# Supplementary material for: catena-Poly[[tetra­kis­(3,5-dimethyl-1H-pyrazole-κN 2)copper(II)]-μ2-sulfato-κ2 O:O′]: crystal structure and Hirshfeld surface analysis of a CuII coordination polymer
Source: Acta Crystallogr E Crystallogr Commun. 2022 Mar 24;78(Pt 4):433–8. doi: 10.1107/S2056989022002894 (PMC8983981; doi:10.1107/S2056989022002894)
Supplement: Supplementary file 1 [file e-78-00433-sup1.cif]

##############################################################################
#                                                                            #
# This CIF contains the data in a paper accepted for publication in          #
# Acta Crystallographica Section E. It conforms to the requirements of       #
# Notes for Authors for Acta Crystallographica Section E, and has been       #
# peer reviewed under the auspices of the IUCr Commission on Journals.       #
#                                                                            #
# Full details of the Crystallographic Information File format               #
# are given in the paper "The Crystallographic Information File (CIF):       #
# a New Standard Archive File for Crystallography" by S. R. Hall, F. H.      #
# Allen and I. D. Brown [Acta Cryst. (1991), A47, 655-685].                  #
#                                                                            #
# The current version of the core CIF dictionary is obtainable from          #
# ftp://ftp.iucr.org/pub/cif_core.dic.                                       #
#                                                                            #
# Software is freely available for graphical display of the structure(s)     #
# in this CIF. For information consult the CIF software page                 #
# http://www.iucr.org/resources/cif/software.                                #
#                                                                            #
# This file may be used for bona fide research purposes within the           #
# scientific community so long as proper attribution is given to the journal # 
# article from which it was obtained.                                        #
#                                                                            #
##############################################################################
data_I
_audit_creation_method
;
Olex2 1.3
(compiled 2020.11.12 svn.r5f609507 for OlexSys, GUI svn.r6408)
;
_journal_date_recd_electronic     2021-10-14
_journal_date_accepted     2022-03-15
_journal_name_full     'Acta Crystallographica, Section E'
_journal_year     2022
_journal_volume     78
_journal_issue      4
_journal_page_first     0
_journal_page_last     0
_journal_paper_category     GM
_journal_paper_doi     10.1107/S2056989022002894
_journal_coeditor_code     DJ2038
_publ_contact_author_name     'Irina A. Golenya'
_publ_contact_author_address
;
Department of Chemistry, Taras Shevchenko National University of Kyiv,
Volodymyrska str. 64/13, 01601 Kyiv,
Ukraine
;
_publ_contact_author_email     igolenya@ua.fm
_publ_contact_author_fax     '+380 44 2393393'
_publ_contact_author_phone     '+380 44 2393393'
_publ_section_title
;\
<i>catena</i>-Poly[[tetrakis(3,5-dimethyl-1<i>H</i>-pyrazole-\k<i>N</i>^2^)\
copper(II)]-\m~2~-sulfato-\k^2^<i>O</i>:<i>O</i>']: crystal structure and
Hirshfeld surface analysis of a Cu^II^ coordination polymer
;
loop_
    _publ_author_name
    _publ_author_footnote
    _publ_author_address
    'Vynohradov, Oleksandr S.' .
;
Department of Chemistry, Taras Shevchenko National University of Kyiv,
Volodymyrska str. 64/13, 01601 Kyiv,
Ukraine
;
    'Dovzhik, Artur' .
;
Department of Chemistry, Taras Shevchenko National University of Kyiv,
Volodymyrska str. 64/13, 01601 Kyiv,
Ukraine
;
    'Pavlenko, Vadim A.' .
;
Department of Chemistry, Taras Shevchenko National University of Kyiv,
Volodymyrska str. 64/13, 01601 Kyiv,
Ukraine
;
    'Naumova, Dina D.' .
;
Department of Chemistry, Taras Shevchenko National University of Kyiv,
Volodymyrska str. 64/13, 01601 Kyiv,
Ukraine
;
    'Golenya, Irina A.' .
;
Department of Chemistry, Taras Shevchenko National University of Kyiv,
Volodymyrska str. 64/13, 01601 Kyiv,
Ukraine
;
    'Shova, Sergiu' .
;
"Poni Petru" Institute of Macromolecular Chemistry, Aleea Gr. Ghica,
Voda 41A,
700487 Iasi,
Romania
;
_publ_section_synopsis
;
The title coordination pyrazole-containing coordination polymer, was
synthesized using a one-pot reaction of copper powder, anhydrous copper(II)
sulfate and 3,5-dimethyl-1<i>H</i>-pyrazole (Hdmpz) in acetonitrile under
ambient conditions. The crystal structure is built up from packed parallel
polymeric chains, which are stabilized by an extensive hydrogen-bond network,
which forms with the participation of bridging sulfate ligands.
;
_chemical_name_systematic
;\
<i>catena</i>-Poly[[tetrakis(3,5-dimethyl-1<i>H</i>-pyrazole-\k<i>N</i>^2^)\
copper(II)]-\m~2~-sulfato-\k^2^<i>O</i>:<i>O</i>']
;
_chemical_name_common     ?
_chemical_formula_moiety     'C20 H32 Cu N8 O4 S'
_chemical_formula_sum     'C20 H32 Cu N8 O4 S'
_chemical_formula_iupac     '[Cu (S O4) (C5 H8 N2)4]'
_chemical_formula_weight     544.13
_chemical_melting_point     ?
_chemical_absolute_configuration     ?
_space_group_crystal_system     orthorhombic
_space_group_name_H-M_alt     'P n a 21'
_space_group_name_Hall     'P 2c -2n'
loop_
    _space_group_symop_operation_xyz
    'x, y, z'
    '-x, -y, z+1/2'
    'x+1/2, -y+1/2, z'
    '-x+1/2, y+1/2, z+1/2'
_cell_length_a     19.3656(6)
_cell_length_b     28.4032(6)
_cell_length_c     19.3456(5)
_cell_angle_alpha     90
_cell_angle_beta     90
_cell_angle_gamma     90
_cell_volume     10641.0(5)
_cell_formula_units_Z     16
_cell_measurement_reflns_used     24752
_cell_measurement_theta_min     2.1290
_cell_measurement_theta_max     24.0380
_cell_measurement_temperature     293(2)
loop_
    _twin_individual_id
    _twin_individual_mass_fraction_refined
    1 0.521(15)
    2 0.479(15)
_exptl_crystal_description     prism
_exptl_crystal_colour     'clear intense blue'
_exptl_crystal_size_max     0.35
_exptl_crystal_size_mid     0.25
_exptl_crystal_size_min     0.25
_exptl_crystal_density_diffrn     1.359
_exptl_crystal_density_meas     ?
_exptl_crystal_density_method     ?
_exptl_crystal_F_000     4560
_exptl_absorpt_coefficient_mu     0.940
_exptl_absorpt_correction_type     multi-scan
_exptl_absorpt_process_details
;
(<i>CrysAlis PRO</i>; Rigaku OD, 2021)
;
_exptl_absorpt_correction_T_min     0.90730
_exptl_absorpt_correction_T_max     1.00000
_diffrn_ambient_temperature     293(2)
_diffrn_source     'fine-focus sealed X-ray tube'
_diffrn_radiation_type     'Mo K\a'
_diffrn_radiation_wavelength     0.71073
_diffrn_radiation_monochromator     graphite
_diffrn_measurement_device_type     'Rigaku Oxford Diffraction Xcalibur, Eos'
_diffrn_measurement_device     'four-circle diffractometer'
_diffrn_measurement_method     '\w scans'
_diffrn_detector     'CCD plate'
_diffrn_detector_area_resol_mean     16.1593
_diffrn_reflns_number     119732
_diffrn_reflns_av_R_equivalents     0.0624
_diffrn_reflns_av_unetI/netI     0.0609
_diffrn_reflns_theta_min     1.652
_diffrn_reflns_theta_max     29.387
_diffrn_reflns_theta_full     25.242
_diffrn_measured_fraction_theta_max     0.917
_diffrn_measured_fraction_theta_full     1.000
_diffrn_reflns_limit_h_min     -26
_diffrn_reflns_limit_h_max     26
_diffrn_reflns_limit_k_min     -39
_diffrn_reflns_limit_k_max     36
_diffrn_reflns_limit_l_min     -22
_diffrn_reflns_limit_l_max     26
_diffrn_radiation_probe     x-ray
_refine_special_details
;
 Refined as a 2-component inversion twin.
;
_reflns_number_total     22862
_reflns_number_gt     14389
_reflns_threshold_expression     'I > 2\s(I)'
_refine_ls_structure_factor_coef     Fsqd
_refine_ls_matrix_type     full
_refine_ls_R_factor_all     0.1077
_refine_ls_R_factor_gt     0.0539
_refine_ls_wR_factor_gt     0.1107
_refine_ls_wR_factor_ref     0.1332
_refine_ls_goodness_of_fit_ref     1.026
_refine_ls_restrained_S_all     1.026
_refine_ls_number_reflns     22862
_refine_ls_number_parameters     1234
_refine_ls_number_restraints     1
_refine_ls_hydrogen_treatment     constr
_refine_ls_weighting_scheme     calc
_refine_ls_weighting_details
              'w=1/[\s^2^(Fo^2^)+(0.0546P)^2^+4.6894P] where P=(Fo^2^+2Fc^2^)/3'
_atom_sites_solution_hydrogens     mixed
_atom_sites_solution_primary     dual
_atom_sites_solution_secondary     ?
_refine_ls_shift/su_max     0.001
_refine_ls_shift/su_mean     0.000
_refine_diff_density_max     1.185
_refine_diff_density_min     -0.297
_refine_ls_extinction_method     none
_refine_ls_extinction_coef     .
_refine_ls_abs_structure_details
;
 Refined as an inversion twin
;
_refine_ls_abs_structure_Flack     0.479(15)
loop_
    _atom_type_symbol
    _atom_type_description
    _atom_type_scat_dispersion_real
    _atom_type_scat_dispersion_imag
    _atom_type_scat_source
    'C' 'C' 0.0033 0.0016
                         'International Tables Vol C Tables 4.2.6.8 and 6.1.1.4'
    'H' 'H' 0.0000 0.0000
                         'International Tables Vol C Tables 4.2.6.8 and 6.1.1.4'
    'Cu' 'Cu' 0.3201 1.2651
                         'International Tables Vol C Tables 4.2.6.8 and 6.1.1.4'
    'N' 'N' 0.0061 0.0033
                         'International Tables Vol C Tables 4.2.6.8 and 6.1.1.4'
    'O' 'O' 0.0106 0.0060
                         'International Tables Vol C Tables 4.2.6.8 and 6.1.1.4'
    'S' 'S' 0.1246 0.1234
                         'International Tables Vol C Tables 4.2.6.8 and 6.1.1.4'
_computing_data_collection
;
CrysAlisPro (Rigaku OD, 2021)
;
_computing_cell_refinement
;
CrysAlisPro (Rigaku OD, 2021)
;
_computing_data_reduction
;
CrysAlisPro (Rigaku OD, 2021)
;
_computing_structure_solution
;
<i>SHELXT2018/2</i> (Sheldrick, 2015a)
;
_computing_structure_refinement
;
<i>SHELXL2018/3</i> (Sheldrick, 2015b)
;
_computing_molecular_graphics
;
<i>OLEX2</i> (Dolomanov <i>et al.</i>,  2009)
;
_computing_publication_material
;
<i>OLEX2</i> (Dolomanov <i>et al.</i>,  2009)
;
loop_
    _atom_site_type_symbol
    _atom_site_label
    _atom_site_fract_x
    _atom_site_fract_y
    _atom_site_fract_z
    _atom_site_U_iso_or_equiv
    _atom_site_adp_type
    _atom_site_calc_flag
    _atom_site_occupancy
    _atom_site_disorder_assembly
    _atom_site_disorder_group
    Cu Cu1 0.32732(4) 0.08172(3) 0.47991(5) 0.0381(2) Uani d 1 . .
    Cu Cu2 0.35680(4) 0.33019(3) 0.49183(4) 0.0366(2) Uani d 1 . .
    Cu Cu3 0.34772(4) 0.57922(3) 0.51712(5) 0.0386(2) Uani d 1 . .
    Cu Cu4 0.31888(4) 0.83027(3) 0.50659(4) 0.0383(2) Uani d 1 . .
    S S1 0.38041(9) 0.20005(5) 0.50836(11) 0.0453(4) Uani d 1 . .
    S S2 0.33477(9) 0.45147(5) 0.54082(11) 0.0425(5) Uani d 1 . .
    S S3 0.29310(9) 0.69962(5) 0.48845(12) 0.0482(5) Uani d 1 . .
    S S4 0.34086(9) 0.94986(5) 0.45316(11) 0.0415(4) Uani d 1 . .
    O O1 0.3364(2) 0.16205(14) 0.4818(3) 0.0518(14) Uani d 1 . .
    O O2 0.3542(2) 0.24597(13) 0.4860(3) 0.0507(13) Uani d 1 . .
    O O3 0.3800(3) 0.19749(17) 0.5846(3) 0.0574(15) Uani d 1 . .
    O O4 0.4509(2) 0.19497(15) 0.4824(3) 0.0612(15) Uani d 1 . .
    O O5 0.3613(2) 0.41241(13) 0.4991(3) 0.0495(14) Uani d 1 . .
    O O6 0.3581(2) 0.49625(14) 0.5126(3) 0.0526(14) Uani d 1 . .
    O O7 0.2586(2) 0.44992(15) 0.5392(3) 0.0572(14) Uani d 1 . .
    O O8 0.3598(3) 0.44762(16) 0.6120(3) 0.0603(16) Uani d 1 . .
    O O9 0.3357(2) 0.66123(14) 0.5160(4) 0.0570(15) Uani d 1 . .
    O O10 0.3188(3) 0.74469(14) 0.5145(3) 0.0603(15) Uani d 1 . .
    O O11 0.2977(3) 0.69918(17) 0.4129(3) 0.0629(16) Uani d 1 . .
    O O12 0.2213(3) 0.69417(17) 0.5107(4) 0.0710(16) Uani d 1 . .
    O O13 0.3157(2) 0.91247(13) 0.4997(3) 0.0486(14) Uani d 1 . .
    O O14 0.3186(2) 0.99611(14) 0.4783(3) 0.0516(14) Uani d 1 . .
    O O15 0.3144(3) 0.94324(18) 0.3832(3) 0.0599(16) Uani d 1 . .
    O O16 0.4168(2) 0.94793(16) 0.4532(3) 0.0537(14) Uani d 1 . .
    N N1 0.4125(3) 0.07577(18) 0.5413(3) 0.0406(14) Uani d 1 . .
    N N2 0.4699(3) 0.10224(17) 0.5263(3) 0.0421(13) Uani d 1 . .
    H H2 0.471469 0.123444 0.494624 0.050 Uiso calc 1 . .
    N N3 0.3918(3) 0.07707(17) 0.3958(3) 0.0371(13) Uani d 1 . .
    N N4 0.4314(3) 0.03765(18) 0.3906(3) 0.0406(14) Uani d 1 . .
    H H4 0.431493 0.015166 0.420404 0.049 Uiso calc 1 . .
    N N5 0.2660(3) 0.08838(18) 0.5646(3) 0.0402(14) Uani d 1 . .
    N N6 0.2834(3) 0.12205(18) 0.6108(3) 0.0492(15) Uani d 1 . .
    H H6 0.316691 0.141689 0.604779 0.059 Uiso calc 1 . .
    N N7 0.2437(3) 0.07873(18) 0.4170(3) 0.0404(15) Uani d 1 . .
    N N8 0.2337(3) 0.03829(18) 0.3801(3) 0.0404(14) Uani d 1 . .
    H H8 0.261953 0.014945 0.380052 0.048 Uiso calc 1 . .
    N N9 0.4407(3) 0.32578(17) 0.5546(3) 0.0363(13) Uani d 1 . .
    N N10 0.4483(3) 0.28685(18) 0.5947(3) 0.0412(14) Uani d 1 . .
    H H10 0.415730 0.266851 0.601978 0.049 Uiso calc 1 . .
    N N11 0.4228(3) 0.32439(18) 0.4100(3) 0.0401(14) Uani d 1 . .
    N N12 0.4621(3) 0.28530(19) 0.4079(3) 0.0473(15) Uani d 1 . .
    H H12 0.459640 0.262546 0.437135 0.057 Uiso calc 1 . .
    N N13 0.2952(3) 0.32716(17) 0.5767(3) 0.0374(14) Uani d 1 . .
    N N14 0.3102(3) 0.35464(17) 0.6314(3) 0.0401(14) Uani d 1 . .
    H H14 0.342157 0.375686 0.630656 0.048 Uiso calc 1 . .
    N N15 0.2751(3) 0.33851(18) 0.4275(3) 0.0410(15) Uani d 1 . .
    N N16 0.2360(3) 0.37800(19) 0.4357(3) 0.0507(16) Uani d 1 . .
    H H16 0.241034 0.397862 0.468889 0.061 Uiso calc 1 . .
    N N17 0.4299(3) 0.57622(18) 0.5830(3) 0.0408(14) Uani d 1 . .
    N N18 0.4410(3) 0.53691(18) 0.6198(3) 0.0425(14) Uani d 1 . .
    H H18 0.413143 0.513345 0.620048 0.051 Uiso calc 1 . .
    N N19 0.4139(3) 0.58823(18) 0.4359(3) 0.0400(14) Uani d 1 . .
    N N20 0.4009(3) 0.62485(18) 0.3930(3) 0.0431(14) Uani d 1 . .
    H H20 0.367047 0.644127 0.398058 0.052 Uiso calc 1 . .
    N N21 0.2827(3) 0.57547(17) 0.5999(3) 0.0407(14) Uani d 1 . .
    N N22 0.2421(3) 0.53702(18) 0.6081(3) 0.0416(15) Uani d 1 . .
    H H22 0.236905 0.515774 0.576872 0.050 Uiso calc 1 . .
    N N23 0.2662(3) 0.57376(18) 0.4494(3) 0.0414(14) Uani d 1 . .
    N N24 0.2100(3) 0.60092(19) 0.4590(4) 0.0542(16) Uani d 1 . .
    H H24 0.204744 0.619756 0.493354 0.065 Uiso calc 1 . .
    N N25 0.4015(3) 0.84053(18) 0.5680(3) 0.0398(14) Uani d 1 . .
    N N26 0.4448(3) 0.87635(17) 0.5545(3) 0.0435(14) Uani d 1 . .
    H H26 0.438945 0.895919 0.521062 0.052 Uiso calc 1 . .
    N N27 0.3831(3) 0.82429(18) 0.4231(3) 0.0389(14) Uani d 1 . .
    N N28 0.3720(3) 0.85335(18) 0.3675(3) 0.0409(14) Uani d 1 . .
    H H28 0.338936 0.873473 0.365124 0.049 Uiso calc 1 . .
    N N29 0.2546(3) 0.82565(18) 0.5892(3) 0.0409(14) Uani d 1 . .
    N N30 0.2132(3) 0.78693(19) 0.5931(3) 0.0476(15) Uani d 1 . .
    H H30 0.213789 0.764259 0.563671 0.057 Uiso calc 1 . .
    N N31 0.2358(3) 0.82528(17) 0.4430(3) 0.0362(13) Uani d 1 . .
    N N32 0.2305(3) 0.78826(18) 0.3996(3) 0.0433(15) Uani d 1 . .
    H H32 0.263325 0.768555 0.392030 0.052 Uiso calc 1 . .
    C C1 0.5230(4) 0.0909(3) 0.5672(4) 0.055(2) Uani d 1 . .
    C C2 0.5895(4) 0.1169(3) 0.5600(5) 0.076(3) Uani d 1 . .
    H H2A 0.621893 0.097751 0.535050 0.114 Uiso d 1 . .
    H H2B 0.581603 0.145661 0.535100 0.114 Uiso d 1 . .
    H H2C 0.607663 0.123991 0.604930 0.114 Uiso d 1 . .
    C C3 0.5007(4) 0.0559(3) 0.6100(5) 0.064(2) Uani d 1 . .
    H H3 0.526299 0.040852 0.644164 0.077 Uiso calc 1 . .
    C C4 0.4319(4) 0.0468(2) 0.5924(4) 0.0472(19) Uani d 1 . .
    C C5 0.3846(4) 0.0124(3) 0.6251(5) 0.067(2) Uani d 1 . .
    H H5A 0.356433 0.028130 0.658716 0.100 Uiso d 1 . .
    H H5B 0.355543 -0.001530 0.590356 0.100 Uiso d 1 . .
    H H5C 0.411053 -0.011900 0.647336 0.100 Uiso d 1 . .
    C C6 0.4698(4) 0.0382(2) 0.3339(4) 0.0493(19) Uani d 1 . .
    C C7 0.5150(4) -0.0028(3) 0.3150(5) 0.074(3) Uani d 1 . .
    H H7A 0.541754 -0.012111 0.354541 0.110 Uiso d 1 . .
    H H7B 0.486784 -0.028761 0.300331 0.110 Uiso d 1 . .
    H H7C 0.545514 0.006079 0.278111 0.110 Uiso d 1 . .
    C C8 0.4558(4) 0.0797(2) 0.3010(4) 0.057(2) Uani d 1 . .
    H H8A 0.475469 0.090205 0.259971 0.069 Uiso calc 1 . .
    C C9 0.4068(4) 0.1032(2) 0.3403(4) 0.0433(17) Uani d 1 . .
    C C10 0.3741(5) 0.1494(2) 0.3269(4) 0.064(2) Uani d 1 . .
    H H10A 0.370788 0.154240 0.277892 0.095 Uiso d 1 . .
    H H10B 0.328688 0.150070 0.346832 0.095 Uiso d 1 . .
    H H10C 0.401648 0.173990 0.346972 0.095 Uiso d 1 . .
    C C11 0.2429(5) 0.1213(3) 0.6671(5) 0.064(2) Uani d 1 . .
    C C12 0.2525(5) 0.1557(3) 0.7255(5) 0.091(3) Uani d 1 . .
    H H12A 0.228809 0.144454 0.765843 0.137 Uiso d 1 . .
    H H12B 0.300869 0.158834 0.735583 0.137 Uiso d 1 . .
    H H12C 0.234159 0.185804 0.712433 0.137 Uiso d 1 . .
    C C13 0.1985(5) 0.0846(3) 0.6565(5) 0.065(2) Uani d 1 . .
    H H13 0.163781 0.074778 0.686407 0.078 Uiso calc 1 . .
    C C14 0.2144(4) 0.0648(2) 0.5933(4) 0.0498(19) Uani d 1 . .
    C C15 0.1806(4) 0.0235(2) 0.5586(5) 0.065(2) Uani d 1 . .
    H H15A 0.164851 0.032739 0.513512 0.098 Uiso d 1 . .
    H H15B 0.213211 -0.001791 0.554232 0.098 Uiso d 1 . .
    H H15C 0.141941 0.013189 0.585722 0.098 Uiso d 1 . .
    C C16 0.1745(4) 0.0393(2) 0.3441(4) 0.0472(18) Uani d 1 . .
    C C17 0.1537(4) -0.0010(3) 0.2990(6) 0.069(3) Uani d 1 . .
    H H17A 0.183502 -0.002395 0.259473 0.104 Uiso calc 1 . .
    H H17B 0.106820 0.003300 0.284058 0.104 Uiso calc 1 . .
    H H17C 0.157235 -0.029876 0.324644 0.104 Uiso calc 1 . .
    C C18 0.1448(4) 0.0824(3) 0.3581(5) 0.058(2) Uani d 1 . .
    H H18A 0.103391 0.093839 0.340651 0.069 Uiso calc 1 . .
    C C19 0.1889(4) 0.1050(2) 0.4032(4) 0.0492(19) Uani d 1 . .
    C C20 0.1813(4) 0.1533(2) 0.4351(5) 0.074(3) Uani d 1 . .
    H H20A 0.150287 0.151529 0.473782 0.111 Uiso d 1 . .
    H H20B 0.225577 0.164219 0.450522 0.111 Uiso d 1 . .
    H H20C 0.163077 0.174749 0.401402 0.111 Uiso d 1 . .
    C C21 0.5111(4) 0.2829(2) 0.6214(4) 0.0485(18) Uani d 1 . .
    C C22 0.5304(5) 0.2404(3) 0.6634(4) 0.069(2) Uani d 1 . .
    H H22A 0.559190 0.249827 0.701352 0.104 Uiso calc 1 . .
    H H22B 0.554996 0.218450 0.634818 0.104 Uiso calc 1 . .
    H H22C 0.489284 0.225722 0.680924 0.104 Uiso calc 1 . .
    C C23 0.5467(4) 0.3217(3) 0.6007(4) 0.0514(19) Uani d 1 . .
    H H23 0.591877 0.329426 0.612165 0.062 Uiso calc 1 . .
    C C24 0.5018(4) 0.3476(2) 0.5585(4) 0.0426(16) Uani d 1 . .
    C C25 0.5174(4) 0.3928(2) 0.5231(5) 0.060(2) Uani d 1 . .
    H H25A 0.566328 0.398168 0.523457 0.090 Uiso calc 1 . .
    H H25B 0.494508 0.418130 0.546674 0.090 Uiso calc 1 . .
    H H25C 0.501375 0.391373 0.476133 0.090 Uiso calc 1 . .
    C C26 0.5061(4) 0.2867(3) 0.3537(4) 0.056(2) Uani d 1 . .
    C C27 0.5556(6) 0.2466(3) 0.3427(6) 0.104(4) Uani d 1 . .
    H H27A 0.588553 0.254903 0.307665 0.156 Uiso d 1 . .
    H H27B 0.579403 0.239943 0.385145 0.156 Uiso d 1 . .
    H H27C 0.530273 0.219273 0.328355 0.156 Uiso d 1 . .
    C C28 0.4935(5) 0.3277(3) 0.3192(4) 0.064(2) Uani d 1 . .
    H H28A 0.515504 0.338284 0.279364 0.077 Uiso calc 1 . .
    C C29 0.4408(4) 0.3507(2) 0.3557(4) 0.0505(19) Uani d 1 . .
    C C30 0.4076(5) 0.3971(3) 0.3412(4) 0.071(3) Uani d 1 . .
    H H30A 0.362296 0.392072 0.322493 0.107 Uiso calc 1 . .
    H H30B 0.435085 0.414249 0.308444 0.107 Uiso calc 1 . .
    H H30C 0.404123 0.414809 0.383313 0.107 Uiso calc 1 . .
    C C31 0.2715(4) 0.3463(2) 0.6863(4) 0.0489(18) Uani d 1 . .
    C C32 0.2785(5) 0.3752(3) 0.7511(4) 0.071(2) Uani d 1 . .
    H H32A 0.260913 0.406319 0.742753 0.106 Uiso d 1 . .
    H H32B 0.252743 0.360759 0.787763 0.106 Uiso d 1 . .
    H H32C 0.326293 0.377149 0.763903 0.106 Uiso d 1 . .
    C C33 0.2287(4) 0.3101(3) 0.6676(4) 0.059(2) Uani d 1 . .
    H H33 0.195432 0.295838 0.695224 0.070 Uiso calc 1 . .
    C C34 0.2444(4) 0.2987(2) 0.5991(4) 0.0462(19) Uani d 1 . .
    C C35 0.2102(4) 0.2627(3) 0.5545(5) 0.067(2) Uani d 1 . .
    H H35A 0.227412 0.232031 0.566120 0.101 Uiso d 1 . .
    H H35B 0.161182 0.263641 0.562070 0.101 Uiso d 1 . .
    H H35C 0.219822 0.269301 0.506840 0.101 Uiso d 1 . .
    C C36 0.1892(4) 0.3819(3) 0.3860(5) 0.062(2) Uani d 1 . .
    C C37 0.1406(5) 0.4231(3) 0.3818(6) 0.099(4) Uani d 1 . .
    H H37A 0.093811 0.411965 0.382856 0.148 Uiso d 1 . .
    H H37B 0.148371 0.443765 0.420305 0.148 Uiso d 1 . .
    H H37C 0.148481 0.439946 0.339455 0.148 Uiso d 1 . .
    C C38 0.1967(5) 0.3428(3) 0.3447(5) 0.065(2) Uani d 1 . .
    H H38 0.170690 0.335538 0.305757 0.078 Uiso calc 1 . .
    C C39 0.2504(4) 0.3164(2) 0.3720(4) 0.0490(19) Uani d 1 . .
    C C40 0.2795(5) 0.2713(3) 0.3473(5) 0.073(3) Uani d 1 . .
    H H40A 0.256185 0.261897 0.305781 0.110 Uiso d 1 . .
    H H40B 0.327845 0.275217 0.338011 0.110 Uiso d 1 . .
    H H40C 0.273345 0.247627 0.382141 0.110 Uiso d 1 . .
    C C41 0.4994(4) 0.5381(3) 0.6556(4) 0.0498(19) Uani d 1 . .
    C C42 0.5231(4) 0.4972(3) 0.6985(5) 0.077(3) Uani d 1 . .
    H H42A 0.516980 0.504359 0.746621 0.116 Uiso calc 1 . .
    H H42B 0.571074 0.491173 0.689528 0.116 Uiso calc 1 . .
    H H42C 0.496494 0.469786 0.686875 0.116 Uiso calc 1 . .
    C C43 0.5285(4) 0.5809(3) 0.6422(4) 0.056(2) Uani d 1 . .
    H H43 0.569799 0.592359 0.659965 0.067 Uiso calc 1 . .
    C C44 0.4843(4) 0.6040(2) 0.5965(4) 0.0471(18) Uani d 1 . .
    C C45 0.4919(4) 0.6522(2) 0.5650(5) 0.070(2) Uani d 1 . .
    H H45A 0.539299 0.661929 0.568093 0.104 Uiso d 1 . .
    H H45B 0.478179 0.651109 0.517373 0.104 Uiso d 1 . .
    H H45C 0.463279 0.674139 0.589483 0.104 Uiso d 1 . .
    C C46 0.4464(4) 0.6273(3) 0.3424(4) 0.0526(19) Uani d 1 . .
    C C47 0.4456(5) 0.6662(3) 0.2898(4) 0.078(3) Uani d 1 . .
    H H47A 0.452922 0.653232 0.244593 0.117 Uiso d 1 . .
    H H47B 0.401622 0.681892 0.291063 0.117 Uiso d 1 . .
    H H47C 0.481512 0.688432 0.300053 0.117 Uiso d 1 . .
    C C48 0.4908(4) 0.5902(3) 0.3515(4) 0.056(2) Uani d 1 . .
    H H48 0.528511 0.582495 0.324045 0.068 Uiso calc 1 . .
    C C49 0.4680(4) 0.5665(2) 0.4099(4) 0.0431(18) Uani d 1 . .
    C C50 0.4983(4) 0.5240(2) 0.4440(5) 0.066(2) Uani d 1 . .
    H H50A 0.462492 0.506713 0.466947 0.098 Uiso calc 1 . .
    H H50B 0.532356 0.533715 0.477141 0.098 Uiso calc 1 . .
    H H50C 0.519666 0.504384 0.409681 0.098 Uiso calc 1 . .
    C C51 0.2114(4) 0.5354(2) 0.6688(4) 0.0495(19) Uani d 1 . .
    C C52 0.1679(4) 0.4945(3) 0.6911(6) 0.072(3) Uani d 1 . .
    H H52A 0.183295 0.466551 0.667829 0.108 Uiso d 1 . .
    H H52B 0.172145 0.490291 0.740129 0.108 Uiso d 1 . .
    H H52C 0.120465 0.500471 0.679529 0.108 Uiso d 1 . .
    C C53 0.2305(4) 0.5758(3) 0.7027(4) 0.0517(19) Uani d 1 . .
    H H53 0.216045 0.585499 0.746269 0.062 Uiso calc 1 . .
    C C54 0.2752(4) 0.5990(2) 0.6595(4) 0.0454(17) Uani d 1 . .
    C C55 0.3139(5) 0.6447(3) 0.6737(5) 0.072(3) Uani d 1 . .
    H H55A 0.293584 0.669771 0.647370 0.109 Uiso calc 1 . .
    H H55B 0.361446 0.641088 0.660726 0.109 Uiso calc 1 . .
    H H55C 0.311095 0.652069 0.722096 0.109 Uiso calc 1 . .
    C C56 0.1634(4) 0.5951(3) 0.4085(5) 0.069(3) Uani d 1 . .
    C C57 0.0974(5) 0.6235(3) 0.4060(6) 0.105(4) Uani d 1 . .
    H H57A 0.060225 0.605184 0.424750 0.157 Uiso d 1 . .
    H H57B 0.103045 0.651724 0.432740 0.157 Uiso d 1 . .
    H H57C 0.087055 0.631684 0.358930 0.157 Uiso d 1 . .
    C C58 0.1910(5) 0.5612(3) 0.3649(5) 0.078(3) Uani d 1 . .
    H H58 0.170809 0.548858 0.325256 0.094 Uiso calc 1 . .
    C C59 0.2541(4) 0.5495(3) 0.3921(5) 0.053(2) Uani d 1 . .
    C C60 0.3040(5) 0.5152(3) 0.3616(5) 0.076(3) Uani d 1 . .
    H H60A 0.292885 0.510294 0.313798 0.114 Uiso d 1 . .
    H H60B 0.350055 0.527494 0.365318 0.114 Uiso d 1 . .
    H H60C 0.301045 0.485884 0.386008 0.114 Uiso d 1 . .
    C C61 0.4981(4) 0.8783(3) 0.5986(4) 0.059(2) Uani d 1 . .
    C C62 0.5536(5) 0.9155(3) 0.5916(6) 0.096(4) Uani d 1 . .
    H H62A 0.549922 0.937439 0.629168 0.143 Uiso calc 1 . .
    H H62B 0.547886 0.931859 0.548573 0.143 Uiso calc 1 . .
    H H62C 0.598204 0.900764 0.592679 0.143 Uiso calc 1 . .
    C C63 0.4896(4) 0.8416(3) 0.6425(5) 0.062(2) Uani d 1 . .
    H H63 0.518563 0.833641 0.679017 0.075 Uiso calc 1 . .
    C C64 0.4295(4) 0.8180(2) 0.6230(4) 0.050(2) Uani d 1 . .
    C C65 0.3958(5) 0.7755(3) 0.6532(5) 0.077(3) Uani d 1 . .
    H H65A 0.366272 0.784778 0.690652 0.115 Uiso d 1 . .
    H H65B 0.368892 0.760019 0.618272 0.115 Uiso d 1 . .
    H H65C 0.430652 0.754378 0.670042 0.115 Uiso d 1 . .
    C C66 0.4183(4) 0.8468(2) 0.3178(4) 0.0473(18) Uani d 1 . .
    C C67 0.4217(5) 0.8754(3) 0.2557(4) 0.068(2) Uani d 1 . .
    H H67A 0.468548 0.877074 0.239690 0.102 Uiso d 1 . .
    H H67B 0.393268 0.861564 0.220500 0.102 Uiso d 1 . .
    H H67C 0.405298 0.906574 0.265840 0.102 Uiso d 1 . .
    C C68 0.4596(4) 0.8108(3) 0.3422(4) 0.055(2) Uani d 1 . .
    H H68 0.496530 0.797369 0.318549 0.066 Uiso calc 1 . .
    C C69 0.4375(4) 0.7979(2) 0.4067(4) 0.0422(19) Uani d 1 . .
    C C70 0.4662(4) 0.7622(3) 0.4553(5) 0.067(2) Uani d 1 . .
    H H70A 0.483103 0.777673 0.496045 0.100 Uiso d 1 . .
    H H70B 0.430573 0.740303 0.467885 0.100 Uiso d 1 . .
    H H70C 0.503403 0.745543 0.433365 0.100 Uiso d 1 . .
    C C71 0.2370(4) 0.8513(2) 0.6433(4) 0.0496(19) Uani d 1 . .
    C C72 0.2728(5) 0.8978(3) 0.6572(5) 0.080(3) Uani d 1 . .
    H H72A 0.244398 0.923201 0.640899 0.120 Uiso d 1 . .
    H H72B 0.280248 0.901271 0.706029 0.120 Uiso d 1 . .
    H H72C 0.316388 0.898421 0.633629 0.120 Uiso d 1 . .
    C C73 0.1851(4) 0.8299(3) 0.6812(4) 0.063(2) Uani d 1 . .
    H H73 0.163823 0.841381 0.720887 0.076 Uiso calc 1 . .
    C C74 0.1716(4) 0.7884(3) 0.6479(5) 0.058(2) Uani d 1 . .
    C C75 0.1211(5) 0.7494(3) 0.6620(6) 0.086(3) Uani d 1 . .
    H H75A 0.075626 0.762464 0.667102 0.129 Uiso d 1 . .
    H H75B 0.121366 0.727504 0.624292 0.129 Uiso d 1 . .
    H H75C 0.133946 0.733504 0.703852 0.129 Uiso d 1 . .
    C C76 0.1681(4) 0.7857(2) 0.3697(4) 0.052(2) Uani d 1 . .
    C C77 0.1515(5) 0.7477(3) 0.3181(6) 0.090(3) Uani d 1 . .
    H H77A 0.158352 0.717433 0.339191 0.135 Uiso d 1 . .
    H H77B 0.104222 0.750633 0.303761 0.135 Uiso d 1 . .
    H H77C 0.181192 0.750673 0.278651 0.135 Uiso d 1 . .
    C C78 0.1310(4) 0.8229(3) 0.3945(4) 0.055(2) Uani d 1 . .
    H H78 0.085662 0.830445 0.383381 0.066 Uiso calc 1 . .
    C C79 0.1740(3) 0.8474(2) 0.4397(4) 0.0445(17) Uani d 1 . .
    C C80 0.1588(4) 0.8913(2) 0.4792(5) 0.068(2) Uani d 1 . .
    H H80A 0.115620 0.904245 0.463907 0.102 Uiso d 1 . .
    H H80B 0.155950 0.884095 0.527647 0.102 Uiso d 1 . .
    H H80C 0.195000 0.913715 0.471527 0.102 Uiso d 1 . .
loop_
    _atom_site_aniso_label
    _atom_site_aniso_U_11
    _atom_site_aniso_U_22
    _atom_site_aniso_U_33
    _atom_site_aniso_U_12
    _atom_site_aniso_U_13
    _atom_site_aniso_U_23
    Cu1 0.0354(4) 0.0381(4) 0.0408(6) -0.0023(3) -0.0030(4) -0.0003(4)
    Cu2 0.0354(4) 0.0365(4) 0.0380(5) -0.0001(3) 0.0027(4) 0.0004(4)
    Cu3 0.0340(4) 0.0375(4) 0.0443(6) -0.0002(3) 0.0000(4) 0.0033(4)
    Cu4 0.0361(4) 0.0427(4) 0.0363(5) -0.0003(3) -0.0013(4) 0.0022(4)
    S1 0.0503(10) 0.0279(7) 0.0578(13) -0.0068(7) 0.0034(10) -0.0005(8)
    S2 0.0462(10) 0.0256(8) 0.0556(13) -0.0035(7) -0.0002(9) -0.0013(8)
    S3 0.0541(11) 0.0306(8) 0.0598(14) 0.0086(7) 0.0045(10) -0.0009(9)
    S4 0.0467(10) 0.0276(8) 0.0502(12) 0.0015(7) -0.0062(9) 0.0039(8)
    O1 0.059(3) 0.030(2) 0.066(4) -0.011(2) -0.001(3) -0.001(3)
    O2 0.063(3) 0.028(2) 0.061(4) -0.0023(19) 0.008(3) 0.004(3)
    O3 0.072(4) 0.052(3) 0.049(4) -0.020(3) -0.003(3) 0.001(3)
    O4 0.049(3) 0.048(3) 0.086(4) 0.004(2) 0.008(3) 0.009(3)
    O5 0.050(3) 0.030(2) 0.069(4) 0.0009(18) 0.003(3) -0.012(2)
    O6 0.057(3) 0.030(2) 0.071(4) -0.0073(19) 0.003(3) 0.001(3)
    O7 0.045(3) 0.048(3) 0.078(4) -0.005(2) 0.003(3) -0.014(3)
    O8 0.077(4) 0.048(3) 0.056(4) -0.010(3) -0.008(3) 0.004(3)
    O9 0.070(3) 0.029(2) 0.072(4) 0.008(2) 0.002(3) 0.004(3)
    O10 0.087(4) 0.025(2) 0.069(4) 0.007(2) -0.001(3) -0.003(3)
    O11 0.076(4) 0.057(3) 0.055(4) 0.020(3) 0.003(3) -0.004(3)
    O12 0.057(3) 0.062(3) 0.094(5) 0.002(2) 0.016(3) -0.001(3)
    O13 0.051(3) 0.029(2) 0.066(4) -0.0021(18) -0.001(3) 0.007(2)
    O14 0.061(3) 0.029(2) 0.064(4) 0.005(2) 0.000(3) 0.001(3)
    O15 0.073(4) 0.060(3) 0.046(4) 0.010(3) -0.017(3) -0.002(3)
    O16 0.043(3) 0.050(3) 0.069(4) -0.001(2) -0.003(3) 0.017(3)
    N1 0.039(3) 0.038(3) 0.044(4) -0.005(2) -0.002(3) 0.004(3)
    N2 0.040(3) 0.037(3) 0.049(4) -0.003(2) -0.002(3) -0.001(3)
    N3 0.035(3) 0.032(3) 0.044(4) 0.000(2) -0.001(3) -0.002(3)
    N4 0.041(3) 0.040(3) 0.041(4) -0.007(3) -0.001(3) 0.005(3)
    N5 0.041(3) 0.032(3) 0.047(4) 0.001(2) 0.001(3) -0.004(3)
    N6 0.055(4) 0.039(3) 0.054(4) -0.010(3) 0.003(3) -0.007(3)
    N7 0.040(3) 0.035(3) 0.047(4) -0.001(3) -0.003(3) 0.003(3)
    N8 0.039(3) 0.036(3) 0.045(4) -0.002(2) -0.007(3) 0.000(3)
    N9 0.036(3) 0.030(3) 0.042(4) 0.000(2) 0.000(3) 0.004(2)
    N10 0.052(4) 0.034(3) 0.038(4) -0.006(3) 0.000(3) 0.004(2)
    N11 0.047(4) 0.028(3) 0.046(4) -0.003(2) 0.007(3) -0.002(3)
    N12 0.051(4) 0.042(3) 0.049(4) -0.003(3) 0.011(3) -0.005(3)
    N13 0.039(3) 0.036(3) 0.037(4) -0.006(2) 0.005(3) -0.003(3)
    N14 0.045(3) 0.034(3) 0.041(4) -0.004(2) 0.003(3) -0.003(3)
    N15 0.039(3) 0.034(3) 0.050(4) -0.004(3) -0.004(3) 0.006(3)
    N16 0.048(4) 0.044(3) 0.060(4) 0.001(3) -0.013(3) 0.001(3)
    N17 0.044(4) 0.034(3) 0.044(4) -0.002(3) -0.006(3) 0.004(3)
    N18 0.045(3) 0.038(3) 0.044(4) -0.003(2) 0.001(3) 0.006(3)
    N19 0.040(3) 0.030(3) 0.050(4) -0.001(2) 0.000(3) 0.004(3)
    N20 0.046(3) 0.039(3) 0.044(4) 0.003(3) 0.002(3) 0.001(3)
    N21 0.044(3) 0.029(3) 0.049(4) -0.004(2) 0.004(3) -0.001(3)
    N22 0.037(3) 0.032(3) 0.056(4) -0.001(2) -0.001(3) -0.004(3)
    N23 0.031(3) 0.043(3) 0.050(4) 0.001(2) -0.002(3) 0.004(3)
    N24 0.039(3) 0.048(3) 0.076(5) -0.001(3) 0.002(3) 0.004(3)
    N25 0.050(4) 0.036(3) 0.033(3) 0.003(3) -0.009(3) -0.004(3)
    N26 0.044(3) 0.037(3) 0.049(4) -0.001(3) -0.008(3) 0.004(3)
    N27 0.038(3) 0.040(3) 0.039(4) 0.007(3) 0.001(3) 0.000(3)
    N28 0.045(3) 0.039(3) 0.039(4) 0.003(3) -0.005(3) 0.002(3)
    N29 0.043(3) 0.037(3) 0.043(4) -0.002(3) 0.009(3) 0.002(3)
    N30 0.050(4) 0.042(3) 0.050(4) -0.002(3) 0.010(3) 0.001(3)
    N31 0.031(3) 0.037(3) 0.041(4) 0.000(2) 0.002(3) -0.005(3)
    N32 0.039(3) 0.036(3) 0.054(4) 0.000(3) -0.002(3) -0.003(3)
    C1 0.040(4) 0.064(5) 0.061(5) 0.005(4) -0.012(4) -0.017(4)
    C2 0.048(5) 0.103(7) 0.076(7) -0.012(4) -0.011(5) -0.011(5)
    C3 0.063(5) 0.063(5) 0.067(6) 0.008(4) -0.021(5) 0.002(5)
    C4 0.055(5) 0.037(4) 0.050(5) -0.004(3) -0.005(4) 0.001(3)
    C5 0.081(6) 0.062(5) 0.057(6) -0.009(4) -0.019(5) 0.009(4)
    C6 0.041(4) 0.051(4) 0.056(5) -0.007(3) 0.002(4) -0.005(4)
    C7 0.064(6) 0.063(5) 0.093(8) 0.004(4) 0.014(5) -0.016(5)
    C8 0.070(5) 0.056(4) 0.047(5) -0.008(4) 0.012(4) 0.008(4)
    C9 0.049(4) 0.043(4) 0.038(4) -0.014(3) -0.009(3) 0.001(3)
    C10 0.087(6) 0.043(4) 0.061(6) -0.007(4) -0.005(5) 0.016(4)
    C11 0.083(6) 0.055(5) 0.055(6) -0.011(4) 0.017(5) -0.010(4)
    C12 0.114(8) 0.092(7) 0.068(7) -0.018(6) 0.024(6) -0.033(5)
    C13 0.072(6) 0.062(5) 0.061(6) -0.011(4) 0.024(5) -0.005(4)
    C14 0.051(5) 0.039(4) 0.060(5) -0.003(3) 0.008(4) -0.002(4)
    C15 0.050(5) 0.057(4) 0.089(7) -0.022(4) 0.009(5) -0.013(4)
    C16 0.040(4) 0.054(4) 0.048(5) -0.007(3) -0.006(4) -0.003(3)
    C17 0.059(6) 0.082(6) 0.066(7) -0.014(4) -0.012(5) -0.018(5)
    C18 0.039(4) 0.066(5) 0.069(6) 0.011(4) -0.009(4) 0.008(4)
    C19 0.042(4) 0.037(4) 0.069(6) 0.004(3) 0.006(4) 0.007(4)
    C20 0.055(5) 0.041(4) 0.126(9) 0.011(4) 0.002(5) -0.004(5)
    C21 0.057(5) 0.047(4) 0.042(4) 0.003(4) -0.012(4) -0.004(3)
    C22 0.088(6) 0.062(5) 0.057(6) 0.004(4) -0.025(5) 0.014(4)
    C23 0.042(4) 0.061(5) 0.051(5) 0.000(4) -0.009(4) -0.002(4)
    C24 0.041(4) 0.039(3) 0.048(4) 0.000(3) 0.002(3) -0.005(3)
    C25 0.046(4) 0.059(4) 0.076(6) -0.018(3) -0.002(4) 0.016(4)
    C26 0.054(5) 0.063(5) 0.052(5) -0.005(4) 0.015(4) -0.016(4)
    C27 0.109(9) 0.095(7) 0.107(10) 0.024(7) 0.043(8) -0.019(6)
    C28 0.078(6) 0.071(5) 0.044(5) -0.014(5) 0.027(5) -0.009(4)
    C29 0.066(5) 0.045(4) 0.041(5) -0.018(4) 0.000(4) -0.004(3)
    C30 0.114(8) 0.050(5) 0.049(5) -0.005(5) 0.004(5) 0.010(4)
    C31 0.059(5) 0.045(4) 0.043(5) 0.006(3) 0.013(4) 0.004(3)
    C32 0.094(7) 0.073(5) 0.044(5) -0.006(5) 0.013(5) -0.007(4)
    C33 0.057(5) 0.060(5) 0.059(6) -0.003(4) 0.028(4) 0.008(4)
    C34 0.041(4) 0.038(4) 0.059(6) -0.008(3) 0.005(4) -0.003(3)
    C35 0.057(5) 0.062(5) 0.083(7) -0.020(4) 0.020(5) -0.013(4)
    C36 0.056(5) 0.052(4) 0.077(6) 0.000(4) -0.016(5) 0.017(4)
    C37 0.088(7) 0.077(6) 0.131(10) 0.029(5) -0.039(7) 0.015(6)
    C38 0.078(6) 0.065(5) 0.052(5) -0.013(4) -0.027(5) 0.007(4)
    C39 0.061(5) 0.043(4) 0.042(5) -0.009(4) -0.007(4) 0.007(3)
    C40 0.111(8) 0.050(5) 0.060(6) -0.010(5) -0.014(6) -0.010(4)
    C41 0.049(5) 0.060(5) 0.040(5) 0.008(4) -0.005(4) 0.004(4)
    C42 0.070(6) 0.090(6) 0.073(7) 0.012(5) -0.006(5) 0.030(5)
    C43 0.040(4) 0.072(5) 0.055(5) -0.001(4) -0.007(4) 0.001(4)
    C44 0.038(4) 0.047(4) 0.056(5) -0.005(3) 0.001(4) -0.001(3)
    C45 0.058(5) 0.051(4) 0.100(7) -0.012(4) -0.010(5) 0.004(4)
    C46 0.055(5) 0.054(4) 0.049(5) -0.009(4) -0.001(4) 0.007(4)
    C47 0.098(7) 0.086(6) 0.050(5) -0.002(5) 0.001(5) 0.026(5)
    C48 0.044(4) 0.063(5) 0.062(6) -0.004(4) 0.017(4) -0.002(4)
    C49 0.038(4) 0.032(3) 0.060(5) -0.004(3) 0.004(4) -0.002(3)
    C50 0.043(4) 0.050(4) 0.104(7) 0.006(4) 0.017(5) 0.004(4)
    C51 0.040(4) 0.043(4) 0.065(6) 0.003(3) 0.010(4) 0.009(4)
    C52 0.059(6) 0.073(6) 0.084(8) -0.013(4) 0.016(5) 0.019(5)
    C53 0.046(4) 0.061(5) 0.048(5) 0.005(4) 0.005(4) 0.000(4)
    C54 0.049(4) 0.037(4) 0.050(5) 0.003(3) 0.001(4) -0.004(3)
    C55 0.102(7) 0.047(5) 0.068(7) -0.017(4) 0.009(5) -0.014(4)
    C56 0.047(5) 0.061(5) 0.099(8) -0.009(4) -0.026(5) 0.032(5)
    C57 0.065(6) 0.100(7) 0.149(11) 0.012(6) -0.035(7) 0.023(7)
    C58 0.085(7) 0.069(6) 0.081(7) -0.019(5) -0.038(6) 0.001(5)
    C59 0.058(5) 0.046(4) 0.055(5) -0.006(4) -0.017(4) 0.003(4)
    C60 0.082(6) 0.074(6) 0.072(7) -0.002(5) -0.010(5) -0.016(5)
    C61 0.057(5) 0.058(5) 0.060(5) -0.001(4) -0.016(4) -0.013(4)
    C62 0.081(7) 0.097(7) 0.109(9) -0.038(6) -0.028(6) -0.012(6)
    C63 0.066(5) 0.055(5) 0.065(6) 0.013(4) -0.037(5) -0.008(4)
    C64 0.066(5) 0.042(4) 0.042(5) 0.012(4) -0.011(4) 0.001(3)
    C65 0.122(8) 0.053(5) 0.055(6) 0.002(5) -0.022(6) 0.016(4)
    C66 0.055(5) 0.041(4) 0.046(5) -0.007(3) 0.004(4) -0.011(3)
    C67 0.080(6) 0.076(5) 0.047(5) -0.006(4) 0.003(4) 0.004(4)
    C68 0.044(4) 0.064(5) 0.056(5) 0.000(4) 0.011(4) -0.014(4)
    C69 0.041(4) 0.036(4) 0.050(5) 0.001(3) 0.001(4) -0.005(3)
    C70 0.057(5) 0.057(5) 0.086(7) 0.021(4) 0.001(5) 0.005(4)
    C71 0.063(5) 0.046(4) 0.040(5) 0.010(4) 0.004(4) 0.002(3)
    C72 0.119(8) 0.054(5) 0.066(6) -0.005(5) 0.012(6) -0.009(5)
    C73 0.078(6) 0.069(5) 0.043(5) 0.010(4) 0.017(5) 0.003(4)
    C74 0.057(5) 0.056(5) 0.061(6) 0.007(4) 0.016(4) 0.011(4)
    C75 0.078(7) 0.084(6) 0.096(8) -0.021(5) 0.030(6) 0.017(5)
    C76 0.050(5) 0.048(4) 0.059(5) -0.012(4) -0.007(4) -0.004(4)
    C77 0.073(7) 0.072(6) 0.126(9) -0.020(5) -0.015(6) -0.033(6)
    C78 0.040(4) 0.059(5) 0.065(6) 0.002(4) -0.012(4) 0.003(4)
    C79 0.038(4) 0.041(4) 0.055(5) 0.005(3) 0.002(4) 0.005(3)
    C80 0.051(5) 0.058(4) 0.095(7) 0.018(3) 0.003(5) -0.012(5)
_geom_special_details
;
 All esds (except the esd in the dihedral angle between two l.s. planes)
 are estimated using the full covariance matrix.  The cell esds are taken
 into account individually in the estimation of esds in distances, angles
 and torsion angles; correlations between esds in cell parameters are only
 used when they are defined by crystal symmetry.  An approximate (isotropic)
 treatment of cell esds is used for estimating esds involving l.s. planes.
;
loop_
    _geom_bond_atom_site_label_1
    _geom_bond_atom_site_label_2
    _geom_bond_site_symmetry_2
    _geom_bond_distance
    _geom_bond_publ_flag
    Cu1 O1 . 2.289(4) ?
    Cu1 O14 1_545 2.438(4) ?
    Cu1 N1 . 2.039(6) ?
    Cu1 N3 . 2.054(6) ?
    Cu1 N5 . 2.033(6) ?
    Cu1 N7 . 2.028(6) ?
    Cu2 O2 . 2.395(4) ?
    Cu2 O5 . 2.341(4) ?
    Cu2 N9 . 2.033(6) ?
    Cu2 N11 . 2.042(6) ?
    Cu2 N13 . 2.031(6) ?
    Cu2 N15 . 2.028(6) ?
    Cu3 O6 . 2.367(4) ?
    Cu3 O9 . 2.341(4) ?
    Cu3 N17 . 2.041(6) ?
    Cu3 N19 . 2.044(6) ?
    Cu3 N21 . 2.040(6) ?
    Cu3 N23 . 2.058(6) ?
    Cu4 O10 . 2.435(4) ?
    Cu4 O13 . 2.339(4) ?
    Cu4 N25 . 2.014(6) ?
    Cu4 N27 . 2.045(6) ?
    Cu4 N29 . 2.031(6) ?
    Cu4 N31 . 2.030(6) ?
    S1 O1 . 1.468(5) ?
    S1 O2 . 1.465(4) ?
    S1 O3 . 1.477(6) ?
    S1 O4 . 1.462(5) ?
    S2 O5 . 1.465(5) ?
    S2 O6 . 1.456(5) ?
    S2 O7 . 1.475(5) ?
    S2 O8 . 1.463(6) ?
    S3 O9 . 1.468(5) ?
    S3 O10 . 1.463(5) ?
    S3 O11 . 1.465(6) ?
    S3 O12 . 1.465(5) ?
    S4 O13 . 1.475(5) ?
    S4 O14 . 1.466(5) ?
    S4 O15 . 1.459(6) ?
    S4 O16 . 1.473(5) ?
    N1 N2 . 1.373(7) ?
    N1 C4 . 1.339(9) ?
    N2 H2 . 0.8600 ?
    N2 C1 . 1.338(9) ?
    N3 N4 . 1.361(7) ?
    N3 C9 . 1.338(9) ?
    N4 H4 . 0.8600 ?
    N4 C6 . 1.325(9) ?
    N5 N6 . 1.351(8) ?
    N5 C14 . 1.325(9) ?
    N6 H6 . 0.8600 ?
    N6 C11 . 1.343(10) ?
    N7 N8 . 1.365(7) ?
    N7 C19 . 1.325(9) ?
    N8 H8 . 0.8600 ?
    N8 C16 . 1.341(9) ?
    N9 N10 . 1.358(7) ?
    N9 C24 . 1.337(8) ?
    N10 H10 . 0.8600 ?
    N10 C21 . 1.326(9) ?
    N11 N12 . 1.347(7) ?
    N11 C29 . 1.335(9) ?
    N12 H12 . 0.8600 ?
    N12 C26 . 1.352(9) ?
    N13 N14 . 1.347(7) ?
    N13 C34 . 1.345(8) ?
    N14 H14 . 0.8600 ?
    N14 C31 . 1.322(9) ?
    N15 N16 . 1.362(7) ?
    N15 C39 . 1.333(9) ?
    N16 H16 . 0.8600 ?
    N16 C36 . 1.326(9) ?
    N17 N18 . 1.341(7) ?
    N17 C44 . 1.341(8) ?
    N18 H18 . 0.8600 ?
    N18 C41 . 1.327(9) ?
    N19 N20 . 1.355(7) ?
    N19 C49 . 1.315(9) ?
    N20 H20 . 0.8600 ?
    N20 C46 . 1.318(9) ?
    N21 N22 . 1.355(7) ?
    N21 C54 . 1.342(9) ?
    N22 H22 . 0.8600 ?
    N22 C51 . 1.316(9) ?
    N23 N24 . 1.346(7) ?
    N23 C59 . 1.324(10) ?
    N24 H24 . 0.8600 ?
    N24 C56 . 1.341(10) ?
    N25 N26 . 1.344(7) ?
    N25 C64 . 1.355(9) ?
    N26 H26 . 0.8600 ?
    N26 C61 . 1.340(9) ?
    N27 N28 . 1.373(7) ?
    N27 C69 . 1.331(8) ?
    N28 H28 . 0.8600 ?
    N28 C66 . 1.327(9) ?
    N29 N30 . 1.363(7) ?
    N29 C71 . 1.319(9) ?
    N30 H30 . 0.8600 ?
    N30 C74 . 1.332(10) ?
    N31 N32 . 1.350(7) ?
    N31 C79 . 1.354(8) ?
    N32 H32 . 0.8600 ?
    N32 C76 . 1.341(9) ?
    C1 C2 . 1.490(10) ?
    C1 C3 . 1.364(11) ?
    C2 H2A . 0.9605 ?
    C2 H2B . 0.9601 ?
    C2 H2C . 0.9600 ?
    C3 H3 . 0.9300 ?
    C3 C4 . 1.400(11) ?
    C4 C5 . 1.482(10) ?
    C5 H5A . 0.9599 ?
    C5 H5B . 0.9605 ?
    C5 H5C . 0.9609 ?
    C6 C7 . 1.504(10) ?
    C6 C8 . 1.366(10) ?
    C7 H7A . 0.9604 ?
    C7 H7B . 0.9602 ?
    C7 H7C . 0.9599 ?
    C8 H8A . 0.9300 ?
    C8 C9 . 1.386(10) ?
    C9 C10 . 1.482(10) ?
    C10 H10A . 0.9600 ?
    C10 H10B . 0.9600 ?
    C10 H10C . 0.9600 ?
    C11 C12 . 1.505(11) ?
    C11 C13 . 1.368(11) ?
    C12 H12A . 0.9596 ?
    C12 H12B . 0.9600 ?
    C12 H12C . 0.9604 ?
    C13 H13 . 0.9300 ?
    C13 C14 . 1.381(11) ?
    C14 C15 . 1.502(10) ?
    C15 H15A . 0.9599 ?
    C15 H15B . 0.9606 ?
    C15 H15C . 0.9597 ?
    C16 C17 . 1.495(11) ?
    C16 C18 . 1.378(10) ?
    C17 H17A . 0.9600 ?
    C17 H17B . 0.9600 ?
    C17 H17C . 0.9600 ?
    C18 H18A . 0.9300 ?
    C18 C19 . 1.379(11) ?
    C19 C20 . 1.510(10) ?
    C20 H20A . 0.9600 ?
    C20 H20B . 0.9602 ?
    C20 H20C . 0.9599 ?
    C21 C22 . 1.504(10) ?
    C21 C23 . 1.358(10) ?
    C22 H22A . 0.9600 ?
    C22 H22B . 0.9600 ?
    C22 H22C . 0.9600 ?
    C23 H23 . 0.9300 ?
    C23 C24 . 1.401(10) ?
    C24 C25 . 1.487(9) ?
    C25 H25A . 0.9600 ?
    C25 H25B . 0.9600 ?
    C25 H25C . 0.9600 ?
    C26 C27 . 1.504(11) ?
    C26 C28 . 1.364(11) ?
    C27 H27A . 0.9602 ?
    C27 H27B . 0.9598 ?
    C27 H27C . 0.9597 ?
    C28 H28A . 0.9300 ?
    C28 C29 . 1.403(11) ?
    C29 C30 . 1.493(10) ?
    C30 H30A . 0.9600 ?
    C30 H30B . 0.9600 ?
    C30 H30C . 0.9600 ?
    C31 C32 . 1.504(10) ?
    C31 C33 . 1.369(10) ?
    C32 H32A . 0.9599 ?
    C32 H32B . 0.9602 ?
    C32 H32C . 0.9600 ?
    C33 H33 . 0.9300 ?
    C33 C34 . 1.398(11) ?
    C34 C35 . 1.492(10) ?
    C35 H35A . 0.9600 ?
    C35 H35B . 0.9600 ?
    C35 H35C . 0.9599 ?
    C36 C37 . 1.506(10) ?
    C36 C38 . 1.374(11) ?
    C37 H37A . 0.9596 ?
    C37 H37B . 0.9601 ?
    C37 H37C . 0.9604 ?
    C38 H38 . 0.9300 ?
    C38 C39 . 1.387(11) ?
    C39 C40 . 1.477(11) ?
    C40 H40A . 0.9601 ?
    C40 H40B . 0.9599 ?
    C40 H40C . 0.9598 ?
    C41 C42 . 1.500(10) ?
    C41 C43 . 1.364(10) ?
    C42 H42A . 0.9600 ?
    C42 H42B . 0.9600 ?
    C42 H42C . 0.9600 ?
    C43 H43 . 0.9300 ?
    C43 C44 . 1.395(10) ?
    C44 C45 . 1.505(10) ?
    C45 H45A . 0.9601 ?
    C45 H45B . 0.9600 ?
    C45 H45C . 0.9601 ?
    C46 C47 . 1.503(10) ?
    C46 C48 . 1.371(10) ?
    C47 H47A . 0.9598 ?
    C47 H47B . 0.9607 ?
    C47 H47C . 0.9599 ?
    C48 H48 . 0.9300 ?
    C48 C49 . 1.387(11) ?
    C49 C50 . 1.495(10) ?
    C50 H50A . 0.9600 ?
    C50 H50B . 0.9600 ?
    C50 H50C . 0.9600 ?
    C51 C52 . 1.499(10) ?
    C51 C53 . 1.372(10) ?
    C52 H52A . 0.9600 ?
    C52 H52B . 0.9599 ?
    C52 H52C . 0.9609 ?
    C53 H53 . 0.9300 ?
    C53 C54 . 1.371(10) ?
    C54 C55 . 1.524(10) ?
    C55 H55A . 0.9600 ?
    C55 H55B . 0.9600 ?
    C55 H55C . 0.9600 ?
    C56 C57 . 1.512(11) ?
    C56 C58 . 1.387(13) ?
    C57 H57A . 0.9605 ?
    C57 H57B . 0.9602 ?
    C57 H57C . 0.9599 ?
    C58 H58 . 0.9300 ?
    C58 C59 . 1.371(11) ?
    C59 C60 . 1.494(11) ?
    C60 H60A . 0.9599 ?
    C60 H60B . 0.9604 ?
    C60 H60C . 0.9597 ?
    C61 C62 . 1.512(11) ?
    C61 C63 . 1.355(11) ?
    C62 H62A . 0.9600 ?
    C62 H62B . 0.9600 ?
    C62 H62C . 0.9600 ?
    C63 H63 . 0.9300 ?
    C63 C64 . 1.396(10) ?
    C64 C65 . 1.490(11) ?
    C65 H65A . 0.9599 ?
    C65 H65B . 0.9603 ?
    C65 H65C . 0.9604 ?
    C66 C67 . 1.453(10) ?
    C66 C68 . 1.382(10) ?
    C67 H67A . 0.9600 ?
    C67 H67B . 0.9599 ?
    C67 H67C . 0.9605 ?
    C68 H68 . 0.9300 ?
    C68 C69 . 1.369(11) ?
    C69 C70 . 1.492(10) ?
    C70 H70A . 0.9603 ?
    C70 H70B . 0.9599 ?
    C70 H70C . 0.9599 ?
    C71 C72 . 1.516(11) ?
    C71 C73 . 1.385(10) ?
    C72 H72A . 0.9603 ?
    C72 H72B . 0.9601 ?
    C72 H72C . 0.9600 ?
    C73 H73 . 0.9300 ?
    C73 C74 . 1.369(11) ?
    C74 C75 . 1.501(11) ?
    C75 H75A . 0.9600 ?
    C75 H75B . 0.9596 ?
    C75 H75C . 0.9600 ?
    C76 C77 . 1.505(11) ?
    C76 C78 . 1.365(10) ?
    C77 H77A . 0.9602 ?
    C77 H77B . 0.9601 ?
    C77 H77C . 0.9598 ?
    C78 H78 . 0.9300 ?
    C78 C79 . 1.393(10) ?
    C79 C80 . 1.490(9) ?
    C80 H80A . 0.9599 ?
    C80 H80B . 0.9599 ?
    C80 H80C . 0.9600 ?
loop_
    _geom_angle_atom_site_label_1
    _geom_angle_atom_site_label_2
    _geom_angle_atom_site_label_3
    _geom_angle_site_symmetry_1
    _geom_angle_site_symmetry_3
    _geom_angle
    _geom_angle_publ_flag
    O1 Cu1 O14 . 1_545 179.5(2) ?
    N1 Cu1 O1 . . 90.64(19) ?
    N1 Cu1 O14 . 1_545 88.90(19) ?
    N1 Cu1 N3 . . 88.0(2) ?
    N3 Cu1 O1 . . 91.7(2) ?
    N3 Cu1 O14 . 1_545 88.2(2) ?
    N5 Cu1 O1 . . 86.5(2) ?
    N5 Cu1 O14 . 1_545 93.6(2) ?
    N5 Cu1 N1 . . 90.6(2) ?
    N5 Cu1 N3 . . 177.7(2) ?
    N7 Cu1 O1 . . 96.5(2) ?
    N7 Cu1 O14 . 1_545 83.98(19) ?
    N7 Cu1 N1 . . 172.8(2) ?
    N7 Cu1 N3 . . 90.4(2) ?
    N7 Cu1 N5 . . 91.2(2) ?
    O5 Cu2 O2 . . 178.8(2) ?
    N9 Cu2 O2 . . 89.05(19) ?
    N9 Cu2 O5 . . 89.76(19) ?
    N9 Cu2 N11 . . 87.6(2) ?
    N11 Cu2 O2 . . 84.0(2) ?
    N11 Cu2 O5 . . 96.0(2) ?
    N13 Cu2 O2 . . 89.1(2) ?
    N13 Cu2 O5 . . 90.9(2) ?
    N13 Cu2 N9 . . 89.1(2) ?
    N13 Cu2 N11 . . 172.4(2) ?
    N15 Cu2 O2 . . 94.08(19) ?
    N15 Cu2 O5 . . 87.11(19) ?
    N15 Cu2 N9 . . 176.5(2) ?
    N15 Cu2 N11 . . 91.2(2) ?
    N15 Cu2 N13 . . 92.4(2) ?
    O9 Cu3 O6 . . 177.2(3) ?
    N17 Cu3 O6 . . 85.2(2) ?
    N17 Cu3 O9 . . 97.2(2) ?
    N17 Cu3 N19 . . 89.8(2) ?
    N17 Cu3 N23 . . 173.2(2) ?
    N19 Cu3 O6 . . 92.5(2) ?
    N19 Cu3 O9 . . 86.0(2) ?
    N19 Cu3 N23 . . 90.1(2) ?
    N21 Cu3 O6 . . 91.7(2) ?
    N21 Cu3 O9 . . 89.9(2) ?
    N21 Cu3 N17 . . 89.4(2) ?
    N21 Cu3 N19 . . 175.7(2) ?
    N21 Cu3 N23 . . 91.3(2) ?
    N23 Cu3 O6 . . 88.1(2) ?
    N23 Cu3 O9 . . 89.6(2) ?
    O13 Cu4 O10 . . 178.39(17) ?
    N25 Cu4 O10 . . 96.2(2) ?
    N25 Cu4 O13 . . 84.87(19) ?
    N25 Cu4 N27 . . 89.7(2) ?
    N25 Cu4 N29 . . 91.8(2) ?
    N25 Cu4 N31 . . 175.6(2) ?
    N27 Cu4 O10 . . 88.1(2) ?
    N27 Cu4 O13 . . 93.1(2) ?
    N29 Cu4 O10 . . 83.4(2) ?
    N29 Cu4 O13 . . 95.3(2) ?
    N29 Cu4 N27 . . 171.5(2) ?
    N31 Cu4 O10 . . 88.2(2) ?
    N31 Cu4 O13 . . 90.79(19) ?
    N31 Cu4 N27 . . 89.9(2) ?
    N31 Cu4 N29 . . 89.2(2) ?
    O1 S1 O3 . . 108.0(3) ?
    O2 S1 O1 . . 110.5(3) ?
    O2 S1 O3 . . 109.7(4) ?
    O4 S1 O1 . . 110.5(3) ?
    O4 S1 O2 . . 108.0(3) ?
    O4 S1 O3 . . 110.1(4) ?
    O5 S2 O7 . . 108.4(3) ?
    O6 S2 O5 . . 110.2(3) ?
    O6 S2 O7 . . 109.1(3) ?
    O6 S2 O8 . . 108.4(3) ?
    O8 S2 O5 . . 110.2(3) ?
    O8 S2 O7 . . 110.4(4) ?
    O10 S3 O9 . . 109.5(3) ?
    O10 S3 O11 . . 109.3(4) ?
    O10 S3 O12 . . 108.3(3) ?
    O11 S3 O9 . . 108.7(4) ?
    O11 S3 O12 . . 110.5(4) ?
    O12 S3 O9 . . 110.4(3) ?
    O14 S4 O13 . . 110.2(3) ?
    O14 S4 O16 . . 109.1(3) ?
    O15 S4 O13 . . 110.9(3) ?
    O15 S4 O14 . . 108.6(3) ?
    O15 S4 O16 . . 110.3(4) ?
    O16 S4 O13 . . 107.7(3) ?
    S1 O1 Cu1 . . 141.5(3) ?
    S1 O2 Cu2 . . 150.2(3) ?
    S2 O5 Cu2 . . 140.8(3) ?
    S2 O6 Cu3 . . 146.0(3) ?
    S3 O9 Cu3 . . 143.0(3) ?
    S3 O10 Cu4 . . 148.4(4) ?
    S4 O13 Cu4 . . 138.1(3) ?
    Cu1 O14 Cu1 1_565 1_545 175.78(12) ?
    S4 O14 Cu1 . 1_545 26.2(2) ?
    S4 O14 Cu1 . 1_565 151.4(3) ?
    N2 N1 Cu1 . . 119.1(4) ?
    C4 N1 Cu1 . . 135.0(5) ?
    C4 N1 N2 . . 105.4(6) ?
    N1 N2 H2 . . 124.3 ?
    C1 N2 N1 . . 111.5(6) ?
    C1 N2 H2 . . 124.3 ?
    N4 N3 Cu1 . . 117.0(4) ?
    C9 N3 Cu1 . . 137.1(5) ?
    C9 N3 N4 . . 105.9(6) ?
    N3 N4 H4 . . 124.2 ?
    C6 N4 N3 . . 111.6(6) ?
    C6 N4 H4 . . 124.2 ?
    N6 N5 Cu1 . . 116.9(4) ?
    C14 N5 Cu1 . . 137.0(5) ?
    C14 N5 N6 . . 105.7(6) ?
    N5 N6 H6 . . 123.9 ?
    C11 N6 N5 . . 112.3(6) ?
    C11 N6 H6 . . 123.9 ?
    N8 N7 Cu1 . . 117.5(4) ?
    C19 N7 Cu1 . . 137.5(5) ?
    C19 N7 N8 . . 104.8(6) ?
    N7 N8 H8 . . 124.0 ?
    C16 N8 N7 . . 112.0(6) ?
    C16 N8 H8 . . 124.0 ?
    N10 N9 Cu2 . . 118.5(4) ?
    C24 N9 Cu2 . . 135.4(5) ?
    C24 N9 N10 . . 104.5(5) ?
    N9 N10 H10 . . 123.6 ?
    C21 N10 N9 . . 112.9(6) ?
    C21 N10 H10 . . 123.6 ?
    N12 N11 Cu2 . . 116.3(4) ?
    C29 N11 Cu2 . . 136.8(5) ?
    C29 N11 N12 . . 106.9(6) ?
    N11 N12 H12 . . 124.6 ?
    N11 N12 C26 . . 110.8(6) ?
    C26 N12 H12 . . 124.6 ?
    N14 N13 Cu2 . . 118.9(4) ?
    C34 N13 Cu2 . . 135.7(5) ?
    C34 N13 N14 . . 104.7(6) ?
    N13 N14 H14 . . 123.1 ?
    C31 N14 N13 . . 113.9(6) ?
    C31 N14 H14 . . 123.1 ?
    N16 N15 Cu2 . . 117.2(5) ?
    C39 N15 Cu2 . . 136.0(5) ?
    C39 N15 N16 . . 106.5(6) ?
    N15 N16 H16 . . 124.4 ?
    C36 N16 N15 . . 111.3(6) ?
    C36 N16 H16 . . 124.4 ?
    N18 N17 Cu3 . . 119.4(4) ?
    C44 N17 Cu3 . . 135.2(5) ?
    C44 N17 N18 . . 105.1(6) ?
    N17 N18 H18 . . 123.4 ?
    C41 N18 N17 . . 113.1(6) ?
    C41 N18 H18 . . 123.4 ?
    N20 N19 Cu3 . . 116.8(4) ?
    C49 N19 Cu3 . . 137.3(5) ?
    C49 N19 N20 . . 105.9(6) ?
    N19 N20 H20 . . 124.1 ?
    C46 N20 N19 . . 111.8(6) ?
    C46 N20 H20 . . 124.1 ?
    N22 N21 Cu3 . . 119.5(4) ?
    C54 N21 Cu3 . . 135.7(5) ?
    C54 N21 N22 . . 103.7(6) ?
    N21 N22 H22 . . 123.4 ?
    C51 N22 N21 . . 113.2(6) ?
    C51 N22 H22 . . 123.4 ?
    N24 N23 Cu3 . . 119.3(5) ?
    C59 N23 Cu3 . . 135.0(5) ?
    C59 N23 N24 . . 105.7(6) ?
    N23 N24 H24 . . 124.0 ?
    C56 N24 N23 . . 111.9(7) ?
    C56 N24 H24 . . 124.0 ?
    N26 N25 Cu4 . . 119.4(4) ?
    N26 N25 C64 . . 105.1(6) ?
    C64 N25 Cu4 . . 135.5(5) ?
    N25 N26 H26 . . 123.6 ?
    C61 N26 N25 . . 112.8(6) ?
    C61 N26 H26 . . 123.6 ?
    N28 N27 Cu4 . . 118.3(4) ?
    C69 N27 Cu4 . . 135.8(5) ?
    C69 N27 N28 . . 105.9(6) ?
    N27 N28 H28 . . 123.9 ?
    C66 N28 N27 . . 112.2(6) ?
    C66 N28 H28 . . 123.9 ?
    N30 N29 Cu4 . . 117.1(4) ?
    C71 N29 Cu4 . . 138.3(5) ?
    C71 N29 N30 . . 104.5(6) ?
    N29 N30 H30 . . 124.0 ?
    C74 N30 N29 . . 112.0(6) ?
    C74 N30 H30 . . 124.0 ?
    N32 N31 Cu4 . . 119.4(4) ?
    N32 N31 C79 . . 105.4(5) ?
    C79 N31 Cu4 . . 134.2(5) ?
    N31 N32 H32 . . 123.9 ?
    C76 N32 N31 . . 112.3(6) ?
    C76 N32 H32 . . 123.9 ?
    N2 C1 C2 . . 119.3(8) ?
    N2 C1 C3 . . 106.9(7) ?
    C3 C1 C2 . . 133.8(8) ?
    C1 C2 H2A . . 109.3 ?
    C1 C2 H2B . . 109.4 ?
    C1 C2 H2C . . 109.6 ?
    H2A C2 H2B . . 109.5 ?
    H2A C2 H2C . . 109.5 ?
    H2B C2 H2C . . 109.5 ?
    C1 C3 H3 . . 126.6 ?
    C1 C3 C4 . . 106.8(7) ?
    C4 C3 H3 . . 126.6 ?
    N1 C4 C3 . . 109.5(7) ?
    N1 C4 C5 . . 123.2(7) ?
    C3 C4 C5 . . 127.3(8) ?
    C4 C5 H5A . . 109.4 ?
    C4 C5 H5B . . 109.6 ?
    C4 C5 H5C . . 109.6 ?
    H5A C5 H5B . . 109.5 ?
    H5A C5 H5C . . 109.5 ?
    H5B C5 H5C . . 109.3 ?
    N4 C6 C7 . . 121.2(7) ?
    N4 C6 C8 . . 106.6(7) ?
    C8 C6 C7 . . 132.1(8) ?
    C6 C7 H7A . . 109.4 ?
    C6 C7 H7B . . 109.6 ?
    C6 C7 H7C . . 109.5 ?
    H7A C7 H7B . . 109.4 ?
    H7A C7 H7C . . 109.5 ?
    H7B C7 H7C . . 109.5 ?
    C6 C8 H8A . . 126.4 ?
    C6 C8 C9 . . 107.2(7) ?
    C9 C8 H8A . . 126.4 ?
    N3 C9 C8 . . 108.8(6) ?
    N3 C9 C10 . . 122.6(7) ?
    C8 C9 C10 . . 128.6(7) ?
    C9 C10 H10A . . 109.1 ?
    C9 C10 H10B . . 109.8 ?
    C9 C10 H10C . . 109.6 ?
    H10A C10 H10B . . 109.5 ?
    H10A C10 H10C . . 109.5 ?
    H10B C10 H10C . . 109.5 ?
    N6 C11 C12 . . 121.8(7) ?
    N6 C11 C13 . . 104.9(7) ?
    C13 C11 C12 . . 133.3(8) ?
    C11 C12 H12A . . 109.6 ?
    C11 C12 H12B . . 109.4 ?
    C11 C12 H12C . . 109.5 ?
    H12A C12 H12B . . 109.5 ?
    H12A C12 H12C . . 109.5 ?
    H12B C12 H12C . . 109.4 ?
    C11 C13 H13 . . 126.2 ?
    C11 C13 C14 . . 107.7(7) ?
    C14 C13 H13 . . 126.2 ?
    N5 C14 C13 . . 109.4(7) ?
    N5 C14 C15 . . 122.5(7) ?
    C13 C14 C15 . . 128.1(7) ?
    C14 C15 H15A . . 109.3 ?
    C14 C15 H15B . . 109.6 ?
    C14 C15 H15C . . 109.5 ?
    H15A C15 H15B . . 109.5 ?
    H15A C15 H15C . . 109.5 ?
    H15B C15 H15C . . 109.4 ?
    N8 C16 C17 . . 121.2(7) ?
    N8 C16 C18 . . 105.8(6) ?
    C18 C16 C17 . . 133.0(7) ?
    C16 C17 H17A . . 109.5 ?
    C16 C17 H17B . . 109.5 ?
    C16 C17 H17C . . 109.5 ?
    H17A C17 H17B . . 109.5 ?
    H17A C17 H17C . . 109.5 ?
    H17B C17 H17C . . 109.5 ?
    C16 C18 H18A . . 126.8 ?
    C16 C18 C19 . . 106.3(6) ?
    C19 C18 H18A . . 126.8 ?
    N7 C19 C18 . . 111.0(6) ?
    N7 C19 C20 . . 120.5(7) ?
    C18 C19 C20 . . 128.5(7) ?
    C19 C20 H20A . . 109.4 ?
    C19 C20 H20B . . 109.5 ?
    C19 C20 H20C . . 109.5 ?
    H20A C20 H20B . . 109.5 ?
    H20A C20 H20C . . 109.5 ?
    H20B C20 H20C . . 109.5 ?
    N10 C21 C22 . . 120.4(7) ?
    N10 C21 C23 . . 106.4(6) ?
    C23 C21 C22 . . 133.2(7) ?
    C21 C22 H22A . . 109.5 ?
    C21 C22 H22B . . 109.5 ?
    C21 C22 H22C . . 109.5 ?
    H22A C22 H22B . . 109.5 ?
    H22A C22 H22C . . 109.5 ?
    H22B C22 H22C . . 109.5 ?
    C21 C23 H23 . . 126.8 ?
    C21 C23 C24 . . 106.4(6) ?
    C24 C23 H23 . . 126.8 ?
    N9 C24 C23 . . 109.7(6) ?
    N9 C24 C25 . . 123.6(6) ?
    C23 C24 C25 . . 126.6(7) ?
    C24 C25 H25A . . 109.5 ?
    C24 C25 H25B . . 109.5 ?
    C24 C25 H25C . . 109.5 ?
    H25A C25 H25B . . 109.5 ?
    H25A C25 H25C . . 109.5 ?
    H25B C25 H25C . . 109.5 ?
    N12 C26 C27 . . 119.2(8) ?
    N12 C26 C28 . . 107.0(7) ?
    C28 C26 C27 . . 133.8(8) ?
    C26 C27 H27A . . 109.7 ?
    C26 C27 H27B . . 109.6 ?
    C26 C27 H27C . . 109.1 ?
    H27A C27 H27B . . 109.5 ?
    H27A C27 H27C . . 109.5 ?
    H27B C27 H27C . . 109.5 ?
    C26 C28 H28A . . 126.8 ?
    C26 C28 C29 . . 106.3(7) ?
    C29 C28 H28A . . 126.8 ?
    N11 C29 C28 . . 109.0(7) ?
    N11 C29 C30 . . 122.0(7) ?
    C28 C29 C30 . . 129.0(7) ?
    C29 C30 H30A . . 109.5 ?
    C29 C30 H30B . . 109.5 ?
    C29 C30 H30C . . 109.5 ?
    H30A C30 H30B . . 109.5 ?
    H30A C30 H30C . . 109.5 ?
    H30B C30 H30C . . 109.5 ?
    N14 C31 C32 . . 121.3(7) ?
    N14 C31 C33 . . 105.4(7) ?
    C33 C31 C32 . . 133.2(7) ?
    C31 C32 H32A . . 109.3 ?
    C31 C32 H32B . . 109.6 ?
    C31 C32 H32C . . 109.5 ?
    H32A C32 H32B . . 109.5 ?
    H32A C32 H32C . . 109.5 ?
    H32B C32 H32C . . 109.5 ?
    C31 C33 H33 . . 126.5 ?
    C31 C33 C34 . . 107.0(7) ?
    C34 C33 H33 . . 126.5 ?
    N13 C34 C33 . . 109.0(6) ?
    N13 C34 C35 . . 123.4(7) ?
    C33 C34 C35 . . 127.6(7) ?
    C34 C35 H35A . . 109.4 ?
    C34 C35 H35B . . 109.4 ?
    C34 C35 H35C . . 109.6 ?
    H35A C35 H35B . . 109.5 ?
    H35A C35 H35C . . 109.5 ?
    H35B C35 H35C . . 109.5 ?
    N16 C36 C37 . . 122.1(8) ?
    N16 C36 C38 . . 106.4(7) ?
    C38 C36 C37 . . 131.5(9) ?
    C36 C37 H37A . . 109.4 ?
    C36 C37 H37B . . 109.6 ?
    C36 C37 H37C . . 109.5 ?
    H37A C37 H37B . . 109.5 ?
    H37A C37 H37C . . 109.5 ?
    H37B C37 H37C . . 109.4 ?
    C36 C38 H38 . . 126.4 ?
    C36 C38 C39 . . 107.2(7) ?
    C39 C38 H38 . . 126.4 ?
    N15 C39 C38 . . 108.7(7) ?
    N15 C39 C40 . . 122.1(7) ?
    C38 C39 C40 . . 129.2(8) ?
    C39 C40 H40A . . 109.4 ?
    C39 C40 H40B . . 109.5 ?
    C39 C40 H40C . . 109.5 ?
    H40A C40 H40B . . 109.5 ?
    H40A C40 H40C . . 109.5 ?
    H40B C40 H40C . . 109.5 ?
    N18 C41 C42 . . 122.1(7) ?
    N18 C41 C43 . . 105.9(6) ?
    C43 C41 C42 . . 132.0(8) ?
    C41 C42 H42A . . 109.5 ?
    C41 C42 H42B . . 109.5 ?
    C41 C42 H42C . . 109.5 ?
    H42A C42 H42B . . 109.5 ?
    H42A C42 H42C . . 109.5 ?
    H42B C42 H42C . . 109.5 ?
    C41 C43 H43 . . 126.7 ?
    C41 C43 C44 . . 106.7(7) ?
    C44 C43 H43 . . 126.7 ?
    N17 C44 C43 . . 109.1(6) ?
    N17 C44 C45 . . 122.3(7) ?
    C43 C44 C45 . . 128.6(7) ?
    C44 C45 H45A . . 109.4 ?
    C44 C45 H45B . . 109.5 ?
    C44 C45 H45C . . 109.5 ?
    H45A C45 H45B . . 109.5 ?
    H45A C45 H45C . . 109.5 ?
    H45B C45 H45C . . 109.5 ?
    N20 C46 C47 . . 122.3(7) ?
    N20 C46 C48 . . 106.4(7) ?
    C48 C46 C47 . . 131.2(8) ?
    C46 C47 H47A . . 109.5 ?
    C46 C47 H47B . . 109.4 ?
    C46 C47 H47C . . 109.6 ?
    H47A C47 H47B . . 109.4 ?
    H47A C47 H47C . . 109.5 ?
    H47B C47 H47C . . 109.4 ?
    C46 C48 H48 . . 126.9 ?
    C46 C48 C49 . . 106.2(7) ?
    C49 C48 H48 . . 126.9 ?
    N19 C49 C48 . . 109.7(6) ?
    N19 C49 C50 . . 121.5(7) ?
    C48 C49 C50 . . 128.8(7) ?
    C49 C50 H50A . . 109.5 ?
    C49 C50 H50B . . 109.5 ?
    C49 C50 H50C . . 109.5 ?
    H50A C50 H50B . . 109.5 ?
    H50A C50 H50C . . 109.5 ?
    H50B C50 H50C . . 109.5 ?
    N22 C51 C52 . . 122.4(7) ?
    N22 C51 C53 . . 106.0(6) ?
    C53 C51 C52 . . 131.5(8) ?
    C51 C52 H52A . . 109.4 ?
    C51 C52 H52B . . 109.5 ?
    C51 C52 H52C . . 109.5 ?
    H52A C52 H52B . . 109.5 ?
    H52A C52 H52C . . 109.5 ?
    H52B C52 H52C . . 109.5 ?
    C51 C53 H53 . . 126.9 ?
    C51 C53 C54 . . 106.3(7) ?
    C54 C53 H53 . . 126.9 ?
    N21 C54 C53 . . 110.6(6) ?
    N21 C54 C55 . . 121.8(7) ?
    C53 C54 C55 . . 127.6(7) ?
    C54 C55 H55A . . 109.5 ?
    C54 C55 H55B . . 109.5 ?
    C54 C55 H55C . . 109.5 ?
    H55A C55 H55B . . 109.5 ?
    H55A C55 H55C . . 109.5 ?
    H55B C55 H55C . . 109.5 ?
    N24 C56 C57 . . 121.8(10) ?
    N24 C56 C58 . . 105.5(7) ?
    C58 C56 C57 . . 132.6(9) ?
    C56 C57 H57A . . 109.4 ?
    C56 C57 H57B . . 109.4 ?
    C56 C57 H57C . . 109.7 ?
    H57A C57 H57B . . 109.5 ?
    H57A C57 H57C . . 109.4 ?
    H57B C57 H57C . . 109.5 ?
    C56 C58 H58 . . 126.9 ?
    C59 C58 C56 . . 106.2(8) ?
    C59 C58 H58 . . 126.9 ?
    N23 C59 C58 . . 110.7(8) ?
    N23 C59 C60 . . 123.7(7) ?
    C58 C59 C60 . . 125.6(8) ?
    C59 C60 H60A . . 109.4 ?
    C59 C60 H60B . . 109.5 ?
    C59 C60 H60C . . 109.5 ?
    H60A C60 H60B . . 109.5 ?
    H60A C60 H60C . . 109.5 ?
    H60B C60 H60C . . 109.5 ?
    N26 C61 C62 . . 121.3(8) ?
    N26 C61 C63 . . 105.9(7) ?
    C63 C61 C62 . . 132.8(8) ?
    C61 C62 H62A . . 109.5 ?
    C61 C62 H62B . . 109.5 ?
    C61 C62 H62C . . 109.5 ?
    H62A C62 H62B . . 109.5 ?
    H62A C62 H62C . . 109.5 ?
    H62B C62 H62C . . 109.5 ?
    C61 C63 H63 . . 126.2 ?
    C61 C63 C64 . . 107.6(7) ?
    C64 C63 H63 . . 126.2 ?
    N25 C64 C63 . . 108.6(7) ?
    N25 C64 C65 . . 121.0(7) ?
    C63 C64 C65 . . 130.4(7) ?
    C64 C65 H65A . . 109.6 ?
    C64 C65 H65B . . 109.5 ?
    C64 C65 H65C . . 109.4 ?
    H65A C65 H65B . . 109.5 ?
    H65A C65 H65C . . 109.5 ?
    H65B C65 H65C . . 109.5 ?
    N28 C66 C67 . . 123.4(7) ?
    N28 C66 C68 . . 104.4(7) ?
    C68 C66 C67 . . 132.1(8) ?
    C66 C67 H67A . . 109.7 ?
    C66 C67 H67B . . 109.4 ?
    C66 C67 H67C . . 109.4 ?
    H67A C67 H67B . . 109.5 ?
    H67A C67 H67C . . 109.5 ?
    H67B C67 H67C . . 109.5 ?
    C66 C68 H68 . . 125.5 ?
    C69 C68 C66 . . 109.1(7) ?
    C69 C68 H68 . . 125.5 ?
    N27 C69 C68 . . 108.4(7) ?
    N27 C69 C70 . . 121.9(7) ?
    C68 C69 C70 . . 129.7(7) ?
    C69 C70 H70A . . 109.4 ?
    C69 C70 H70B . . 109.4 ?
    C69 C70 H70C . . 109.6 ?
    H70A C70 H70B . . 109.5 ?
    H70A C70 H70C . . 109.5 ?
    H70B C70 H70C . . 109.5 ?
    N29 C71 C72 . . 120.3(7) ?
    N29 C71 C73 . . 111.4(7) ?
    C73 C71 C72 . . 128.3(7) ?
    C71 C72 H72A . . 109.5 ?
    C71 C72 H72B . . 109.5 ?
    C71 C72 H72C . . 109.5 ?
    H72A C72 H72B . . 109.4 ?
    H72A C72 H72C . . 109.5 ?
    H72B C72 H72C . . 109.5 ?
    C71 C73 H73 . . 127.2 ?
    C74 C73 C71 . . 105.6(7) ?
    C74 C73 H73 . . 127.2 ?
    N30 C74 C73 . . 106.6(7) ?
    N30 C74 C75 . . 121.0(8) ?
    C73 C74 C75 . . 132.4(8) ?
    C74 C75 H75A . . 109.4 ?
    C74 C75 H75B . . 109.7 ?
    C74 C75 H75C . . 109.3 ?
    H75A C75 H75B . . 109.5 ?
    H75A C75 H75C . . 109.5 ?
    H75B C75 H75C . . 109.5 ?
    N32 C76 C77 . . 121.2(7) ?
    N32 C76 C78 . . 106.2(6) ?
    C78 C76 C77 . . 132.6(8) ?
    C76 C77 H77A . . 109.4 ?
    C76 C77 H77B . . 109.5 ?
    C76 C77 H77C . . 109.6 ?
    H77A C77 H77B . . 109.4 ?
    H77A C77 H77C . . 109.5 ?
    H77B C77 H77C . . 109.5 ?
    C76 C78 H78 . . 126.4 ?
    C76 C78 C79 . . 107.1(7) ?
    C79 C78 H78 . . 126.4 ?
    N31 C79 C78 . . 108.9(6) ?
    N31 C79 C80 . . 122.6(6) ?
    C78 C79 C80 . . 128.5(7) ?
    C79 C80 H80A . . 109.5 ?
    C79 C80 H80B . . 109.5 ?
    C79 C80 H80C . . 109.3 ?
    H80A C80 H80B . . 109.5 ?
    H80A C80 H80C . . 109.5 ?
    H80B C80 H80C . . 109.5 ?
loop_
    _geom_torsion_atom_site_label_1
    _geom_torsion_atom_site_label_2
    _geom_torsion_atom_site_label_3
    _geom_torsion_atom_site_label_4
    _geom_torsion_site_symmetry_1
    _geom_torsion_site_symmetry_2
    _geom_torsion_site_symmetry_3
    _geom_torsion_site_symmetry_4
    _geom_torsion
    _geom_torsion_publ_flag
    Cu1 N1 N2 C1 . . . . -174.0(5) ?
    Cu1 N1 C4 C3 . . . . 172.4(6) ?
    Cu1 N1 C4 C5 . . . . -9.5(12) ?
    Cu1 N3 N4 C6 . . . . 178.9(5) ?
    Cu1 N3 C9 C8 . . . . -179.3(5) ?
    Cu1 N3 C9 C10 . . . . 0.8(11) ?
    Cu1 N5 N6 C11 . . . . -175.4(5) ?
    Cu1 N5 C14 C13 . . . . 173.2(6) ?
    Cu1 N5 C14 C15 . . . . -7.5(12) ?
    Cu1 N7 N8 C16 . . . . 175.9(5) ?
    Cu1 N7 C19 C18 . . . . -174.7(6) ?
    Cu1 N7 C19 C20 . . . . 5.7(12) ?
    Cu2 N9 N10 C21 . . . . 166.0(5) ?
    Cu2 N9 C24 C23 . . . . -164.1(5) ?
    Cu2 N9 C24 C25 . . . . 16.4(11) ?
    Cu2 N11 N12 C26 . . . . -176.7(5) ?
    Cu2 N11 C29 C28 . . . . 176.4(6) ?
    Cu2 N11 C29 C30 . . . . -2.8(12) ?
    Cu2 N13 N14 C31 . . . . -173.2(5) ?
    Cu2 N13 C34 C33 . . . . 170.5(5) ?
    Cu2 N13 C34 C35 . . . . -11.9(11) ?
    Cu2 N15 N16 C36 . . . . 173.1(5) ?
    Cu2 N15 C39 C38 . . . . -172.1(6) ?
    Cu2 N15 C39 C40 . . . . 7.4(12) ?
    Cu3 N17 N18 C41 . . . . 174.2(5) ?
    Cu3 N17 C44 C43 . . . . -173.2(5) ?
    Cu3 N17 C44 C45 . . . . 6.9(12) ?
    Cu3 N19 N20 C46 . . . . -179.8(5) ?
    Cu3 N19 C49 C48 . . . . 179.1(5) ?
    Cu3 N19 C49 C50 . . . . -3.5(12) ?
    Cu3 N21 N22 C51 . . . . 169.4(5) ?
    Cu3 N21 C54 C53 . . . . -168.5(5) ?
    Cu3 N21 C54 C55 . . . . 10.6(11) ?
    Cu3 N23 N24 C56 . . . . 176.5(5) ?
    Cu3 N23 C59 C58 . . . . -176.8(6) ?
    Cu3 N23 C59 C60 . . . . 1.9(12) ?
    Cu4 N25 N26 C61 . . . . -178.7(5) ?
    Cu4 N25 C64 C63 . . . . 178.0(5) ?
    Cu4 N25 C64 C65 . . . . -2.7(12) ?
    Cu4 N27 N28 C66 . . . . 178.2(4) ?
    Cu4 N27 C69 C68 . . . . -179.2(5) ?
    Cu4 N27 C69 C70 . . . . -0.5(11) ?
    Cu4 N29 N30 C74 . . . . -177.8(5) ?
    Cu4 N29 C71 C72 . . . . -4.0(12) ?
    Cu4 N29 C71 C73 . . . . 176.2(6) ?
    Cu4 N31 N32 C76 . . . . 169.6(5) ?
    Cu4 N31 C79 C78 . . . . -167.3(5) ?
    Cu4 N31 C79 C80 . . . . 13.3(11) ?
    O1 S1 O2 Cu2 . . . . 170.6(6) ?
    O2 S1 O1 Cu1 . . . . 177.8(5) ?
    O3 S1 O1 Cu1 . . . . -62.2(7) ?
    O3 S1 O2 Cu2 . . . . 51.6(8) ?
    O4 S1 O1 Cu1 . . . . 58.3(7) ?
    O4 S1 O2 Cu2 . . . . -68.4(8) ?
    O5 S2 O6 Cu3 . . . . 170.8(5) ?
    O6 S2 O5 Cu2 . . . . -177.9(4) ?
    O7 S2 O5 Cu2 . . . . -58.5(6) ?
    O7 S2 O6 Cu3 . . . . 51.8(7) ?
    O8 S2 O5 Cu2 . . . . 62.5(5) ?
    O8 S2 O6 Cu3 . . . . -68.5(7) ?
    O9 S3 O10 Cu4 . . . . 166.2(6) ?
    O10 S3 O9 Cu3 . . . . 177.9(5) ?
    O11 S3 O9 Cu3 . . . . -62.7(7) ?
    O11 S3 O10 Cu4 . . . . 47.1(7) ?
    O12 S3 O9 Cu3 . . . . 58.7(7) ?
    O12 S3 O10 Cu4 . . . . -73.3(8) ?
    O13 S4 O14 Cu1 . . . 1_565 163.1(6) ?
    O13 S4 O14 Cu1 . . . 1_545 -9.3(4) ?
    O14 S4 O13 Cu4 . . . . 178.2(4) ?
    O15 S4 O13 Cu4 . . . . 57.9(5) ?
    O15 S4 O14 Cu1 . . . 1_565 -75.2(8) ?
    O15 S4 O14 Cu1 . . . 1_545 112.4(6) ?
    O16 S4 O13 Cu4 . . . . -62.9(5) ?
    O16 S4 O14 Cu1 . . . 1_545 -127.3(6) ?
    O16 S4 O14 Cu1 . . . 1_565 45.1(8) ?
    N1 N2 C1 C2 . . . . -178.3(7) ?
    N1 N2 C1 C3 . . . . 0.5(8) ?
    N2 N1 C4 C3 . . . . 1.0(8) ?
    N2 N1 C4 C5 . . . . 179.1(7) ?
    N2 C1 C3 C4 . . . . 0.1(9) ?
    N3 N4 C6 C7 . . . . -176.6(6) ?
    N3 N4 C6 C8 . . . . 0.8(8) ?
    N4 N3 C9 C8 . . . . 0.0(8) ?
    N4 N3 C9 C10 . . . . -179.9(6) ?
    N4 C6 C8 C9 . . . . -0.8(9) ?
    N5 N6 C11 C12 . . . . -179.9(8) ?
    N5 N6 C11 C13 . . . . 1.3(9) ?
    N6 N5 C14 C13 . . . . 1.7(8) ?
    N6 N5 C14 C15 . . . . -179.1(7) ?
    N6 C11 C13 C14 . . . . -0.2(10) ?
    N7 N8 C16 C17 . . . . 178.9(7) ?
    N7 N8 C16 C18 . . . . 0.1(8) ?
    N8 N7 C19 C18 . . . . -0.5(8) ?
    N8 N7 C19 C20 . . . . 180.0(7) ?
    N8 C16 C18 C19 . . . . -0.4(9) ?
    N9 N10 C21 C22 . . . . -176.0(6) ?
    N9 N10 C21 C23 . . . . 2.3(9) ?
    N10 N9 C24 C23 . . . . 0.4(8) ?
    N10 N9 C24 C25 . . . . -179.1(7) ?
    N10 C21 C23 C24 . . . . -1.9(9) ?
    N11 N12 C26 C27 . . . . 179.0(8) ?
    N11 N12 C26 C28 . . . . -1.1(9) ?
    N12 N11 C29 C28 . . . . -0.7(8) ?
    N12 N11 C29 C30 . . . . 180.0(7) ?
    N12 C26 C28 C29 . . . . 0.6(9) ?
    N13 N14 C31 C32 . . . . -176.9(7) ?
    N13 N14 C31 C33 . . . . 1.4(8) ?
    N14 N13 C34 C33 . . . . 0.9(8) ?
    N14 N13 C34 C35 . . . . 178.5(7) ?
    N14 C31 C33 C34 . . . . -0.8(9) ?
    N15 N16 C36 C37 . . . . -178.2(8) ?
    N15 N16 C36 C38 . . . . 1.6(9) ?
    N16 N15 C39 C38 . . . . 1.3(8) ?
    N16 N15 C39 C40 . . . . -179.1(7) ?
    N16 C36 C38 C39 . . . . -0.7(9) ?
    N17 N18 C41 C42 . . . . -178.0(7) ?
    N17 N18 C41 C43 . . . . 0.4(9) ?
    N18 N17 C44 C43 . . . . -0.1(8) ?
    N18 N17 C44 C45 . . . . -180.0(7) ?
    N18 C41 C43 C44 . . . . -0.4(9) ?
    N19 N20 C46 C47 . . . . -176.9(7) ?
    N19 N20 C46 C48 . . . . 1.2(8) ?
    N20 N19 C49 C48 . . . . 1.9(8) ?
    N20 N19 C49 C50 . . . . 179.4(7) ?
    N20 C46 C48 C49 . . . . 0.0(9) ?
    N21 N22 C51 C52 . . . . -175.8(7) ?
    N21 N22 C51 C53 . . . . 2.0(8) ?
    N22 N21 C54 C53 . . . . -0.7(8) ?
    N22 N21 C54 C55 . . . . 178.3(7) ?
    N22 C51 C53 C54 . . . . -2.3(8) ?
    N23 N24 C56 C57 . . . . -177.0(7) ?
    N23 N24 C56 C58 . . . . 1.5(9) ?
    N24 N23 C59 C58 . . . . 0.4(9) ?
    N24 N23 C59 C60 . . . . 179.1(7) ?
    N24 C56 C58 C59 . . . . -1.2(10) ?
    N25 N26 C61 C62 . . . . 178.9(7) ?
    N25 N26 C61 C63 . . . . 0.8(9) ?
    N26 N25 C64 C63 . . . . 1.0(8) ?
    N26 N25 C64 C65 . . . . -179.7(7) ?
    N26 C61 C63 C64 . . . . -0.1(9) ?
    N27 N28 C66 C67 . . . . -175.1(7) ?
    N27 N28 C66 C68 . . . . 1.9(8) ?
    N28 N27 C69 C68 . . . . 0.3(8) ?
    N28 N27 C69 C70 . . . . 179.0(6) ?
    N28 C66 C68 C69 . . . . -1.6(8) ?
    N29 N30 C74 C73 . . . . 1.0(9) ?
    N29 N30 C74 C75 . . . . 179.5(7) ?
    N29 C71 C73 C74 . . . . 0.9(9) ?
    N30 N29 C71 C72 . . . . 179.5(7) ?
    N30 N29 C71 C73 . . . . -0.3(8) ?
    N31 N32 C76 C77 . . . . 178.7(8) ?
    N31 N32 C76 C78 . . . . 0.2(9) ?
    N32 N31 C79 C78 . . . . 0.8(8) ?
    N32 N31 C79 C80 . . . . -178.5(7) ?
    N32 C76 C78 C79 . . . . 0.4(9) ?
    C1 C3 C4 N1 . . . . -0.8(9) ?
    C1 C3 C4 C5 . . . . -178.7(8) ?
    C2 C1 C3 C4 . . . . 178.7(9) ?
    C4 N1 N2 C1 . . . . -1.0(7) ?
    C6 C8 C9 N3 . . . . 0.5(9) ?
    C6 C8 C9 C10 . . . . -179.6(7) ?
    C7 C6 C8 C9 . . . . 176.2(8) ?
    C9 N3 N4 C6 . . . . -0.5(7) ?
    C11 C13 C14 N5 . . . . -1.0(10) ?
    C11 C13 C14 C15 . . . . 179.8(8) ?
    C12 C11 C13 C14 . . . . -178.9(10) ?
    C14 N5 N6 C11 . . . . -1.9(8) ?
    C16 C18 C19 N7 . . . . 0.6(9) ?
    C16 C18 C19 C20 . . . . -179.9(8) ?
    C17 C16 C18 C19 . . . . -179.0(9) ?
    C19 N7 N8 C16 . . . . 0.2(8) ?
    C21 C23 C24 N9 . . . . 0.9(9) ?
    C21 C23 C24 C25 . . . . -179.6(7) ?
    C22 C21 C23 C24 . . . . 176.1(8) ?
    C24 N9 N10 C21 . . . . -1.7(8) ?
    C26 C28 C29 N11 . . . . 0.1(9) ?
    C26 C28 C29 C30 . . . . 179.3(8) ?
    C27 C26 C28 C29 . . . . -179.5(10) ?
    C29 N11 N12 C26 . . . . 1.2(8) ?
    C31 C33 C34 N13 . . . . -0.1(9) ?
    C31 C33 C34 C35 . . . . -177.6(7) ?
    C32 C31 C33 C34 . . . . 177.3(8) ?
    C34 N13 N14 C31 . . . . -1.5(8) ?
    C36 C38 C39 N15 . . . . -0.4(10) ?
    C36 C38 C39 C40 . . . . -179.9(8) ?
    C37 C36 C38 C39 . . . . 179.1(9) ?
    C39 N15 N16 C36 . . . . -1.8(8) ?
    C41 C43 C44 N17 . . . . 0.3(9) ?
    C41 C43 C44 C45 . . . . -179.8(8) ?
    C42 C41 C43 C44 . . . . 177.7(9) ?
    C44 N17 N18 C41 . . . . -0.2(8) ?
    C46 C48 C49 N19 . . . . -1.3(9) ?
    C46 C48 C49 C50 . . . . -178.5(8) ?
    C47 C46 C48 C49 . . . . 177.9(8) ?
    C49 N19 N20 C46 . . . . -2.0(8) ?
    C51 C53 C54 N21 . . . . 1.9(9) ?
    C51 C53 C54 C55 . . . . -177.0(7) ?
    C52 C51 C53 C54 . . . . 175.2(8) ?
    C54 N21 N22 C51 . . . . -0.8(8) ?
    C56 C58 C59 N23 . . . . 0.5(10) ?
    C56 C58 C59 C60 . . . . -178.2(8) ?
    C57 C56 C58 C59 . . . . 177.0(9) ?
    C59 N23 N24 C56 . . . . -1.2(8) ?
    C61 C63 C64 N25 . . . . -0.6(9) ?
    C61 C63 C64 C65 . . . . -179.8(9) ?
    C62 C61 C63 C64 . . . . -177.9(9) ?
    C64 N25 N26 C61 . . . . -1.2(8) ?
    C66 C68 C69 N27 . . . . 0.9(9) ?
    C66 C68 C69 C70 . . . . -177.7(7) ?
    C67 C66 C68 C69 . . . . 174.9(8) ?
    C69 N27 N28 C66 . . . . -1.4(7) ?
    C71 N29 N30 C74 . . . . -0.4(8) ?
    C71 C73 C74 N30 . . . . -1.1(9) ?
    C71 C73 C74 C75 . . . . -179.4(9) ?
    C72 C71 C73 C74 . . . . -178.9(8) ?
    C76 C78 C79 N31 . . . . -0.8(9) ?
    C76 C78 C79 C80 . . . . 178.6(8) ?
    C77 C76 C78 C79 . . . . -177.9(9) ?
    C79 N31 N32 C76 . . . . -0.6(8) ?
loop_
    _geom_hbond_atom_site_label_D
    _geom_hbond_atom_site_label_H
    _geom_hbond_atom_site_label_A
    _geom_hbond_site_symmetry_A
    _geom_hbond_distance_DH
    _geom_hbond_distance_HA
    _geom_hbond_distance_DA
    _geom_hbond_angle_DHA
    _geom_hbond_publ_flag
    N2 H2 O4 . 0.86 2.08 2.792(7) 139.2 yes
    N6 H6 O3 . 0.86 2.04 2.889(7) 168.3 yes
    N10 H10 O3 . 0.86 2.11 2.869(7) 146.0 yes
    N12 H12 O4 . 0.86 2.12 2.951(8) 163.3 yes
    N14 H14 O8 . 0.86 2.10 2.835(7) 142.6 yes
    N16 H16 O5 . 0.86 2.44 2.889(7) 113.5 yes
    N16 H16 O7 . 0.86 2.04 2.894(8) 173.2 yes
    N18 H18 O6 . 0.86 2.39 2.866(8) 115.7 yes
    N18 H18 O8 . 0.86 2.14 2.988(7) 169.1 yes
    N20 H20 S3 . 0.86 2.76 3.504(6) 146.4 no
    N20 H20 O9 . 0.86 2.41 2.885(9) 115.4 yes
    N20 H20 O11 . 0.86 2.08 2.933(7) 170.5 yes
    N22 H22 O7 . 0.86 2.05 2.828(7) 149.9 yes
    N24 H24 O12 . 0.86 2.16 2.840(8) 135.3 yes
    N26 H26 O16 . 0.86 2.02 2.875(7) 171.1 yes
    N28 H28 O15 . 0.86 2.07 2.803(7) 143.1 yes
    N30 H30 O10 . 0.86 2.31 2.817(8) 117.7 yes
    N30 H30 O12 . 0.86 2.24 3.083(8) 165.4 yes
    N32 H32 O11 . 0.86 2.12 2.857(7) 143.6 yes
    C30 H30C O5 . 0.96 2.39 3.213(11) 143.6 yes
    C50 H50A O6 . 0.96 2.23 3.124(9) 155.4 yes
    C65 H65B O10 . 0.96 2.27 3.192(11) 160.3 yes
    C70 H70B O10 . 0.96 2.35 3.116(10) 136.6 yes
    C2 H2A N16 3 0.96 3.01 3.722(10) 132 ?
    C2 H2A O7 3 0.96 28 3.806(9) 146 ?
    C53 H53 N8 4 0.93 3.07 3.660(10)
                                   123 ?
    C32 H32B N32 4_545 0.96 3.00 3.792(10) 140 ?
    C32 H32B N31 4_545 0.96 3.17 3.984(10) 143 ?
    C32 H32B N28 4_545 0.96 2.87 3.735(11) 150 ?
_shelx_space_group_comment
;
The symmetry employed for this shelxl refinement is uniquely defined
by the following loop, which should always be used as a source of
symmetry information in preference to the above space-group names.
They are only intended as comments.
;
_shelx_estimated_absorpt_T_min     0.735
_shelx_estimated_absorpt_T_max     0.799
_shelx_hkl_file
;
   0   3   0    0.28    0.51
   0  -3   0    0.89    0.66
   0  -3   0    0.76    0.63
   0  -3   0    2.55    0.45
   0   3   0    0.48    0.63
   0  -4   0 1557.94    9.73
   0  -4   0 1544.12   10.32
   0   4   0 1572.57   10.26
   0  -4   0 1534.17    9.01
   0   4   0 1506.15    8.85
   0  -5   0    7.41    1.36
   0  -5   0    0.26    0.45
   0   5   0   -0.21    0.73
   0  -5   0    7.32    1.08
   0   6   0    1.66    0.55
   0  -6   0    0.86    0.40
   0  -6   0    1.88    0.50
   0   6   0    1.36    0.36
   0  -6   0    1.19    0.38
   0   6   0    1.33    0.44
   0  -6   0    0.84    0.42
   0  -7   0    0.02    0.47
   0   7   0    0.57    0.70
   0   7   0    0.48    0.93
   0  -7   0    2.34    1.03
   0  -7   0   -0.16    0.58
   0   7   0    0.58    0.58
   0  -8   0 1792.74   14.92
   0   8   0 1808.91   15.69
   0  -8   0 1850.47   15.92
   0  -8   0 1774.89   13.82
   0  -8   0 1822.84   15.62
   0   8   0 1825.68   15.48
   0  -9   0   19.82    2.32
   0  -9   0   10.38    1.93
   0   9   0   36.40    3.18
   0   9   0   38.18    3.52
   0  10   0    0.91    0.60
   0 -10   0    1.00    0.54
   0 -10   0    0.86    0.46
   0 -10   0    0.80    0.38
   0 -10   0    0.33    0.52
   0  10   0    0.09    0.68
   0 -11   0    0.81    1.94
   0 -11   0    0.72    0.74
   0 -11   0    0.71    0.97
   0  11   0    1.90    1.19
   0 -11   0    0.28    1.04
   0 -12   0 1618.32   17.67
   0  12   0 1634.18   18.43
   0 -12   0 1654.73   18.71
   0 -12   0 1624.26   16.21
   0  12   0 1649.62   18.19
   0 -12   0 1648.19   18.47
   0 -13   0    4.42    2.56
   0 -13   0   17.10    2.71
   0  13   0   41.44    4.51
   0 -13   0   21.31    2.80
   0 -13   0    6.98    1.54
   0 -13   0    9.87    2.35
   0  13   0   42.59    4.43
   0  14   0    5.93    1.33
   0 -14   0    4.49    1.19
   0 -14   0    7.46    1.30
   0 -14   0    6.67    1.25
   0  14   0    5.96    1.38
   0 -15   0    0.50    1.07
   0  15   0    1.19    1.41
   0 -15   0    0.02    0.84
   0 -15   0    1.61    1.05
   0  15   0   -0.32    1.05
   0 -16   0   70.71    4.25
   0  16   0   77.56    5.02
   0 -16   0   67.63    3.86
   0 -16   0   62.01    3.78
   0  16   0   71.96    4.48
   0 -17   0   -0.32    1.03
   0 -17   0   -0.23    0.98
   0 -17   0    0.92    0.72
   0  17   0    1.17    1.27
   0 -18   0    2.92    1.19
   0 -18   0    2.09    1.32
   0  18   0    0.52    0.99
   0 -19   0    1.03    0.74
   0 -19   0   -0.24    0.95
   0  19   0    1.33    1.05
   0 -20   0    2.63    1.29
   0 -20   0    4.00    1.37
   0  20   0    2.82    1.81
   0 -21   0   -0.71    0.94
   0 -21   0   -0.41    1.28
   0  21   0   -0.43    1.28
   0 -22   0    1.22    1.10
   0 -22   0    1.60    1.40
   0  22   0   -1.74    1.57
   0 -23   0    3.56    2.04
   0 -23   0    6.15    2.77
   0  23   0    2.17    2.10
   0 -24   0  564.48   13.89
   0 -24   0  557.14   13.56
   0 -24   0  534.03   15.10
   0  24   0  555.65   15.96
   0 -25   0    9.50    2.77
   0 -25   0   12.89    2.92
   0 -25   0    8.65    2.38
   0  25   0   17.99    3.97
   0 -26   0   13.27    2.46
   0 -26   0   17.97    3.07
   0 -26   0   13.71    2.45
   0 -26   0   13.57    1.90
   0  26   0   14.64    3.18
   0 -27   0    0.65    1.33
   0 -27   0    0.13    1.16
   0 -27   0    1.53    1.36
   0 -27   0    0.59    0.83
   0  27   0    1.81    1.69
   0 -28   0    7.18    2.48
   0 -28   0    4.76    1.76
   0 -28   0    4.89    1.78
   0  28   0    2.73    2.00
   0 -29   0    0.34    1.15
   0 -29   0    0.44    0.97
   0 -29   0   -0.42    1.55
   0  29   0   -0.64    1.70
   0 -30   0   11.40    2.69
   0 -30   0    7.38    2.63
   0 -30   0    8.35    2.13
   0  30   0    9.09    3.07
   0 -31   0   -0.56    1.21
   0 -31   0    1.56    1.50
   0 -31   0    1.64    2.08
   0  31   0    1.58    1.95
   0 -32   0   69.61    5.83
   0 -32   0   69.92    6.72
   0 -32   0   68.13    5.51
   0  32   0   63.01    6.42
   0 -32   0   71.83    5.79
   0 -33   0    4.03    2.20
   0  33   0    4.73    2.60
   0 -34   0   -1.12    1.73
   0  34   0    2.50    2.55
   0 -35   0   -1.32    1.86
   0  35   0    1.67    2.40
   0 -36   0    7.51    2.93
   0 -37   0   -0.25    1.97
   0   2  -1    0.15    0.13
   0  -2   1    0.15    0.17
   0  -2  -1    0.09    0.11
   0   3  -1   23.78    1.22
   0  -3   1   22.91    1.17
   0   3  -1   24.38    1.08
   0  -3   1   24.43    1.07
   0  -3  -1   23.00    1.15
   0  -3   1   23.15    1.14
   0  -3  -1   23.64    1.18
   0   3   1   23.91    1.17
   0   3  -1   24.03    1.16
   0  -4   1    0.85    0.20
   0   4  -1    2.28    0.56
   0  -4   1    1.31    0.45
   0   4  -1    2.00    0.45
   0  -4   1    1.15    0.25
   0   4  -1    1.12    0.32
   0  -4   1    1.19    0.25
   0  -4   1    1.12    0.25
   0  -4  -1    1.33    0.37
   0   4  -1    1.24    0.25
   0  -4  -1    0.90    0.29
   0   4   1    0.53    0.30
   0   4  -1    0.52    0.28
   0  -4   1    1.18    0.34
   0   5  -1   26.85    1.56
   0  -5   1   22.94    1.43
   0  -5   1   23.22    1.13
   0   5  -1   24.24    1.51
   0  -5   1   25.19    1.52
   0   5  -1   23.38    1.29
   0  -5   1   24.46    1.32
   0  -5  -1   23.53    1.42
   0  -5   1   24.53    1.11
   0  -5   1   22.56    1.07
   0   5  -1   23.96    1.08
   0  -5  -1   25.83    1.53
   0   5   1   23.17    1.44
   0  -5   1   24.63    1.48
   0   5  -1   25.68    1.50
   0   6  -1    0.00    0.40
   0  -6   1    0.34    0.41
   0  -6  -1    0.67    0.39
   0  -6   1    0.17    0.36
   0   6  -1   -0.12    0.27
   0   6  -1    0.37    0.29
   0  -6   1    0.18    0.34
   0  -6  -1    0.20    0.28
   0   6  -1    0.39    0.24
   0  -6   1    0.14    0.26
   0  -6   1   -0.53    0.40
   0   6  -1    0.10    0.40
   0   6   1    0.13    0.31
   0  -6  -1    0.38    0.28
   0  -7   1   36.58    2.13
   0  -7   1   36.66    2.15
   0  -7  -1   39.98    2.23
   0   7  -1   36.66    2.16
   0  -7   1   39.42    1.89
   0  -7   1   37.35    1.71
   0   7  -1   36.42    1.70
   0  -7  -1   39.51    2.06
   0   7   1   39.52    2.15
   0  -7  -1   39.01    2.20
   0   7  -1   43.39    2.32
   0  -7   1   39.68    2.17
   0  -8   1    0.07    0.57
   0  -8   1    0.51    0.56
   0  -8  -1    0.12    0.47
   0   8  -1   -0.27    0.52
   0  -8   1   -0.16    0.39
   0   8  -1   -0.09    0.28
   0  -8   1    0.04    0.34
   0  -8  -1    0.54    0.35
   0   8  -1   -0.24    0.61
   0   8   1   -0.65    0.57
   0  -8  -1   -0.08    0.42
   0  -8   1   -1.52    0.67
   0  -9   1   19.95    1.82
   0  -9   1   19.44    1.96
   0  -9  -1   20.72    1.82
   0   9  -1   17.66    1.68
   0  -9  -1   18.51    1.53
   0  -9   1   20.26    1.54
   0  -9   1   17.63    1.36
   0   9  -1   20.27    1.47
   0  -9  -1   18.87    1.61
   0  -9   1   19.89    1.76
   0   9   1   16.60    1.58
   0 -10  -1    0.18    0.42
   0 -10   1    0.32    0.52
   0  10  -1    0.37    0.73
   0 -10   1    1.19    0.82
   0 -10  -1    0.48    0.55
   0 -10   1    0.09    0.58
   0 -10  -1    0.54    0.43
   0 -10   1    0.63    0.47
   0 -10   1    0.17    0.47
   0  10   1    0.87    0.80
   0 -11   1   67.80    3.62
   0 -11   1   67.66    3.60
   0 -11  -1   62.95    3.55
   0  11  -1   66.24    3.68
   0 -11  -1   62.15    3.19
   0 -11   1   67.84    3.15
   0 -11  -1   62.53    3.25
   0 -11   1   66.87    2.98
   0  11   1   65.71    3.54
   0 -11   1   66.42    3.55
   0 -12  -1   -0.18    0.91
   0 -12   1    0.37    0.84
   0 -12   1    2.76    1.47
   0  12  -1    0.68    1.02
   0 -12  -1   -1.42    0.80
   0 -12   1    1.37    0.96
   0 -12  -1    1.05    0.76
   0 -12   1    1.04    0.67
   0 -12   1    0.01    0.55
   0 -13  -1  161.19    5.60
   0 -13   1  166.76    6.25
   0  13  -1  155.50    6.14
   0 -13   1  159.82    5.99
   0 -13  -1  171.55    6.38
   0 -13   1  168.99    5.38
   0 -13   1  166.84    5.17
   0 -13  -1  165.43    5.65
   0  13   1  164.82    6.12
   0 -13   1  165.17    6.10
   0 -14   1    3.21    1.60
   0  14  -1    1.19    0.80
   0 -14  -1    2.40    1.23
   0 -14   1    3.30    1.33
   0 -14  -1    0.25    0.70
   0 -14   1   -0.13    0.57
   0  14  -1    0.80    1.06
   0  14   1    5.56    1.95
   0 -15  -1   59.46    3.70
   0  15  -1   53.75    3.98
   0 -15   1   62.70    3.99
   0 -15   1   63.47    3.53
   0 -15   1   62.62    3.45
   0 -15  -1   59.61    3.66
   0  15   1   53.88    3.76
   0  15  -1   60.26    4.01
   0  16  -1    4.08    1.91
   0 -16   1    0.06    1.06
   0 -16  -1    0.99    0.76
   0 -16   1    0.82    1.06
   0 -16  -1    0.36    0.75
   0 -16   1    1.41    0.84
   0  16  -1   -1.11    1.11
   0  16   1    1.40    1.39
   0 -17   1   51.23    3.85
   0  17  -1   47.49    3.91
   0 -17  -1   48.99    3.65
   0 -17   1   49.05    3.41
   0 -17   1   47.85    3.24
   0  17   1   45.68    3.76
   0  17  -1   49.65    3.89
   0  18  -1    1.73    1.37
   0 -18  -1    0.22    0.89
   0 -18   1    2.19    1.57
   0 -18   1    1.21    1.18
   0 -18   1    1.54    0.89
   0  18  -1    0.32    1.31
   0  18   1    1.96    1.37
   0 -19  -1    6.27    1.45
   0 -19   1    7.85    1.58
   0  19  -1    7.38    1.95
   0 -19  -1    6.83    1.56
   0 -19   1    9.16    1.63
   0 -19   1    7.41    1.87
   0  19  -1    7.20    1.78
   0  19   1    6.77    2.03
   0 -20  -1   -0.10    0.82
   0 -20   1    0.49    0.79
   0 -20  -1    0.87    1.01
   0 -20   1    1.43    1.00
   0  20  -1    0.37    1.50
   0 -20   1    2.54    1.71
   0  20   1    0.81    1.53
   0  20  -1    0.25    1.44
   0 -21  -1   42.83    3.94
   0 -21   1   44.03    4.15
   0  21  -1   43.40    4.29
   0 -21   1   43.91    3.42
   0 -21   1   46.76    3.78
   0 -21  -1   42.46    3.58
   0 -21   1   46.86    2.97
   0  21  -1   41.98    4.17
   0  21   1   47.17    4.31
   0 -22   1    0.60    1.47
   0 -22  -1    1.05    1.06
   0 -22   1    1.46    1.14
   0 -22   1    0.21    1.02
   0 -22  -1    0.06    0.81
   0 -22   1    1.09    0.82
   0  22  -1    4.52    2.18
   0  22   1    3.34    1.73
   0 -23   1   27.09    3.54
   0 -23   1   32.97    3.29
   0 -23  -1   31.97    3.64
   0 -23  -1   32.82    3.36
   0 -23   1   34.72    3.40
   0 -23   1   30.48    2.56
   0  23   1   31.51    3.86
   0  23  -1   40.48    4.38
   0 -24   1    0.73    1.00
   0 -24   1    1.50    1.68
   0 -24  -1    1.37    1.53
   0 -24   1   -1.06    1.14
   0 -24  -1   -1.43    1.31
   0 -24   1    1.35    0.88
   0  24  -1    2.51    1.74
   0  24   1    0.48    1.50
   0 -25   1   18.96    3.06
   0 -25  -1   20.90    3.10
   0 -25   1   23.86    2.79
   0 -25   1   19.84    2.78
   0 -25  -1   26.26    3.12
   0 -25   1   23.99    2.34
   0  25  -1   29.08    4.00
   0  25   1   23.57    3.62
   0 -26   1    2.02    1.56
   0 -26   1    1.31    1.76
   0 -26  -1   -0.85    1.44
   0 -26  -1    1.19    1.30
   0 -26   1    2.20    1.36
   0 -26   1    1.53    0.88
   0  26   1    2.39    1.82
   0  26  -1    0.33    1.56
   0 -27   1    8.21    2.47
   0 -27   1    6.74    1.90
   0 -27  -1    6.08    2.09
   0 -27  -1    9.32    2.06
   0 -27   1    8.26    2.09
   0 -27   1    6.21    1.25
   0  27   1   10.21    2.64
   0  27  -1    6.72    2.27
   0 -28  -1   -0.37    1.06
   0 -28   1    0.39    1.17
   0 -28  -1    0.65    1.43
   0 -28   1   -0.11    0.98
   0 -28   1    0.03    1.49
   0 -28  -1    1.03    1.31
   0  28   1    1.81    2.06
   0  28  -1   -0.31    1.39
   0 -29   1    8.63    2.12
   0 -29  -1    9.46    2.38
   0 -29  -1    7.38    2.31
   0 -29   1   11.25    2.24
   0 -29  -1    8.38    1.98
   0 -29   1    8.85    2.71
   0  29   1    9.22    2.80
   0  29  -1   11.12    2.95
   0 -30  -1    1.19    1.13
   0 -30   1    2.78    1.73
   0 -30  -1   -0.96    1.12
   0 -30  -1   -1.83    1.22
   0 -30   1   -0.17    1.29
   0 -30   1    0.96    1.27
   0  30   1   -1.50    1.93
   0  30  -1    1.74    1.69
   0 -31   1    4.99    1.76
   0 -31  -1    9.60    2.21
   0 -31   1    4.44    1.63
   0 -31  -1    6.24    2.21
   0 -31   1    8.22    2.49
   0 -31  -1    6.43    2.58
   0  31   1    3.96    2.12
   0 -31   1    7.70    2.30
   0  31  -1   11.03    3.21
   0 -32  -1   -0.11    1.14
   0 -32   1   -0.66    1.25
   0 -32   1    2.43    2.29
   0 -32  -1   -0.96    1.30
   0 -32  -1   -0.02    1.52
   0 -32   1    3.12    1.93
   0  32  -1    3.36    2.86
   0  32   1    0.61    2.23
   0 -33  -1    2.05    1.39
   0 -33   1    2.82    1.86
   0 -33  -1    3.61    2.25
   0 -33   1    5.39    2.53
   0  33  -1    4.40    3.01
   0 -33   1    2.60    1.41
   0  33   1    4.71    2.46
   0 -34  -1    1.50    1.78
   0  34   1    0.89    1.90
   0  34  -1    4.33    2.46
   0 -35  -1    1.68    1.36
   0 -35   1   -0.65    1.65
   0  35  -1    3.13    2.35
   0  35   1    1.14    2.45
   0 -36   1   -1.44    1.84
   0 -36  -1    0.03    1.57
   0 -37  -1    0.59    1.60
   0   0  -2 9983.09   22.86
   0   0  -2 9999.00   21.41
   0  -1  -2   93.99    2.75
   0   1   2  104.66    2.84
   0  -1   2   99.65    2.70
   0   1  -2   79.98    2.39
   0   2   2   10.72    0.66
   0  -2   2   10.01    0.83
   0  -2  -2    9.61    0.62
   0   2  -2    8.98    0.77
   0  -2   2   10.30    0.81
   0   2  -2    9.70    0.79
   0  -2   2   11.18    0.77
   0  -2  -2   11.35    0.81
   0   2  -2   10.73    0.81
   0   2   2   11.77    0.80
   0   3   2    0.39    0.22
   0   3  -2    0.02    0.25
   0  -3  -2    0.21    0.20
   0  -3   2    0.18    0.26
   0   3  -2    0.31    0.18
   0  -3   2    0.19    0.16
   0  -3  -2    0.25    0.20
   0   3   2    0.51    0.24
   0  -3   2    0.12    0.20
   0  -3  -2    0.15    0.20
   0  -4  -2  358.03    4.96
   0  -4   2  363.43    5.76
   0   4  -2  355.71    5.70
   0   4  -2  344.41    5.20
   0   4   2  362.70    4.39
   0  -4  -2  347.76    4.28
   0   4  -2  348.53    4.26
   0  -4   2  351.75    4.29
   0   4  -2  357.73    4.76
   0  -4  -2  344.19    5.47
   0   4  -2  362.86    4.23
   0   5  -2    0.62    0.25
   0  -5  -2    0.25    0.28
   0   5  -2    0.54    0.36
   0  -5   2   -0.27    0.39
   0   5  -2    0.07    0.26
   0   5  -2    0.23    0.23
   0  -5   2    0.28    0.24
   0  -5  -2    0.04    0.22
   0   5   2    0.19    0.23
   0   5  -2    0.22    0.17
   0  -5  -2    0.15    0.36
   0  -5   2    1.10    0.39
   0   5  -2   -0.25    0.26
   0  -5   2    0.27    0.13
   0  -5  -2    0.23    0.32
   0   5  -2    0.44    0.39
   0   6  -2  118.09    3.81
   0   6  -2  130.13    3.87
   0   6  -2  121.71    2.81
   0  -6   2  116.41    3.77
   0  -6   2  117.29    3.35
   0   6  -2  119.64    3.39
   0  -6   2  115.24    2.44
   0   6   2  113.19    2.48
   0  -6   2  121.04    2.43
   0  -6   2  121.99    2.97
   0   6  -2  119.48    2.36
   0   6  -2  118.64    2.94
   0  -6  -2  117.82    3.64
   0   6  -2  121.95    3.73
   0  -6  -2  122.35    3.73
   0  -6   2  123.91    2.86
   0   7  -2    0.39    0.58
   0  -7   2   -0.03    0.37
   0   7  -2   -0.30    0.31
   0  -7   2   -0.01    0.22
   0   7   2   -0.07    0.23
   0   7  -2    0.44    0.40
   0  -7   2    0.61    0.38
   0   7  -2    0.19    0.27
   0  -7  -2   -0.15    0.33
   0  -7   2    0.02    0.28
   0  -7   2    0.24    0.23
   0   7   2    0.14    0.46
   0  -7  -2    0.12    0.45
   0  -7   2   -0.12    0.75
   0   8  -2 2051.99   17.65
   0  -8   2 2057.79   17.62
   0   8  -2 2103.65   17.79
   0   8   2 1996.68   10.35
   0  -8   2 1972.72   10.10
   0   8  -2 2090.21   15.75
   0  -8   2 2059.64   15.47
   0   8  -2 1987.41   12.03
   0  -8  -2 2029.56   16.94
   0  -8   2 2061.36   12.34
   0  -8   2 2109.29   13.34
   0  -8  -2 2081.77   17.57
   0  -8   2 2092.15   17.14
   0  -8   2 2021.85   13.11
   0   8  -2 2066.44   17.34
   0   8   2 2066.04   17.30
   0   9  -2    1.49    0.96
   0  -9   2    0.90    0.49
   0  -9  -2    0.52    0.66
   0   9   2    0.57    0.30
   0  -9   2    0.19    0.24
   0  -9   2    0.67    0.62
   0   9  -2    0.13    0.37
   0   9  -2   -0.67    0.71
   0  -9  -2    0.66    0.63
   0  -9   2    3.08    1.21
   0  -9   2    0.57    0.43
   0   9  -2    0.33    0.65
   0   9  -2   -0.74    0.61
   0  -9   2    1.42    0.87
   0   9   2    2.81    1.26
   0  -9  -2   -0.25    0.40
   0 -10  -2   70.39    3.62
   0 -10   2   68.83    2.70
   0 -10   2   66.98    3.57
   0  10  -2   64.83    3.54
   0  10   2   69.75    1.87
   0 -10   2   67.14    3.06
   0 -10   2   66.77    1.79
   0 -10   2   69.79    2.66
   0 -10  -2   69.48    3.42
   0 -10   2   66.29    2.62
   0  10  -2   63.66    2.54
   0 -10  -2   67.79    3.52
   0  10   2   68.88    3.53
   0  10  -2   68.02    3.53
   0 -10   2   70.13    3.47
   0 -11  -2   -0.73    0.72
   0  11  -2    0.13    0.62
   0 -11   2    0.19    0.93
   0  11   2    0.28    0.21
   0 -11   2    0.30    0.20
   0 -11   2    0.43    1.23
   0 -11   2    1.85    0.76
   0 -11   2    3.64    1.15
   0 -11  -2    0.46    0.61
   0  11  -2    0.14    0.73
   0  11   2    1.75    1.60
   0 -11   2   -0.17    0.75
   0 -11  -2   -0.10    0.65
   0  12  -2  632.13   12.04
   0 -12   2  642.05   11.83
   0 -12   2  649.20    9.21
   0 -12  -2  641.89   11.94
   0 -12  -2  620.97   10.21
   0 -12   2  639.67   10.22
   0  12   2  644.79    5.38
   0 -12   2  625.42    5.12
   0 -12  -2  636.90   11.31
   0 -12   2  652.63    8.72
   0 -12   2  646.63    9.10
   0 -12  -2  629.55   11.82
   0 -12   2  651.65   11.68
   0  12   2  633.95   11.48
   0  12  -2  651.22   11.84
   0 -13   2    6.09    1.49
   0 -13   2    9.76    2.49
   0 -13  -2   -0.22    0.54
   0  13  -2   -0.77    0.84
   0 -13  -2    0.11    1.08
   0 -13   2    6.74    1.76
   0 -13   2    4.93    1.36
   0 -13  -2    1.06    0.74
   0 -13   2    3.84    1.17
   0  13   2    6.72    2.64
   0 -13   2    3.12    1.40
   0  14  -2   35.38    3.09
   0 -14   2   37.44    2.41
   0 -14   2   39.44    3.23
   0 -14  -2   35.11    2.67
   0 -14   2   38.78    2.75
   0 -14  -2   37.14    2.91
   0 -14   2   34.89    2.14
   0 -14   2   38.04    2.46
   0  14   2   35.42    3.04
   0 -15   2    0.87    0.83
   0 -15   2    1.13    0.75
   0 -15  -2   -0.54    0.62
   0  15  -2    0.54    1.09
   0 -15   2   -0.20    0.60
   0 -15   2   -0.45    0.43
   0 -15   2   -0.05    0.44
   0 -15  -2    0.31    0.74
   0  15   2    0.25    0.93
   0 -16   2    2.02    1.00
   0 -16  -2    4.66    1.19
   0 -16   2    5.25    1.14
   0 -16   2    2.67    0.88
   0 -16   2    4.50    1.02
   0 -16   2    2.83    0.68
   0  16   2    2.91    1.00
   0 -17   2   -0.74    0.74
   0 -17  -2    2.08    1.08
   0 -17   2   -1.27    1.26
   0  17  -2    1.48    1.54
   0 -17   2   -0.94    0.78
   0 -17   2    0.45    0.53
   0 -17   2    0.12    0.54
   0  17   2    0.74    1.16
   0 -18  -2    1.32    0.93
   0  18  -2    0.99    0.98
   0 -18   2   -0.40    1.16
   0 -18   2    0.69    0.63
   0 -18   2   -0.04    0.90
   0 -18   2    0.48    0.68
   0 -18   2    0.34    0.57
   0  18  -2   -0.05    1.06
   0  18   2   -1.70    1.35
   0 -19   2    0.18    1.08
   0 -19  -2    0.32    0.88
   0  19  -2   -1.56    1.20
   0 -19   2    0.60    0.76
   0 -19   2   -1.13    1.05
   0 -19   2    0.31    0.52
   0 -19   2    0.10    0.53
   0  19  -2   -0.71    1.39
   0  19   2    0.99    1.35
   0  20  -2   10.47    2.32
   0 -20  -2   12.58    2.01
   0 -20   2   11.57    2.24
   0 -20   2   12.55    1.84
   0 -20   2   10.72    1.79
   0 -20   2   12.76    1.84
   0 -20   2   13.08    1.62
   0  20   2   11.38    2.15
   0  20  -2    8.01    1.88
   0  21  -2    2.42    1.99
   0 -21  -2    0.82    0.89
   0 -21   2    2.57    1.68
   0 -21   2    0.07    0.66
   0 -21   2   -0.55    0.98
   0 -21   2    0.76    0.60
   0  21  -2    0.46    1.27
   0  21   2    1.30    1.50
   0 -22   2    3.23    1.08
   0 -22  -2    2.56    1.31
   0 -22   2    3.94    1.50
   0  22  -2    6.30    2.41
   0 -22   2    2.54    1.02
   0 -22   2    0.77    0.56
   0  22  -2    0.87    1.15
   0  22   2    2.43    1.52
   0 -23   2    5.47    2.61
   0 -23   2    4.18    1.70
   0  23  -2   10.66    3.43
   0 -23  -2    4.70    2.00
   0 -23  -2   -1.09    1.35
   0 -23   2    1.30    1.23
   0 -23   2    1.98    1.10
   0  23   2    3.89    2.74
   0  23  -2   -0.05    1.24
   0 -24  -2  276.52   10.44
   0 -24   2  278.80    8.93
   0  24  -2  306.50   12.14
   0 -24   2  267.52   11.22
   0 -24   2  284.47    9.80
   0 -24  -2  270.43    9.76
   0 -24   2  283.27    7.80
   0  24  -2  268.11   11.19
   0  24   2  285.16   11.35
   0 -25  -2    2.98    2.17
   0 -25   2    7.70    1.99
   0 -25   2    6.05    2.54
   0  25  -2   12.01    3.77
   0 -25  -2    1.23    1.49
   0 -25   2    5.14    2.07
   0 -25   2    4.39    1.34
   0  25   2    7.90    3.20
   0  25  -2    3.08    1.58
   0 -26  -2   -1.75    1.57
   0 -26   2    1.86    1.19
   0 -26   2    0.76    1.42
   0 -26   2   -0.04    1.33
   0 -26  -2   -0.61    1.17
   0 -26   2    0.71    0.83
   0  26  -2   -0.49    1.22
   0  26   2    1.22    1.47
   0 -27  -2   -0.29    1.51
   0 -27   2    0.69    1.74
   0 -27   2    0.11    0.89
   0 -27   2   -0.25    1.26
   0 -27  -2    1.04    1.05
   0 -27   2    0.17    0.63
   0  27   2   -0.31    1.67
   0  27  -2   -0.27    1.37
   0 -28   2   29.42    3.67
   0 -28  -2   29.03    3.59
   0 -28  -2   30.20    4.05
   0 -28   2   32.82    4.41
   0  28  -2   29.64    4.38
   0  28   2   29.87    4.37
   0 -28   2   30.76    3.37
   0 -29  -2    1.86    1.56
   0 -29   2    0.70    1.07
   0 -29   2    1.39    1.16
   0 -29   2   -1.09    1.34
   0 -29  -2    1.15    1.50
   0  29   2    2.94    2.23
   0  29  -2    1.46    1.32
   0 -30  -2    0.75    1.09
   0 -30   2   -0.50    1.15
   0 -30   2    2.91    1.87
   0 -30  -2    0.02    1.13
   0 -30   2   -0.40    0.90
   0  30   2   -1.02    1.67
   0  30  -2    1.19    1.62
   0 -31   2    1.97    1.77
   0 -31  -2    0.23    1.40
   0 -31   2    1.92    1.45
   0 -31  -2    1.26    1.87
   0 -31  -2    1.34    1.20
   0 -31   2    0.54    1.54
   0  31   2    4.43    2.50
   0  31  -2    1.17    1.81
   0 -32   2   90.91    6.61
   0 -32  -2   86.12    6.45
   0 -32  -2   81.96    6.37
   0 -32   2   81.20    7.50
   0 -32  -2   86.10    7.19
   0  32  -2   92.50    7.95
   0 -32   2   95.36    7.07
   0 -33  -2    2.17    1.66
   0 -33   2   -1.62    2.05
   0 -33  -2    3.85    1.97
   0 -33  -2    1.71    1.61
   0  33  -2    1.39    2.08
   0 -33   2    4.11    2.03
   0 -34  -2    2.32    2.05
   0 -34   2   -2.17    1.98
   0 -34   2   -1.75    1.50
   0  34  -2    0.80    2.18
   0 -35  -2    1.55    1.53
   0 -35   2   -0.95    2.05
   0  35  -2    2.74    2.03
   0 -36  -2   32.45    5.02
   0 -37  -2   -2.02    1.60
   0 -38  -2   -3.97    2.42
   0   0  -3    1.45    0.84
   0   0  -3    1.02    0.38
   0   0   3    1.22    0.41
   0  -1   3   32.57    1.59
   0   1   3   33.49    1.63
   0   1  -3   27.56    1.48
   0  -1  -3   28.84    1.52
   0   1  -3   29.02    1.63
   0  -1  -3   27.95    1.32
   0   1   3   28.96    1.32
   0  -1   3   29.58    1.54
   0   2  -3    0.17    0.20
   0   2   3    0.06    0.16
   0  -2  -3    0.06    0.15
   0   2   3    0.27    0.23
   0   2  -3    0.17    0.22
   0  -2   3   -0.02    0.29
   0  -2  -3   -0.14    0.18
   0   2   3    0.62    0.35
   0   2  -3    0.13    0.27
   0  -2  -3    0.76    0.37
   0  -2   3    0.23    0.28
   0  -3   3    3.04    0.64
   0  -3  -3    2.91    0.46
   0   3  -3    2.65    0.55
   0   3   3    3.45    0.48
   0  -3   3    3.16    0.58
   0  -3  -3    2.71    0.39
   0   3  -3    2.27    0.50
   0   3  -3    2.81    0.48
   0  -3   3    3.66    0.60
   0  -3  -3    3.19    0.54
   0   3   3    2.79    0.56
   0   4   3    0.55    0.27
   0  -4   3    0.69    0.51
   0  -4  -3    0.39    0.28
   0   4  -3    0.23    0.38
   0  -4  -3   -0.12    0.35
   0  -4   3    0.03    0.29
   0  -4  -3    0.11    0.17
   0  -4   3    0.16    0.45
   0   4  -3    0.62    0.41
   0  -4  -3    0.20    0.31
   0   4   3    0.01    0.50
   0   5  -3  432.42    7.30
   0   5   3  426.64    6.15
   0  -5  -3  432.56    6.18
   0  -5   3  425.90    7.33
   0   5  -3  425.38    5.80
   0  -5   3  419.05    5.79
   0   5   3  436.27    5.93
   0  -5  -3  425.54    5.87
   0  -5   3  431.70    6.53
   0   5  -3  428.47    6.28
   0  -5  -3  432.70    7.12
   0  -6   3   -0.07    0.52
   0  -6  -3    0.30    0.38
   0   6  -3    0.17    0.37
   0  -6  -3    0.16    0.29
   0   6   3    0.24    0.29
   0  -6   3   -0.11    0.24
   0   6  -3    0.67    0.33
   0   6  -3   -0.11    0.31
   0  -6   3    0.37    0.29
   0   6  -3    0.02    0.30
   0  -6  -3    0.04    0.35
   0   6  -3   -0.04    0.25
   0   7  -3  154.64    4.92
   0  -7  -3  159.55    4.34
   0  -7   3  154.62    4.90
   0  -7   3  154.88    3.55
   0   7   3  155.18    3.57
   0   7  -3  160.06    4.45
   0  -7  -3  155.01    4.75
   0   7  -3  158.56    3.95
   0   7  -3  158.91    2.67
   0   7  -3  159.96    4.68
   0   7  -3  157.15    3.57
   0  -7  -3  166.15    4.86
   0  -8   3   -0.36    0.57
   0  -8  -3   -0.13    0.39
   0   8  -3    0.13    0.35
   0   8  -3    0.36    0.40
   0  -8   3    0.04    0.34
   0   8   3    0.00    0.38
   0   8  -3   -0.23    0.44
   0  -8   3   -0.02    0.30
   0  -8  -3   -0.73    0.62
   0   8  -3    0.39    0.41
   0   8  -3    0.55    0.28
   0  -8  -3    0.09    0.47
   0   8  -3   -0.59    0.67
   0   9  -3   31.02    2.44
   0  -9  -3   29.43    2.11
   0  -9   3   29.43    2.39
   0   9  -3   31.16    2.47
   0  -9   3   30.73    1.56
   0   9  -3   33.58    2.19
   0   9   3   30.45    1.57
   0   9  -3   30.71    1.49
   0  -9   3   31.83    1.55
   0  -9  -3   31.14    2.32
   0  -9   3   30.70    1.86
   0  -9   3   33.01    1.80
   0  -9  -3   32.22    2.41
   0   9  -3   30.49    2.39
   0 -10   3    0.75    0.88
   0 -10  -3   -0.57    0.61
   0  10  -3   -0.19    0.63
   0  10  -3    0.48    0.64
   0  10  -3    0.90    0.66
   0 -10   3   -0.20    0.49
   0 -10   3   -0.28    0.28
   0  10   3   -0.09    0.32
   0  10  -3   -0.40    0.35
   0 -10   3    0.95    0.48
   0 -10   3    0.41    0.35
   0 -10  -3    0.78    0.57
   0 -10  -3   -0.37    0.54
   0 -10   3    0.26    0.50
   0  10  -3   -0.24    0.60
   0 -11   3   71.80    3.96
   0 -11  -3   73.04    3.75
   0  11  -3   80.41    4.20
   0  11  -3   74.07    4.01
   0 -11   3   71.61    3.46
   0 -11   3   72.19    2.34
   0  11   3   76.61    2.47
   0  11  -3   73.29    3.52
   0 -11   3   76.17    2.75
   0 -11  -3   72.61    3.87
   0 -11   3   72.94    3.01
   0 -11   3   73.69    2.96
   0  11  -3   72.16    3.89
   0 -11  -3   72.14    3.88
   0 -12  -3    1.75    1.17
   0  12  -3    0.37    0.71
   0 -12   3    1.53    0.66
   0 -12   3    2.86    1.50
   0 -12  -3    0.00    0.45
   0 -12   3   -0.44    0.63
   0  12   3    0.12    0.29
   0  12  -3   -0.46    0.45
   0 -12   3   -0.13    0.27
   0 -12   3    0.54    0.75
   0 -12   3    0.22    0.46
   0 -12  -3   -0.18    0.73
   0 -12  -3    0.58    0.69
   0  12  -3    0.24    0.68
   0 -12   3   -0.54    0.47
   0 -13  -3  189.13    6.54
   0  13  -3  186.77    6.92
   0 -13   3  183.32    6.83
   0 -13   3  186.37    3.64
   0  13   3  191.42    3.77
   0 -13   3  194.63    6.10
   0 -13   3  198.73    5.18
   0 -13  -3  198.28    6.79
   0 -13   3  198.37    4.99
   0 -13   3  192.95    6.70
   0  13  -3  180.91    6.64
   0  13   3  199.73    6.89
   0 -13   3  187.03    5.09
   0 -14  -3    0.38    0.76
   0  14  -3   -0.69    0.79
   0 -14   3    2.43    1.73
   0 -14   3    0.69    0.83
   0 -14   3    0.24    0.23
   0 -14  -3    0.95    1.01
   0 -14   3    3.10    1.51
   0  14   3    0.14    0.35
   0 -14  -3    0.20    0.81
   0 -14   3    2.18    1.09
   0 -14   3    0.90    0.67
   0  14  -3    0.62    0.96
   0  14   3    5.22    1.97
   0 -15  -3   99.82    4.55
   0  15  -3  114.08    5.88
   0 -15   3  101.26    5.42
   0  15   3  105.02    2.65
   0 -15   3  106.66    2.60
   0 -15   3  105.39    4.79
   0 -15   3  111.83    4.15
   0 -15   3  115.16    4.15
   0  15   3   99.23    5.11
   0  15  -3  103.83    5.47
   0 -15   3  104.43    4.05
   0  16  -3    2.25    1.62
   0 -16   3    0.60    0.74
   0 -16   3    0.65    0.93
   0 -16   3   -1.09    0.80
   0 -16  -3   -0.97    0.90
   0 -16   3    0.24    0.28
   0  16   3    0.02    0.25
   0 -16   3   -0.01    0.51
   0 -16   3    1.54    0.85
   0  16   3   -1.59    1.39
   0 -17  -3    6.62    1.41
   0 -17   3    6.24    1.64
   0 -17   3    6.24    1.09
   0  17  -3    9.37    1.83
   0  17   3    7.14    0.61
   0 -17   3    5.24    1.18
   0 -17   3    7.90    1.26
   0 -17   3    5.28    1.10
   0  17   3    7.00    1.68
   0 -18  -3    2.44    1.14
   0 -18   3    0.81    1.03
   0  18  -3   -0.46    1.26
   0 -18   3    1.31    0.89
   0 -18   3    0.80    0.95
   0 -18   3    0.30    0.63
   0 -18   3   -0.06    0.57
   0  18   3    0.77    1.24
   0 -19   3   12.09    2.27
   0 -19  -3   11.19    1.95
   0  19  -3   10.42    2.16
   0 -19   3   11.27    1.57
   0 -19   3   10.84    1.80
   0 -19   3   12.34    1.71
   0 -19   3    9.79    1.42
   0  19   3    9.92    1.94
   0 -20   3   -0.46    0.76
   0 -20   3   -0.08    1.46
   0  20  -3    1.67    1.59
   0 -20  -3    1.23    1.11
   0 -20   3    0.66    0.92
   0 -20   3    0.03    0.61
   0 -20   3    0.26    0.71
   0  20   3   -0.66    1.07
   0 -21   3   62.64    5.15
   0 -21  -3   61.72    4.51
   0  21  -3   68.58    5.44
   0 -21   3   64.79    4.40
   0 -21   3   62.90    3.56
   0 -21   3   62.17    3.94
   0  21   3   60.33    4.92
   0 -21   3   63.31    3.88
   0  22  -3    1.76    1.91
   0 -22  -3    1.65    1.54
   0 -22   3    1.87    2.27
   0 -22   3    1.65    1.23
   0 -22   3    2.17    1.47
   0 -22   3    2.02    1.18
   0  22  -3   -0.77    1.48
   0  22   3    4.88    2.34
   0 -23   3  130.66    7.69
   0 -23  -3  115.38    6.52
   0  23  -3  123.31    7.67
   0 -23   3  115.19    6.18
   0 -23   3  121.70    5.10
   0  23   3  115.30    7.15
   0  23  -3  113.42    7.03
   0 -23   3  127.79    5.76
   0 -24  -3    0.99    1.20
   0 -24   3    0.51    1.06
   0 -24   3   -0.01    1.47
   0 -24   3    0.30    1.15
   0 -24   3   -1.65    1.12
   0  24   3    2.53    1.52
   0 -25  -3   36.87    3.94
   0 -25   3   35.80    4.20
   0  25  -3   41.34    4.82
   0 -25   3   44.81    4.15
   0 -25   3   36.53    2.89
   0  25  -3   36.22    4.40
   0  25   3   45.78    5.03
   0 -25   3   38.98    3.33
   0 -26  -3   -0.36    1.10
   0 -26   3   -0.83    1.41
   0 -26   3    0.59    0.93
   0  26  -3    4.01    2.20
   0 -26   3    1.79    1.50
   0 -26  -3    1.26    1.31
   0 -26   3    0.72    0.74
   0  26  -3    0.83    1.38
   0  27  -3    2.08    1.83
   0 -27   3    2.65    1.27
   0 -27   3    1.82    1.64
   0 -27  -3    3.78    1.78
   0 -27   3    0.28    1.02
   0 -27  -3    1.99    1.19
   0 -27   3    0.75    0.67
   0  27  -3    2.79    1.55
   0 -28   3   -1.80    1.41
   0 -28  -3   -0.48    1.05
   0 -28   3    0.12    1.57
   0  28  -3    3.95    2.56
   0 -28  -3    0.98    1.32
   0 -28   3    0.44    1.03
   0  28  -3   -0.48    1.76
   0 -29  -3    6.05    2.12
   0 -29  -3    9.61    2.46
   0 -29   3    6.83    2.50
   0  29  -3    7.16    2.48
   0 -29   3   10.50    2.07
   0 -30  -3    2.01    1.56
   0 -30   3    0.48    1.51
   0 -30  -3    0.49    1.34
   0 -30   3    1.86    1.27
   0  30  -3   -0.02    1.80
   0 -31  -3    0.76    1.42
   0 -31   3   -1.88    1.76
   0 -31  -3    0.82    1.48
   0 -31   3    2.39    1.60
   0  31  -3    3.53    2.48
   0 -32  -3   -2.01    1.23
   0 -32   3   -1.44    1.83
   0 -32  -3    4.82    2.36
   0 -32   3    3.16    1.80
   0  32  -3   -0.05    2.07
   0 -33  -3   10.24    2.79
   0 -33  -3    6.70    2.42
   0 -33   3   14.68    4.09
   0 -33  -3    8.57    2.44
   0  33  -3   12.81    3.65
   0 -33   3   11.47    2.96
   0 -34  -3    2.67    1.85
   0 -34   3    0.75    2.13
   0 -34   3    2.02    1.62
   0  34  -3    4.05    2.47
   0 -35  -3    0.71    1.95
   0  35  -3    2.41    2.67
   0 -35   3    2.86    1.82
   0 -36  -3    3.28    1.84
   0   0   4  385.58    6.35
   0   0  -4  375.84    6.30
   0   0   4  376.44    5.96
   0   0  -4  379.73    5.92
   0  -1  -4    3.21    0.78
   0  -1   4    6.49    1.04
   0   1  -4    2.19    0.67
   0   1   4    5.43    0.95
   0   1   4    0.55    0.40
   0   1  -4    0.00    0.34
   0  -1   4    0.28    0.39
   0  -1  -4    0.02    0.24
   0   2  -4   24.16    1.58
   0   2   4   22.66    1.18
   0   2   4   22.06    1.58
   0  -2   4   21.86    1.54
   0  -2  -4   24.89    1.64
   0   2  -4   22.49    1.55
   0  -2  -4   24.19    1.36
   0   2   4   24.65    1.38
   0   2  -4   23.07    1.70
   0  -2   4   23.70    1.67
   0   3   4    0.02    0.23
   0   3  -4    0.00    0.38
   0  -3  -4   -0.05    0.21
   0  -3  -4    0.08    0.20
   0   3  -4    0.12    0.34
   0  -3   4   -0.23    0.40
   0   3   4   -0.02    0.22
   0   3   4    0.49    0.49
   0  -3   4    0.60    0.46
   0   3  -4   -0.12    0.33
   0  -3  -4    0.07    0.29
   0  -4   4   95.40    3.52
   0  -4  -4   97.92    2.83
   0   4  -4   96.23    3.54
   0   4   4   93.54    2.76
   0  -4  -4   98.31    3.46
   0   4  -4   92.64    3.43
   0  -4   4   98.85    3.49
   0  -4  -4   96.89    2.49
   0   4  -4   94.42    3.16
   0   4   4   98.45    3.26
   0  -4   4   98.26    3.24
   0  -4  -4   96.59    3.21
   0   5  -4    0.01    0.46
   0  -5  -4    0.01    0.33
   0   5   4   -0.16    0.39
   0  -5   4    0.76    0.54
   0  -5  -4   -0.03    0.17
   0  -5   4   -0.09    0.46
   0  -5  -4    0.03    0.41
   0   5  -4    0.46    0.37
   0  -5   4    1.26    0.63
   0  -5  -4    0.00    0.32
   0   5   4    0.92    0.60
   0  -6   4   51.45    2.91
   0  -6  -4   49.09    2.31
   0   6   4   52.75    2.45
   0   6  -4   50.79    2.82
   0  -6  -4   50.44    2.34
   0   6  -4   49.81    2.32
   0  -6   4   48.79    2.32
   0   6   4   49.80    2.35
   0  -6   4   53.57    2.63
   0  -6  -4   50.97    2.76
   0   6  -4   49.93    2.46
   0   7  -4    0.18    0.39
   0  -7  -4   -0.42    0.56
   0  -7   4    0.55    0.53
   0   7  -4   -0.26    0.55
   0   7   4   -0.88    0.52
   0  -7   4    0.26    0.34
   0   7  -4   -0.35    0.43
   0  -7   4    0.39    0.34
   0  -7  -4   -0.15    0.51
   0   7  -4   -0.43    0.30
   0   8  -4   40.10    2.76
   0  -8  -4   36.55    2.27
   0  -8   4   34.30    2.52
   0   8  -4   40.90    2.50
   0   8   4   37.63    2.05
   0  -8   4   34.95    1.95
   0   8  -4   40.06    1.31
   0  -8  -4   34.79    2.49
   0   8  -4   38.29    2.19
   0  -8   4   40.53    2.38
   0   8  -4   40.63    2.00
   0   8  -4   40.54    2.64
   0  -8  -4   43.30    2.77
   0   9  -4    0.17    0.53
   0  -9   4    0.56    0.90
   0  -9  -4    0.08    0.50
   0   9  -4    0.64    0.37
   0   9   4   -0.20    0.45
   0  -9   4    0.26    0.33
   0   9  -4   -0.02    0.49
   0  -9   4    0.53    0.43
   0   9  -4    0.23    0.28
   0  -9  -4    1.02    0.64
   0   9  -4    0.80    0.45
   0   9  -4    0.25    0.66
   0  -9  -4    1.02    0.62
   0  10  -4   79.36    4.22
   0  10  -4   75.08    2.91
   0 -10  -4   77.14    3.66
   0 -10   4   79.13    4.15
   0  10  -4   81.41    3.73
   0  10   4   73.29    2.83
   0 -10   4   75.74    2.86
   0  10  -4   74.54    2.26
   0  10  -4   77.05    3.26
   0 -10  -4   73.51    3.91
   0  10  -4   80.51    4.05
   0 -10  -4   78.05    4.00
   0  11  -4   -0.88    0.92
   0 -11  -4    2.14    1.09
   0  11  -4    0.21    0.58
   0 -11   4    0.48    0.46
   0  11   4   -0.26    0.37
   0  11  -4    0.87    0.72
   0  11  -4    0.26    0.60
   0 -11  -4    0.34    0.64
   0 -11  -4   -0.50    0.66
   0  11  -4   -0.88    0.84
   0 -12   4 1100.98   16.72
   0 -12  -4 1144.08   15.54
   0  12  -4 1148.84   16.77
   0  12  -4 1124.13   16.95
   0  12  -4 1140.96   14.99
   0 -12   4 1079.02   10.63
   0  12   4 1070.15   10.81
   0 -12  -4 1138.07   16.32
   0  12  -4 1139.87   16.37
   0 -12  -4 1138.97   16.51
   0  13  -4    0.60    0.53
   0  13   4    0.47    0.45
   0 -13   4   -0.24    0.33
   0  13  -4   -0.25    0.96
   0 -13  -4    1.47    1.11
   0  13  -4   -0.20    0.93
   0 -14   4   10.37    1.84
   0 -14  -4    8.63    1.48
   0  14  -4    8.25    1.66
   0  14   4    6.92    0.87
   0  14  -4    7.99    1.35
   0 -14   4    8.24    0.92
   0 -14   4    8.37    1.06
   0 -14   4    9.33    1.26
   0  14  -4    7.39    1.60
   0 -15   4   -1.72    1.10
   0  15  -4   -0.78    1.09
   0 -15   4   -0.04    0.36
   0  15   4   -0.09    0.38
   0  15  -4   -0.30    0.70
   0 -15   4   -0.14    0.92
   0 -15   4   -0.67    0.56
   0 -15   4   -0.55    0.62
   0  15  -4   -1.36    0.93
   0  16  -4   14.71    2.61
   0 -16   4   14.42    2.27
   0 -16  -4   14.25    1.80
   0 -16   4   12.54    1.08
   0  16   4   12.33    1.10
   0 -16   4   15.34    1.66
   0 -16   4   13.34    1.41
   0 -16   4   15.63    1.71
   0  16  -4   14.33    2.55
   0 -17   4    0.89    1.40
   0  17  -4    1.00    1.38
   0 -17   4   -0.22    0.33
   0  17   4   -0.25    0.41
   0 -17  -4    1.61    0.87
   0 -17   4    0.94    0.70
   0 -17   4    0.03    0.46
   0  17  -4    0.67    1.27
   0 -17   4    0.34    0.76
   0  18  -4    0.36    1.22
   0 -18   4    3.74    1.75
   0 -18  -4    3.44    1.13
   0 -18   4    2.54    0.56
   0  18   4    2.44    0.51
   0 -18   4    2.51    0.85
   0 -18   4    2.00    0.72
   0  18  -4    1.88    1.32
   0 -18   4    3.70    0.98
   0 -19   4   -0.98    1.21
   0 -19  -4    1.15    1.02
   0  19  -4    0.34    1.17
   0  19   4    0.21    0.34
   0 -19   4   -0.34    0.26
   0 -19   4   -0.46    0.49
   0 -19   4   -0.34    0.81
   0 -19   4   -0.07    0.87
   0 -20   4    4.17    1.79
   0 -20  -4    1.78    0.91
   0  20  -4    4.72    1.76
   0  20   4    3.24    0.46
   0 -20   4    2.08    0.58
   0 -20   4    2.77    0.78
   0 -20   4    4.43    1.02
   0  20   4    3.95    0.47
   0 -20   4    3.56    0.47
   0  21  -4   -1.40    1.19
   0 -21   4   -0.05    1.23
   0 -21  -4    0.71    0.93
   0 -21   4    0.70    0.70
   0 -21   4    0.16    0.75
   0 -21   4    1.18    0.65
   0 -22  -4    3.65    1.45
   0  22  -4    5.19    2.19
   0 -22   4    4.86    1.51
   0 -22   4    3.83    1.01
   0 -22   4    4.84    1.22
   0 -23  -4    0.19    1.05
   0 -23   4    0.62    1.48
   0  23  -4   -0.11    1.38
   0 -23   4    0.85    0.97
   0 -24  -4  149.25    7.50
   0 -24   4  141.19    8.35
   0  24  -4  160.35    8.95
   0  24  -4  142.90    8.22
   0 -24   4  154.28    6.40
   0 -25   4    1.54    1.45
   0 -25  -4    1.48    0.99
   0  25  -4    5.72    2.55
   0 -25   4    2.28    1.42
   0  25  -4    0.92    1.56
   0 -26   4    0.87    1.63
   0 -26  -4   -0.08    1.19
   0  26  -4    0.96    1.61
   0  26  -4    0.78    1.92
   0 -26   4    0.66    0.96
   0 -27  -4    0.32    1.05
   0 -27   4   -0.59    1.69
   0  27  -4   -0.47    1.55
   0 -27   4    0.65    1.13
   0  27  -4   -2.56    2.25
   0 -28  -4   39.86    4.22
   0 -28  -4   37.58    4.33
   0 -28   4   33.83    4.67
   0  28  -4   43.09    5.15
   0 -28   4   36.34    3.48
   0  28  -4   35.76    4.84
   0 -29  -4   -0.32    1.15
   0 -29  -4    0.09    1.10
   0  29  -4    3.86    2.19
   0 -29   4   -0.03    1.46
   0 -29   4    0.15    1.01
   0  29  -4    1.01    1.53
   0 -29   4    0.61    1.14
   0 -30  -4   11.14    2.66
   0 -30   4    8.64    2.71
   0 -30  -4   13.05    2.93
   0  30  -4   13.21    3.40
   0  30  -4    8.53    2.52
   0 -30   4    9.29    2.44
   0 -31  -4   -0.34    1.30
   0 -31  -4    0.14    1.16
   0 -31   4   -0.97    1.67
   0  31  -4    2.19    2.01
   0 -31   4    2.00    1.70
   0 -32  -4   54.57    5.28
   0 -32  -4   58.79    5.91
   0 -32   4   51.50    6.17
   0  32  -4   53.02    6.24
   0 -32   4   51.81    5.67
   0 -33  -4    2.68    1.95
   0 -33   4   -1.04    2.17
   0 -33  -4    1.68    1.39
   0  33  -4    0.99    1.98
   0 -33   4    0.62    1.73
   0 -34  -4    0.11    1.54
   0  34  -4    3.93    2.86
   0 -34   4   -0.67    1.53
   0 -35  -4    1.35    1.69
   0  35  -4    4.42    3.04
   0 -35   4    3.01    2.23
   0   0   5    0.55    0.33
   0   0  -5    0.06    0.35
   0  -1   5  415.16    7.47
   0  -1  -5  409.81    7.43
   0   1  -5  409.70    7.43
   0   1   5  408.41    7.46
   0   1   5  404.77    6.56
   0  -1   5  415.21    7.21
   0   1  -5  406.17    7.86
   0  -1  -5  406.04    6.62
   0   2   5   -0.25    0.36
   0   2  -5    0.29    0.31
   0  -2  -5    2.71    0.97
   0   2  -5    3.03    0.97
   0   2   5    5.17    1.39
   0  -2   5    3.66    1.32
   0   2   5   -0.15    0.36
   0   2  -5   -0.02    0.45
   0  -2  -5    0.00    0.32
   0  -2   5    0.45    0.46
   0   3   5  195.34    3.96
   0   3  -5  196.52    5.11
   0   3   5  195.54    5.16
   0  -3   5  188.89    5.05
   0   3  -5  184.29    4.98
   0  -3  -5  193.48    5.12
   0   3   5  193.82    4.14
   0  -3  -5  195.45    4.21
   0   3  -5  192.33    5.45
   0  -3   5  189.14    5.34
   0  -4  -5    0.41    0.31
   0   4  -5    0.42    0.31
   0   4   5    0.60    0.33
   0   4  -5    0.95    0.80
   0   4   5    1.36    1.13
   0  -4   5    1.17    1.05
   0  -4  -5    1.45    0.78
   0   4   5    0.73    0.34
   0   4  -5    0.47    0.45
   0  -4  -5    0.61    0.38
   0  -4   5    0.31    0.43
   0  -4  -5    0.50    0.32
   0  -4   5   -0.03    0.53
   0  -5  -5  321.24    5.73
   0   5   5  298.68    5.53
   0   5  -5  304.26    7.01
   0  -5  -5  314.07    5.00
   0   5  -5  309.64    6.98
   0  -5  -5  289.72    6.64
   0  -5   5  307.78    6.95
   0   5   5  291.97    6.32
   0   5  -5  291.37    6.33
   0  -5  -5  290.45    6.33
   0  -5   5  301.03    6.41
   0   6  -5    0.07    0.46
   0  -6  -5    0.62    0.51
   0  -6   5   -0.09    0.59
   0   6   5    0.43    0.46
   0  -6   5   -0.33    0.45
   0  -6  -5    0.42    0.28
   0  -6  -5    0.14    0.45
   0  -6   5    0.19    0.38
   0   6  -5    0.36    0.53
   0  -6  -5    0.46    0.46
   0   6   5    0.42    0.53
   0   7  -5   45.75    2.95
   0  -7  -5   45.97    2.42
   0  -7   5   44.91    2.94
   0   7   5   42.56    2.37
   0  -7   5   43.07    2.70
   0   7  -5   44.42    2.58
   0  -7  -5   46.85    2.90
   0  -7  -5   46.86    1.90
   0  -7   5   42.26    2.43
   0   7   5   42.84    2.46
   0  -7  -5   44.96    2.51
   0   7  -5   42.68    2.44
   0  -8   5   -1.46    0.98
   0   8  -5   -0.17    0.52
   0  -8  -5    0.27    0.42
   0  -8   5   -0.46    0.66
   0   8   5    0.06    0.45
   0  -8  -5   -0.72    0.51
   0   8  -5    0.24    0.41
   0  -8   5   -0.15    0.48
   0  -9  -5   35.14    2.41
   0   9  -5   35.90    2.86
   0  -9   5   31.81    2.77
   0  -9   5   33.69    2.14
   0   9  -5   40.33    2.71
   0   9   5   32.97    2.13
   0   9  -5   36.05    2.40
   0  -9   5   36.84    2.52
   0   9  -5   34.94    1.20
   0  -9  -5   37.25    2.81
   0   9  -5   36.54    2.09
   0 -10  -5    0.07    0.56
   0 -10   5    0.44    0.99
   0  10  -5   -0.19    0.37
   0  10  -5   -0.16    0.47
   0  10  -5   -0.85    0.74
   0  10   5   -0.18    0.40
   0 -10   5    0.41    0.44
   0  10  -5    0.15    0.21
   0 -10   5    0.39    0.48
   0 -10  -5   -0.16    0.51
   0  10  -5   -0.32    0.48
   0  10  -5   -1.29    1.19
   0 -10  -5   -0.54    0.80
   0 -11   5   71.74    4.28
   0  11  -5   73.30    3.10
   0  11  -5   70.53    4.29
   0 -11  -5   75.27    3.83
   0  11   5   71.13    3.17
   0  11  -5   74.84    3.89
   0 -11   5   75.06    3.20
   0  11  -5   79.26    3.63
   0 -11   5   78.02    3.80
   0 -11  -5   74.13    4.24
   0  11  -5   72.44    2.15
   0 -11  -5   76.54    4.23
   0  11  -5   71.85    4.11
   0  12  -5    0.40    0.42
   0 -12   5    0.52    0.84
   0  12  -5    1.72    1.31
   0 -12  -5    1.16    0.80
   0  12  -5    1.26    0.69
   0  12   5   -0.16    0.53
   0 -12   5    0.11    0.54
   0 -12   5    1.81    0.86
   0  12  -5    0.63    0.72
   0  12  -5    0.91    0.92
   0 -13   5    0.20    1.02
   0 -13  -5    1.15    0.73
   0  13  -5    0.96    1.02
   0 -13   5    2.27    0.74
   0  13   5    1.91    0.68
   0  13  -5    0.66    0.47
   0 -13   5    0.97    0.55
   0  13  -5    0.08    0.78
   0 -14   5    0.22    1.32
   0  14  -5   -0.93    1.06
   0 -14  -5   -0.01    0.68
   0 -14   5    0.47    0.55
   0  14   5    0.61    0.50
   0  14  -5   -0.63    0.87
   0 -14   5   -0.04    0.67
   0  14  -5   -0.91    1.13
   0  15  -5   90.95    5.36
   0 -15   5  104.02    5.83
   0  15  -5  105.14    5.13
   0 -15   5  100.03    3.61
   0  15   5   97.39    3.63
   0 -15   5  105.50    4.62
   0  15  -5   96.34    5.48
   0  16  -5   -0.34    1.14
   0 -16   5    2.24    2.08
   0  16  -5    1.66    0.86
   0 -16   5    0.42    0.44
   0  16   5    0.49    0.42
   0 -16   5    3.06    1.35
   0  16  -5    0.68    1.53
   0  17   5  176.92    4.76
   0 -17   5  172.20    4.60
   0 -17  -5  171.32    6.23
   0 -17   5  175.78    7.97
   0  17  -5  182.88    8.17
   0  17  -5  183.55    7.92
   0 -18   5    0.27    0.36
   0  18   5   -0.45    0.44
   0 -18  -5    1.27    1.25
   0 -18   5    3.53    1.95
   0  18  -5    2.05    1.79
   0  18  -5   -0.54    1.14
   0  19   5   59.09    2.62
   0 -19   5   59.83    2.58
   0  19  -5   57.54    4.88
   0 -19  -5   61.05    4.01
   0 -19   5   58.63    4.99
   0  19  -5   62.68    4.95
   0 -20   5    0.40    0.35
   0  20   5    0.06    0.36
   0 -20  -5    0.19    0.83
   0  20  -5    1.08    1.13
   0 -20   5   -0.30    1.22
   0  20  -5    3.01    1.69
   0  21   5   10.02    1.01
   0 -21   5   11.83    1.03
   0 -21  -5    8.48    1.68
   0  21  -5   12.78    2.59
   0 -21   5    6.59    1.86
   0  22  -5    1.15    1.71
   0 -22  -5   -0.20    0.88
   0 -22   5    1.25    1.41
   0  22   5   -0.17    0.32
   0 -22   5   -0.03    0.27
   0 -22   5    1.19    0.87
   0 -22   5    0.23    0.28
   0  22   5    0.63    0.33
   0 -23  -5   53.57    4.28
   0  23  -5   57.07    5.48
   0 -23   5   45.46    4.89
   0 -23   5   59.46    4.00
   0  24  -5    1.75    2.02
   0 -24  -5   -0.51    1.15
   0 -24   5    1.94    1.35
   0 -25  -5   -0.73    1.12
   0  25  -5   -0.74    1.52
   0 -25   5   -0.46    1.43
   0 -25   5    1.60    0.92
   0 -26   5    1.75    1.34
   0  26  -5   -0.99    1.58
   0 -26  -5    1.09    1.13
   0 -26   5   -0.46    0.60
   0  27  -5    1.57    1.79
   0 -27  -5    3.77    1.64
   0 -27   5    0.77    1.52
   0 -27   5    1.79    0.84
   0  27  -5   -2.67    2.76
   0 -27   5    3.47    1.45
   0 -28  -5    0.43    1.18
   0 -28   5   -1.51    2.13
   0  28  -5    0.08    1.99
   0 -28   5    0.52    1.36
   0  28  -5   -2.24    1.97
   0 -29  -5    1.82    1.18
   0 -29   5   -0.36    1.32
   0  29  -5    3.47    2.32
   0  29  -5    1.48    1.79
   0 -29   5    0.69    1.25
   0 -30   5   -0.55    1.55
   0  30  -5    1.11    1.50
   0 -30  -5   -0.59    1.36
   0 -30   5    2.19    1.79
   0  30  -5   -3.26    2.59
   0 -31  -5    2.94    1.30
   0  31  -5    2.92    2.36
   0 -31  -5    2.07    1.32
   0 -31   5    3.25    2.25
   0 -31   5    1.75    1.50
   0  31  -5    0.52    1.83
   0 -32  -5   -0.80    1.35
   0 -32  -5   -2.72    1.78
   0  32  -5    3.57    2.78
   0  32  -5   -4.18    2.66
   0 -32   5    1.28    1.96
   0 -33  -5   -0.01    1.22
   0 -33  -5   -1.61    1.54
   0  33  -5   -2.12    2.31
   0 -33   5    0.33    1.42
   0 -34  -5   -2.56    1.75
   0  34  -5   -0.02    2.19
   0 -34   5    0.14    1.36
   0  35  -5    5.41    2.71
   0 -35   5    2.16    1.50
   0 -36   5    2.85    2.22
   0   0   6 1067.72   13.15
   0   0  -6 1043.38   13.01
   0   0   6 1012.17   12.02
   0   0  -6 1062.05   14.01
   0  -1  -6    6.29    1.43
   0   1   6   14.28    2.32
   0   1  -6    5.19    1.30
   0  -1   6   14.85    2.56
   0   1   6    0.68    0.63
   0   1  -6    0.71    0.61
   0  -1  -6    1.24    0.52
   0  -1   6   -0.47    0.46
   0   2  -6   88.02    3.53
   0   2  -6   94.88    3.92
   0   2   6   80.70    3.68
   0  -2  -6   96.75    3.95
   0  -2   6   90.63    3.89
   0   2   6   92.42    3.35
   0   2  -6   89.16    4.10
   0  -2   6   89.23    3.83
   0  -2  -6   88.04    3.27
   0   3   6    0.21    0.36
   0   3  -6    0.40    0.45
   0   3  -6    0.30    0.48
   0  -3   6    0.46    0.66
   0  -3  -6   -0.26    0.44
   0   3   6    0.89    0.72
   0   3  -6    0.31    0.47
   0   3   6    0.12    0.35
   0  -3   6    0.61    0.66
   0  -3  -6    0.01    0.30
   0   4  -6   26.96    2.14
   0   4   6   24.97    1.60
   0   4   6   24.58    2.06
   0  -4   6   26.66    2.15
   0  -4  -6   25.02    2.04
   0   4  -6   27.65    2.16
   0   4  -6   24.94    2.19
   0   4   6   26.21    1.66
   0  -4  -6   26.13    2.02
   0  -4  -6   25.90    1.68
   0  -4   6   28.50    2.32
   0   5   6    0.05    0.38
   0   5  -6   -0.49    0.61
   0  -5  -6    0.51    0.30
   0  -5   6   -0.82    0.54
   0  -5  -6   -0.39    0.46
   0   5   6   -0.14    0.56
   0   5  -6   -0.19    0.46
   0  -5  -6   -0.07    0.43
   0  -5  -6    0.19    0.28
   0   5  -6    0.25    0.30
   0  -5   6   -0.32    0.47
   0  -5   6   -1.24    1.00
   0   6  -6   15.35    1.75
   0  -6  -6   15.08    1.43
   0   6   6   14.91    1.40
   0  -6  -6   16.09    1.26
   0   6  -6   16.18    1.77
   0  -6   6   13.64    1.61
   0  -6  -6   15.40    1.74
   0   6  -6   15.25    1.63
   0  -6   6   14.61    1.57
   0   6   6   14.45    1.52
   0  -6  -6   15.74    1.64
   0  -7  -6   -0.11    0.36
   0   7  -6    0.40    0.54
   0   7   6    0.10    0.44
   0  -7  -6    0.01    0.32
   0  -7  -6   -0.08    0.60
   0  -7   6    0.33    0.53
   0  -7   6    0.57    0.51
   0   7   6   -0.27    0.53
   0   8   6    2.12    0.77
   0  -8  -6    1.09    0.61
   0   8  -6    2.35    0.86
   0  -8   6    0.53    0.83
   0  -8  -6    1.07    0.40
   0   8  -6    0.95    0.53
   0  -8  -6    1.44    0.73
   0  -8   6    0.40    0.60
   0   8   6    0.94    0.59
   0  -8   6    0.86    0.51
   0  -9   6   -0.75    0.96
   0  -9  -6   -0.29    0.56
   0   9  -6    1.01    0.64
   0   9   6    0.58    0.48
   0  -9   6   -0.56    0.71
   0  -9   6    0.15    0.50
   0  -9  -6    0.32    0.47
   0  -9  -6    0.36    0.31
   0   9  -6   -0.09    0.50
   0  10  -6    8.66    1.57
   0 -10  -6    8.71    1.35
   0 -10   6   11.78    1.88
   0  10  -6    9.98    1.46
   0  10   6   11.65    1.47
   0 -10   6    9.62    1.30
   0 -10  -6   10.83    1.03
   0 -10   6   12.15    1.61
   0 -10  -6   11.84    1.75
   0  10  -6   11.16    1.44
   0  10  -6   11.81    1.29
   0 -11  -6   -0.44    0.58
   0  11  -6   -0.05    0.48
   0  11  -6    0.31    0.55
   0  11   6   -0.83    0.50
   0 -11   6    0.85    0.81
   0 -11   6   -0.11    0.76
   0  11  -6    0.55    0.57
   0  11  -6   -0.95    1.00
   0 -12  -6  671.66   12.06
   0 -12   6  646.77   13.76
   0 -12   6  620.78   10.17
   0  12   6  622.36   10.24
   0  12  -6  684.42   12.67
   0 -12   6  656.07   11.78
   0  12  -6  643.90   11.15
   0  12  -6  646.93   13.06
   0  12  -6  660.43    9.84
   0 -13   6    2.94    2.56
   0  13  -6   -0.19    0.40
   0 -13  -6   -1.42    0.86
   0 -13   6    0.43    0.55
   0  13  -6    0.32    0.63
   0  13   6   -0.13    0.69
   0 -13   6    0.62    1.43
   0  13  -6   -0.56    0.58
   0  13  -6    0.64    1.05
   0 -14   6   13.79    2.20
   0  14  -6   15.95    1.65
   0  14  -6   16.37    2.26
   0  14   6   14.56    1.56
   0  14  -6   18.77    2.27
   0 -14   6   13.02    1.52
   0 -14   6   16.56    1.97
   0  14  -6   16.27    2.32
   0 -15   6   -1.59    1.16
   0  15  -6    0.29    1.20
   0  15  -6   -0.15    0.64
   0 -15   6    0.14    0.48
   0  15   6   -0.61    0.61
   0 -15   6    0.37    0.59
   0  15  -6   -0.57    1.18
   0 -16   6   28.10    3.22
   0  16  -6   32.37    3.49
   0 -16   6   30.83    2.28
   0  16   6   29.55    2.23
   0 -16   6   35.34    2.92
   0  16  -6   29.68    3.34
   0  17  -6    0.64    1.34
   0 -17   6   -0.33    1.15
   0 -17   6   -0.43    0.51
   0  17   6    0.30    0.47
   0 -17   6    1.71    1.00
   0  17  -6    0.97    1.24
   0  18  -6   29.87    3.44
   0 -18  -6   30.69    2.67
   0 -18   6   26.79    3.41
   0 -18   6   26.12    2.04
   0  18   6   30.94    2.23
   0 -18   6   29.23    2.75
   0  18  -6   25.05    3.14
   0 -19   6   -0.78    1.31
   0  19  -6   -0.52    1.36
   0 -19  -6    1.17    0.99
   0  19   6    0.60    0.56
   0 -19   6   -0.06    0.46
   0 -19   6    0.32    0.82
   0  19  -6    3.01    1.64
   0 -20  -6    7.08    1.54
   0  20  -6    5.69    1.69
   0 -20   6    6.06    1.80
   0  20   6    6.47    1.08
   0 -20   6    5.30    0.95
   0 -20   6    5.19    1.28
   0  20  -6    4.33    1.66
   0 -21  -6    0.98    0.83
   0 -21   6    0.56    1.64
   0  21  -6   -0.88    1.19
   0 -21   6    0.28    0.44
   0  21   6    0.10    0.48
   0 -21   6    1.47    0.85
   0  21  -6    0.05    1.32
   0 -22   6   -0.65    1.59
   0 -22  -6    1.10    0.96
   0  22  -6   -0.71    1.57
   0 -22   6    0.91    0.52
   0  22   6    0.72    0.45
   0 -22   6   -0.20    0.84
   0  22  -6   -1.14    1.87
   0 -23  -6    0.61    1.05
   0  23  -6   -1.07    1.76
   0 -23   6   -2.56    2.36
   0 -23   6    1.22    1.03
   0 -23   6   -0.30    0.36
   0 -24   6   55.33    5.41
   0  24  -6   62.62    5.80
   0 -24  -6   56.15    4.41
   0 -24   6   55.50    4.05
   0 -25   6    0.82    1.60
   0  25  -6   -0.80    1.71
   0 -25  -6   -0.10    1.10
   0 -25   6   -0.52    0.79
   0 -26   6    7.13    2.44
   0  26  -6    1.77    1.95
   0 -26  -6    6.43    1.73
   0 -26   6    8.03    1.72
   0 -26   6    3.53    1.30
   0 -27  -6    1.81    1.45
   0  27  -6   -1.40    2.63
   0 -27   6   -1.88    1.46
   0 -27   6   -0.96    0.93
   0 -27   6   -0.26    1.55
   0 -28  -6    1.43    1.18
   0  28  -6    1.69    1.82
   0 -28   6   -0.91    1.34
   0 -28   6    2.19    1.51
   0  28  -6   -1.10    2.08
   0 -29  -6    1.01    1.41
   0 -29   6   -2.06    2.37
   0  29  -6   -0.41    1.90
   0  29  -6    2.58    1.53
   0 -29   6   -1.01    1.66
   0  30  -6    5.24    2.44
   0 -30  -6   11.06    2.42
   0  30  -6   13.66    2.97
   0 -30   6   13.46    3.14
   0 -31  -6   -0.68    1.26
   0  31  -6   -0.35    1.34
   0 -31   6    2.29    1.71
   0 -32  -6   13.04    2.71
   0  32  -6   10.74    3.15
   0 -32  -6   16.65    3.08
   0  32  -6   19.03    3.96
   0 -32   6   14.58    3.30
   0 -33  -6    0.89    1.57
   0  33  -6   -0.31    2.05
   0 -33   6    2.95    2.06
   0  33  -6    0.72    1.57
   0  34  -6   -2.03    2.19
   0  34  -6    0.12    1.91
   0 -34   6    0.26    1.42
   0 -35   6   -0.91    1.43
   0 -36   6   19.81    3.94
   0 -37   6   -0.04    1.44
   0   0  -7    3.05    1.00
   0   0  -7    1.29    0.81
   0   0   7    1.07    0.48
   0  -1   7  177.12    5.87
   0   1  -7  174.34    5.78
   0  -1  -7  171.00    5.70
   0   1   7  171.60    5.79
   0  -1   7  166.17    5.44
   0   1   7  167.77    5.07
   0   1  -7  174.77    6.16
   0  -1  -7  173.39    5.18
   0   2  -7    0.57    0.42
   0  -2  -7    1.05    0.64
   0  -2   7    2.18    1.13
   0   2  -7    0.39    0.60
   0   2   7    1.11    1.08
   0   2   7   -0.27    0.63
   0   2  -7    0.51    0.49
   0  -2   7   -0.13    0.54
   0  -2  -7   -0.47    0.45
   0   3   7   13.17    1.18
   0   3  -7   12.14    1.47
   0  -3   7   13.06    1.59
   0   3   7   11.62    1.49
   0   3  -7   12.83    1.52
   0  -3  -7   11.71    1.52
   0   3  -7   11.43    1.55
   0  -3  -7   12.18    1.45
   0   3   7   12.48    1.37
   0  -3  -7   11.55    1.26
   0  -3   7   11.37    1.53
   0   4   7    0.10    0.34
   0   4  -7   -0.36    0.56
   0  -4   7    0.98    0.83
   0   4   7   -0.01    0.66
   0   4  -7    0.02    0.40
   0  -4  -7    0.05    0.53
   0   4   7    0.14    0.37
   0   4  -7    0.92    0.66
   0  -4  -7    0.38    0.51
   0  -4  -7    0.44    0.35
   0  -4   7    0.47    0.71
   0   5  -7  189.85    6.15
   0   5   7  187.05    4.77
   0   5  -7  182.97    5.91
   0  -5  -7  191.06    6.05
   0   5   7  185.33    6.02
   0  -5   7  183.06    6.00
   0  -5  -7  181.82    4.74
   0   5  -7  186.58    6.43
   0  -5  -7  191.97    6.02
   0   5   7  184.24    4.75
   0  -5   7  183.54    6.41
   0   6  -7   -0.14    0.63
   0   6   7    0.06    0.39
   0  -6  -7    0.09    0.37
   0  -6  -7    0.40    0.56
   0  -6   7    0.64    0.88
   0   6  -7    0.79    0.75
   0   6   7    0.77    0.90
   0   6  -7    0.21    0.34
   0  -6  -7    0.28    0.53
   0  -6   7    0.49    0.61
   0  -6   7   -0.59    0.76
   0  -6  -7    0.13    0.32
   0   7  -7   12.86    1.76
   0   7   7   13.32    1.45
   0  -7  -7   11.62    1.31
   0   7   7   13.52    1.56
   0  -7   7   11.05    1.51
   0  -7   7   10.36    1.54
   0  -7  -7   11.17    1.57
   0  -7  -7   12.43    1.20
   0  -7   7   12.30    1.73
   0   8  -7    1.12    0.72
   0   8   7   -0.28    0.59
   0  -8  -7    0.58    0.44
   0   8   7   -0.44    0.75
   0  -8   7   -0.60    0.80
   0  -8   7   -0.47    0.71
   0  -8  -7    0.07    0.43
   0  -8  -7    0.39    0.35
   0  -8   7    0.47    0.71
   0   9  -7   21.25    2.32
   0   9   7   21.22    1.93
   0  -9  -7   22.36    2.00
   0  -9  -7   20.31    2.25
   0   9  -7   21.34    2.19
   0  -9   7   23.44    2.32
   0  -9  -7   23.63    1.57
   0  -9   7   21.29    2.06
   0   9   7   20.37    2.02
   0 -10  -7   -0.84    0.67
   0 -10   7    0.30    0.67
   0  10   7    0.27    0.70
   0 -10   7   -0.19    0.72
   0 -10  -7   -0.40    0.37
   0  10  -7   -0.17    0.54
   0 -11  -7   87.86    4.24
   0 -11   7   86.68    5.13
   0 -11   7   88.03    4.16
   0  11   7   84.34    4.09
   0  11  -7   79.86    4.49
   0  11  -7   89.63    4.41
   0 -11  -7   92.22    3.08
   0 -11   7   82.47    4.48
   0  11  -7   91.47    3.82
   0 -12  -7   -1.29    0.89
   0  12  -7    0.00    0.44
   0 -12   7   -0.26    0.98
   0  12  -7   -1.27    0.88
   0 -12   7   -0.48    0.75
   0  12   7   -0.31    0.71
   0 -12  -7    0.16    0.29
   0 -12   7    0.02    0.72
   0  12  -7   -0.49    0.57
   0  12  -7   -1.32    1.17
   0 -13  -7    1.34    0.63
   0  13  -7    1.87    0.75
   0 -13   7    2.09    1.05
   0  13   7    1.06    0.58
   0 -13   7    0.23    0.66
   0  13  -7    2.04    0.89
   0 -13  -7    1.50    0.47
   0 -13   7    0.90    0.61
   0  13  -7    3.39    0.93
   0  13  -7    0.66    1.00
   0  14  -7    0.17    0.53
   0 -14   7   -1.46    1.30
   0  14   7   -0.30    0.75
   0 -14   7   -0.72    0.72
   0 -14   7   -0.18    0.90
   0  14  -7   -0.25    0.70
   0  14  -7   -1.74    1.32
   0 -15   7   55.44    4.54
   0  15  -7   58.96    3.27
   0  15  -7   56.11    4.38
   0 -15   7   57.67    3.39
   0  15   7   57.12    3.34
   0 -15   7   56.40    3.77
   0  15  -7   59.86    4.51
   0 -16   7    1.62    1.30
   0  16  -7   -1.73    1.68
   0 -16   7    0.32    0.51
   0  16   7   -0.15    0.69
   0 -16   7    0.18    0.63
   0  16  -7   -0.86    1.23
   0  17  -7   12.52    2.24
   0 -17   7   12.32    2.32
   0  17   7   12.16    1.54
   0 -17   7   14.72    1.73
   0 -17   7   12.33    1.85
   0  17  -7   13.11    2.33
   0 -18   7   -0.68    1.04
   0  18  -7   -1.58    1.31
   0  18   7   -0.09    0.61
   0 -18   7   -0.45    0.63
   0 -18   7   -1.07    0.96
   0  18  -7   -1.09    1.41
   0 -19   7   15.44    2.64
   0  19  -7   19.23    3.08
   0 -19  -7   15.93    2.01
   0 -19   7   18.84    1.93
   0  19   7   14.73    1.71
   0 -19   7   15.46    2.16
   0  19  -7   11.96    2.36
   0  20  -7   -1.05    1.26
   0 -20   7    0.30    0.51
   0  20   7    0.02    0.56
   0 -20  -7   -0.18    0.67
   0 -20   7    0.20    0.89
   0  20  -7   -0.55    1.16
   0 -21  -7   11.60    1.88
   0 -21   7    3.89    1.35
   0  21  -7    9.29    2.28
   0 -21   7    9.61    1.29
   0  21   7   10.25    1.37
   0 -21   7   10.32    1.76
   0  21  -7    5.65    1.89
   0  22  -7   -0.61    1.76
   0 -22  -7   -0.46    0.93
   0 -22   7   -0.64    1.51
   0  22   7    0.71    0.50
   0 -22   7    0.23    0.51
   0 -22   7   -0.17    0.73
   0  22  -7   -0.10    1.29
   0 -23  -7   33.65    3.27
   0  23  -7   40.22    4.56
   0 -23   7   33.64    4.25
   0 -23   7   39.14    2.40
   0 -23   7   39.06    3.50
   0  23  -7   36.68    4.43
   0 -23   7   35.40    4.23
   0 -24   7   -3.26    2.68
   0  24  -7   -0.23    1.53
   0 -24  -7    3.06    1.35
   0 -24   7   -0.36    0.87
   0 -24   7    0.38    1.31
   0 -25   7    2.24    1.81
   0  25  -7    6.05    2.00
   0 -25  -7    4.11    1.42
   0 -25   7    2.63    1.10
   0 -25   7    5.37    1.98
   0 -26   7   -0.05    1.65
   0 -26  -7    0.34    1.04
   0  26  -7   -2.29    2.26
   0 -26   7    1.04    0.83
   0 -26   7   -0.26    1.58
   0 -27  -7    0.04    0.89
   0  27  -7    0.04    1.75
   0 -27   7   -2.20    2.16
   0 -27   7    0.99    1.51
   0 -28  -7   -0.43    1.00
   0  28  -7    1.59    1.68
   0 -28   7   -0.33    1.37
   0  29  -7    3.09    2.50
   0 -29  -7    0.93    0.95
   0 -29   7    0.82    1.23
   0 -30  -7   -0.54    1.15
   0  30  -7   -1.69    2.06
   0 -30   7    3.82    2.22
   0  30  -7   -2.23    1.83
   0  31  -7   -1.65    2.44
   0  31  -7    0.10    2.04
   0 -31   7    1.46    2.31
   0  32  -7   -0.33    1.71
   0  32  -7   -3.50    2.80
   0 -32   7    1.30    1.55
   0  33  -7    1.82    2.26
   0  33  -7    1.55    1.75
   0 -33   7    2.54    1.97
   0 -34   7    0.37    1.31
   0  34  -7   -1.34    2.19
   0 -35   7   -0.71    1.48
   0 -36   7   -0.16    1.64
   0 -37   7   -0.15    1.78
   0   0  -8  549.02   11.03
   0   0   8  534.02   10.05
   0   0  -8  556.66   11.80
   0  -1  -8    3.04    1.14
   0   1  -8    1.41    0.99
   0  -1   8    6.73    2.19
   0   1   8    4.91    2.06
   0   1   8   -0.36    0.58
   0  -1  -8    0.42    0.56
   0   1  -8    0.40    0.62
   0  -1   8    0.10    0.77
   0   2  -8   33.75    2.46
   0   2   8   31.73    2.74
   0  -2  -8   30.33    2.61
   0  -2   8   28.62    2.59
   0   2  -8   33.47    2.76
   0  -2   8   32.44    2.65
   0   2  -8   34.69    2.96
   0  -2  -8   32.44    2.37
   0   2   8   31.21    2.34
   0  -2  -8   30.23    2.31
   0   3  -8    0.32    0.42
   0   3   8    0.76    0.49
   0  -3   8    0.54    0.82
   0   3  -8   -0.54    0.59
   0  -3  -8    0.11    0.60
   0   3   8   -0.62    0.75
   0   3  -8   -0.71    0.73
   0   3   8   -0.41    0.63
   0  -3  -8   -0.21    0.51
   0  -3  -8    0.32    0.47
   0  -3   8    0.84    0.67
   0   4   8   18.46    1.52
   0   4  -8   16.24    1.85
   0   4  -8   17.98    2.02
   0   4   8   15.36    1.82
   0  -4  -8   15.61    1.90
   0  -4   8   17.30    2.00
   0   4   8   19.87    1.76
   0  -4  -8   15.94    1.79
   0   4  -8   15.63    2.03
   0  -4  -8   18.13    1.68
   0  -4   8   18.50    2.17
   0   5   8   -0.03    0.40
   0   5  -8    0.12    0.56
   0   5   8    0.07    0.69
   0   5  -8   -0.81    0.76
   0  -5   8    0.23    0.60
   0  -5  -8    0.00    0.47
   0  -5  -8   -0.22    0.56
   0   5  -8    0.11    0.56
   0   5   8    0.87    0.60
   0  -5   8    0.10    0.73
   0  -5  -8    1.50    0.50
   0   6  -8    5.96    1.20
   0   6   8    5.20    0.95
   0   6   8    6.00    1.17
   0  -6   8    2.79    0.84
   0  -6  -8    3.90    0.99
   0   6  -8    5.74    1.25
   0  -6  -8    4.74    0.85
   0  -6   8    7.61    1.47
   0   7   8    0.15    0.52
   0  -7  -8   -0.07    0.38
   0   7  -8    0.35    0.59
   0   7   8   -0.11    0.73
   0  -7   8    0.55    0.71
   0  -7  -8    0.24    0.67
   0   7  -8    1.74    0.90
   0  -7   8    1.11    1.37
   0  -7  -8    0.08    0.31
   0   8   8  142.62    4.90
   0  -8  -8  145.81    4.96
   0  -8   8  133.26    5.48
   0   8   8  133.85    5.51
   0  -8   8  143.56    6.04
   0  -8  -8  146.98    4.35
   0  -8   8  141.57    6.33
   0   9   8   -0.13    0.56
   0  -9  -8   -0.26    0.43
   0  -9   8   -0.13    0.62
   0   9   8    0.19    0.80
   0   9  -8   -0.29    0.69
   0  -9   8   -0.77    0.92
   0  -9  -8    0.54    0.43
   0  -9   8    1.35    1.08
   0 -10  -8   58.32    3.40
   0  10   8   57.79    3.67
   0 -10   8   55.93    3.61
   0 -10   8   56.92    3.91
   0 -10  -8   58.79    2.64
   0  10  -8   59.88    3.81
   0 -10   8   53.57    4.10
   0 -11  -8    0.40    0.63
   0  11   8    0.38    0.68
   0 -11   8    0.59    0.60
   0 -11  -8    0.33    0.38
   0 -11   8    0.39    0.68
   0  11  -8    0.48    0.59
   0 -11   8    1.31    1.29
   0 -12  -8   13.98    1.71
   0  12   8   14.65    1.85
   0 -12   8   14.39    1.77
   0  12  -8   12.96    1.91
   0 -12  -8   14.48    1.35
   0 -12   8   14.36    2.03
   0  12  -8   16.30    1.78
   0 -12   8   13.63    2.24
   0  13  -8    0.01    0.43
   0 -13  -8   -0.69    0.83
   0 -13   8   -0.50    0.65
   0  13   8   -0.52    0.67
   0 -13  -8    0.13    0.37
   0 -13   8   -0.40    0.67
   0  13  -8    0.71    0.57
   0  14  -8    1.31    0.64
   0 -14   8   -0.11    1.37
   0 -14   8    0.22    0.80
   0  14   8    0.52    0.76
   0  14  -8    0.69    0.60
   0 -14  -8    0.67    0.45
   0 -14   8    0.33    0.71
   0  14  -8    0.65    0.93
   0 -15   8   -1.50    1.73
   0  15  -8   -0.24    0.64
   0 -15   8   -0.66    0.70
   0  15   8    0.20    0.60
   0 -15  -8    0.41    0.36
   0 -15   8   -0.96    1.11
   0  15  -8   -1.22    0.90
   0  15  -8   -1.34    1.46
   0 -16   8   -0.30    1.44
   0  16  -8   -0.12    0.50
   0 -16   8    0.87    0.73
   0  16   8    0.39    0.68
   0 -16   8    0.42    0.77
   0 -16  -8    0.53    0.35
   0  16  -8   -0.09    0.77
   0  16  -8    1.05    1.23
   0 -17   8    0.91    1.25
   0  17  -8   -1.14    1.53
   0 -17   8   -0.02    0.64
   0  17   8    0.24    0.60
   0 -17   8    0.30    0.66
   0  17  -8   -1.52    1.73
   0 -18   8    7.16    2.00
   0  18  -8    9.92    2.10
   0 -18   8    9.49    1.49
   0  18   8    9.82    1.57
   0 -18   8    8.77    1.66
   0  18  -8   10.19    2.10
   0  19  -8   -0.49    1.48
   0 -19   8   -0.90    1.64
   0 -19   8    0.37    0.63
   0  19   8   -0.15    0.60
   0 -19   8   -0.53    0.84
   0  19  -8   -2.79    1.46
   0 -19   8    0.18    1.23
   0 -20  -8   31.29    2.81
   0  20  -8   29.04    3.68
   0 -20   8   29.38    3.83
   0  20   8   29.73    2.58
   0 -20   8   27.52    2.50
   0 -20   8   24.66    2.86
   0  20  -8   26.39    3.61
   0 -20   8   34.79    4.15
   0  21  -8   -0.14    1.54
   0 -21   8    0.08    1.64
   0 -21   8    0.62    0.63
   0  21   8   -1.03    0.91
   0 -21  -8   -0.12    0.95
   0 -21   8   -0.04    0.86
   0 -21   8    1.86    1.88
   0  21  -8   -1.67    1.77
   0  22  -8    1.37    1.23
   0 -22   8    4.20    2.18
   0 -22  -8    3.94    1.10
   0  22   8    5.32    1.17
   0 -22   8    3.95    0.99
   0 -22   8    2.80    0.85
   0  22  -8    5.79    1.95
   0 -22   8    3.21    1.33
   0 -23  -8   -0.65    1.09
   0 -23   8   -1.26    2.03
   0  23  -8   -5.12    2.10
   0  23   8    0.30    0.60
   0 -23   8   -0.12    0.61
   0 -23   8   -0.03    0.90
   0  23  -8   -2.01    1.78
   0 -23   8    0.91    1.63
   0 -24  -8   59.72    4.42
   0  24  -8   61.15    6.11
   0 -24   8   56.39    4.31
   0  24  -8   59.86    5.71
   0 -24   8   58.81    5.82
   0  25  -8   -0.61    1.86
   0 -25  -8    3.21    1.46
   0 -25   8    1.84    1.19
   0 -25   8   -2.33    1.48
   0  25  -8    0.84    1.83
   0 -26  -8   -0.27    0.98
   0  26  -8   -1.35    2.33
   0 -26   8    0.48    0.99
   0 -26   8    1.00    1.38
   0 -27  -8   -0.24    1.14
   0  27  -8   -2.05    1.82
   0 -27   8   -1.05    1.71
   0 -28  -8    2.87    1.47
   0  28  -8    4.03    2.55
   0 -28   8   -1.12    1.90
   0  29  -8    0.13    1.50
   0 -29  -8   -0.23    1.13
   0 -29   8    0.26    1.23
   0  30  -8   11.40    3.32
   0 -30   8   13.23    3.29
   0  31  -8   -1.15    2.02
   0 -31   8    0.49    1.59
   0  31  -8    0.85    1.86
   0  32  -8    6.23    2.32
   0 -32   8   13.10    3.40
   0  32  -8    6.67    2.33
   0  33  -8   -1.86    1.95
   0 -33   8   -1.17    1.50
   0  33  -8   -0.66    1.43
   0  34  -8   -1.25    2.47
   0 -34   8    3.37    2.26
   0 -35   8    0.71    1.72
   0 -36   8    8.71    3.26
   0 -37   8    1.87    2.42
   0   0  -9    0.99    0.76
   0   0   9   -0.55    0.82
   0   0  -9   -0.15    0.65
   0   0  -9    0.48    0.65
   0   1  -9  175.55    5.81
   0  -1  -9  172.69    6.58
   0  -1   9  158.38    6.37
   0   1  -9  172.65    6.58
   0   1   9  160.60    6.42
   0  -1  -9  175.78    5.50
   0  -1   9  181.64    6.39
   0  -1  -9  176.31    7.21
   0   1  -9  171.57    7.00
   0   1   9  167.73    5.88
   0   2  -9    0.51    0.68
   0   2  -9    0.05    0.65
   0  -2  -9   -0.15    0.62
   0  -2   9    1.79    1.31
   0   2   9    1.07    1.24
   0  -2  -9    0.12    0.75
   0   2   9   -0.29    0.53
   0   2  -9   -1.18    0.87
   0  -2   9   -0.97    0.91
   0   3   9   21.60    1.74
   0   3  -9   24.27    2.33
   0  -3   9   21.07    2.28
   0   3  -9   20.97    2.34
   0  -3  -9   21.26    2.36
   0   3   9   23.24    2.44
   0   3   9   20.50    1.99
   0  -3  -9   21.14    2.08
   0   3  -9   20.88    2.45
   0  -3  -9   22.63    2.09
   0  -3   9   17.85    2.11
   0   4   9    0.00    0.40
   0   4  -9    0.22    0.61
   0  -4   9    0.08    0.69
   0   4   9   -1.11    0.85
   0   4  -9   -0.59    0.81
   0   4   9    0.56    0.50
   0  -4  -9   -0.68    0.64
   0  -4  -9   -0.31    0.53
   0  -4   9    0.06    0.75
   0   5   9    4.41    0.83
   0   5  -9    5.49    1.26
   0  -5   9    2.59    1.01
   0   5   9    3.41    0.98
   0   5   9    4.78    0.93
   0   5  -9    4.52    1.21
   0  -5  -9    5.12    1.12
   0  -5   9    4.80    1.25
   0  -5  -9    5.57    1.05
   0   6  -9   -0.83    0.98
   0   6   9   -0.47    0.44
   0   6   9   -0.59    1.02
   0  -6   9   -0.22    0.89
   0   6  -9    0.75    0.72
   0   6   9   -0.81    0.72
   0  -6  -9   -0.07    0.46
   0  -6   9   -0.32    1.00
   0  -6  -9    1.00    0.59
   0   7   9   16.79    1.70
   0  -7   9   13.47    1.89
   0   7   9   17.49    2.11
   0   7  -9   19.47    2.40
   0  -7  -9   18.05    1.69
   0  -7   9   14.96    2.13
   0  -8   9   -0.04    0.83
   0   8   9   -1.03    0.73
   0   8   9    0.20    0.54
   0  -8   9   -0.60    0.94
   0  -8  -9   -0.15    0.43
   0   9   9   84.97    4.03
   0  -9  -9   97.18    4.33
   0  -9   9   88.92    4.76
   0   9   9   94.27    4.94
   0  -9  -9   96.44    3.72
   0  -9   9   96.50    5.63
   0  10   9   -0.18    0.74
   0 -10  -9    0.09    0.51
   0 -10   9    0.87    0.99
   0  10   9    2.03    1.20
   0  10  -9   -0.49    0.79
   0 -10  -9    0.17    0.34
   0 -10   9    0.20    1.09
   0 -10   9    2.19    2.05
   0 -11  -9  128.22    5.31
   0  11   9  114.96    5.44
   0 -11   9  121.89    5.61
   0 -11  -9  124.79    4.08
   0 -11   9  118.91    5.91
   0 -11   9  122.21    6.54
   0 -12  -9   -0.32    0.64
   0  12   9   -0.52    0.99
   0 -12   9   -1.68    1.08
   0 -12  -9    0.01    0.37
   0 -12   9    0.51    0.97
   0 -12   9    1.95    2.00
   0 -13  -9  125.12    5.61
   0  13   9  124.44    5.65
   0 -13   9  123.96    5.64
   0 -13   9  136.11    6.38
   0 -13  -9  128.20    4.02
   0 -13   9  125.09    6.90
   0  13  -9  131.43    5.13
   0  14  -9    0.46    0.56
   0  14   9    0.57    0.91
   0 -14   9    0.29    0.87
   0 -14  -9    0.45    0.44
   0 -14   9    0.99    1.34
   0 -14   9   -1.46    1.32
   0  14  -9    1.03    1.38
   0 -15   9   41.53    3.25
   0  15   9   37.03    3.11
   0 -15   9   47.69    3.84
   0 -15  -9   44.13    2.35
   0  15  -9   44.65    3.08
   0 -15   9   37.60    3.85
   0  15  -9   43.95    4.14
   0  16  -9    0.07    0.68
   0  16   9    0.17    0.76
   0 -16   9    0.27    0.73
   0 -16  -9    0.24    0.41
   0 -16   9    1.91    1.37
   0  16  -9   -1.64    1.18
   0 -16   9   -0.41    1.42
   0  17  -9    9.68    1.45
   0  17   9    9.14    1.62
   0 -17   9    8.91    1.67
   0 -17   9   11.81    2.22
   0 -17  -9   10.74    1.18
   0  17  -9   11.32    2.42
   0 -17   9    7.95    1.92
   0  18  -9    1.82    1.75
   0  18  -9   -0.68    0.76
   0  18   9    0.26    0.71
   0 -18   9    0.80    0.86
   0 -18   9    1.02    1.11
   0 -18  -9   -0.20    0.31
   0 -18   9   -1.23    1.67
   0  18  -9   -0.07    1.30
   0  19  -9    0.72    1.14
   0 -19   9    0.18    0.80
   0  19   9    0.52    0.96
   0 -19   9    2.16    0.99
   0 -19  -9   -0.04    0.39
   0  19  -9   -0.79    1.67
   0 -19   9   -0.44    1.16
   0  20  -9    0.53    1.24
   0 -20   9   -1.20    0.86
   0  20   9   -0.60    0.75
   0 -20   9   -1.06    1.01
   0 -20   9    0.02    1.42
   0  20  -9   -0.69    1.26
   0  21  -9   28.76    3.77
   0 -21  -9   34.97    3.14
   0  21   9   34.80    2.96
   0 -21   9   32.10    2.81
   0 -21   9   35.52    3.57
   0 -21   9   32.81    4.09
   0  21  -9   29.78    3.89
   0 -22  -9    1.30    1.09
   0  22  -9   -0.46    1.60
   0  22   9   -0.40    0.75
   0 -22   9    0.24    0.72
   0 -22   9    0.83    0.88
   0  22  -9   -2.45    2.05
   0 -22   9   -1.62    1.47
   0  23  -9   41.81    5.01
   0 -23  -9   43.77    3.67
   0 -23   9   45.50    3.21
   0  23   9   44.42    3.26
   0 -23   9   40.87    3.85
   0 -23   9   41.45    4.89
   0  23  -9   43.99    4.84
   0 -24  -9    0.96    0.92
   0  24  -9   -0.33    1.46
   0 -24   9   -0.79    0.88
   0 -24   9    4.02    1.73
   0 -24   9    0.15    1.65
   0  24  -9   -0.28    1.66
   0  25  -9    0.13    1.90
   0 -25  -9    2.45    1.32
   0 -25   9    4.30    1.55
   0 -25   9    1.21    1.63
   0  25  -9    3.13    2.04
   0 -26  -9    1.61    1.24
   0 -26   9    1.45    1.27
   0 -26   9    2.08    1.55
   0  26  -9    0.99    1.36
   0  27  -9   -0.28    1.53
   0 -27  -9    0.08    0.96
   0 -27   9    0.53    1.30
   0  28  -9   -1.17    1.83
   0 -28   9   -0.80    1.55
   0  29  -9   -1.76    1.41
   0 -29   9    2.06    2.06
   0  30  -9   -0.91    2.38
   0 -30   9   -0.40    1.97
   0  31  -9   -1.63    1.96
   0 -31   9   -1.23    2.08
   0  32  -9    0.92    2.17
   0 -32   9    4.88    2.92
   0  33  -9   -0.56    2.25
   0 -33   9   -0.80    1.91
   0 -34   9   -0.36    1.79
   0 -35   9    0.36    1.94
   0   0  10  381.91   10.51
   0   0  10  382.96    9.55
   0   0 -10  371.50    8.18
   0   1 -10    0.23    0.67
   0   1  10    4.36    2.09
   0  -1  10    4.45    2.11
   0  -1 -10    1.12    1.06
   0   1 -10    1.87    0.89
   0   1  10   -1.22    1.07
   0  -1  10    0.74    0.94
   0   2 -10   85.05    4.37
   0  -2  10   81.87    4.83
   0   2  10   84.01    4.88
   0   2  10   77.47    4.19
   0  -2 -10   85.75    4.19
   0   2 -10   77.08    3.44
   0  -2  10   77.46    4.52
   0   3 -10    0.26    0.62
   0   3  10   -0.09    0.54
   0   3  10   -0.76    1.03
   0  -3  10    0.90    0.92
   0  -3 -10   -0.32    0.46
   0   3 -10   -0.10    0.40
   0   3  10   -0.57    0.78
   0  -3  10   -1.10    1.03
   0   4  10    1.10    0.78
   0   4 -10    1.07    0.67
   0  -4  10   -0.40    1.22
   0   4  10    0.75    1.07
   0   4  10    0.65    0.66
   0   4 -10    1.08    0.42
   0  -4 -10    1.83    0.68
   0  -4  10    1.14    0.91
   0  -4 -10    2.34    0.86
   0   5 -10   -0.16    0.56
   0   5  10   -0.35    0.55
   0  -5  10    0.63    0.88
   0   5  10   -0.98    0.88
   0   5  10   -0.39    0.79
   0   5 -10    0.65    0.46
   0  -5  10   -0.34    1.05
   0  -5 -10    0.76    0.62
   0   6  10   96.71    4.00
   0  -6  10   98.34    5.30
   0   6  10   92.06    5.14
   0   6  10   98.30    4.27
   0   6 -10   89.27    2.97
   0  -6  10   94.38    5.50
   0  -6 -10  101.45    4.35
   0   7  10    0.34    0.62
   0  -7  10    4.29    2.05
   0   7  10    1.41    1.80
   0   7 -10    0.76    0.50
   0  -7  10    1.45    1.76
   0  -7 -10    0.79    0.58
   0   8  10  270.10    7.09
   0  -8  10  255.72    8.61
   0   8  10  263.13    8.77
   0   8 -10  256.00    4.05
   0  -8  10  268.37    9.47
   0  -8 -10  271.44    6.81
   0   9  10    0.15    0.64
   0  -9  10    0.59    1.13
   0   9  10    1.76    1.45
   0   9 -10    0.25    0.28
   0  -9  10    0.79    1.18
   0  -9 -10    0.65    0.61
   0  10  10  149.63    5.60
   0 -10 -10  152.66    5.70
   0 -10  10  148.32    6.68
   0  10  10  148.69    6.68
   0 -10 -10  153.06    4.94
   0 -10  10  151.42    7.39
   0  11  10    0.79    1.28
   0 -11  10    0.23    0.99
   0 -11 -10    0.89    0.73
   0 -11 -10    0.52    0.53
   0 -12 -10  149.85    6.04
   0 -12  10  142.88    6.47
   0  12  10  137.97    6.33
   0 -12 -10  144.17    4.63
   0 -12  10  149.67    7.60
   0 -13  10    0.13    1.03
   0  13  10   -1.16    1.01
   0 -13 -10   -0.20    0.42
   0 -13  10    0.21    1.31
   0 -13  10    0.77    1.28
   0  13 -10    0.19    0.69
   0 -14  10    3.46    1.38
   0  14  10    3.63    1.25
   0 -14 -10    3.42    0.72
   0 -14  10    6.15    1.70
   0 -14  10    2.78    1.26
   0  14 -10    7.10    1.46
   0  15 -10    0.04    0.67
   0  15  10   -1.12    0.97
   0 -15  10   -0.24    0.88
   0 -15 -10   -0.53    0.63
   0 -15  10    0.86    1.19
   0  15 -10    2.15    1.55
   0 -15  10   -1.55    1.57
   0  16 -10   14.70    1.96
   0 -16  10   14.56    2.06
   0  16  10   11.11    1.84
   0 -16 -10   14.77    1.37
   0 -16  10   12.99    2.29
   0  16 -10   15.97    2.76
   0 -16  10   15.83    2.83
   0  17 -10   -0.51    0.59
   0 -17  10    1.30    0.96
   0  17  10   -1.47    1.08
   0 -17  10    1.47    1.04
   0 -17 -10    0.16    0.45
   0  17 -10    1.74    1.57
   0 -17  10    1.19    1.40
   0 -18  10    3.23    1.39
   0  18  10    2.13    0.97
   0 -18 -10    2.64    0.71
   0 -18  10    2.22    1.43
   0  18 -10    3.89    1.84
   0 -18  10    4.53    1.84
   0  19 -10    0.09    1.51
   0 -19  10    0.38    0.78
   0  19  10   -0.74    1.07
   0 -19  10   -0.85    0.98
   0  19 -10   -0.94    1.39
   0 -19  10    0.66    1.74
   0  20 -10   40.90    4.71
   0 -20  10   38.18    3.28
   0  20  10   43.84    3.56
   0 -20  10   45.59    4.13
   0 -20  10   49.02    5.21
   0  20 -10   51.66    5.15
   0  21 -10    1.40    2.29
   0 -21  10    0.67    0.71
   0  21  10    0.75    0.96
   0 -21 -10    1.95    1.17
   0 -21  10    2.87    1.41
   0 -21  10    0.52    1.55
   0  21 -10    4.34    1.99
   0  22 -10   26.45    3.84
   0 -22 -10   24.79    2.58
   0  22  10   26.52    2.77
   0 -22  10   28.95    2.90
   0 -22  10   25.62    3.26
   0 -22  10   24.98    3.87
   0  22 -10   27.39    4.09
   0 -23 -10   -0.31    0.81
   0  23 -10   -2.16    1.71
   0  23  10    0.29    0.76
   0 -23  10    1.54    1.06
   0 -23  10    3.30    1.83
   0  23 -10   -0.14    1.74
   0 -23  10    2.61    2.22
   0 -24 -10   85.86    5.06
   0  24 -10   88.67    7.47
   0 -24  10   89.90    4.80
   0 -24  10   98.86    6.13
   0 -24  10   87.07    7.24
   0  24 -10   88.79    7.12
   0  25 -10    3.38    2.79
   0 -25 -10   -1.21    0.78
   0 -25  10    0.47    1.36
   0  25 -10    1.78    1.53
   0 -25  10    0.83    1.46
   0  26 -10   -2.54    2.39
   0 -26  10    2.93    1.36
   0 -26  10   -1.87    1.95
   0  26 -10    2.75    2.34
   0  27 -10    0.74    1.61
   0  27 -10   -0.03    1.75
   0 -27  10    1.97    1.86
   0  28 -10    7.51    3.05
   0 -28  10    7.91    2.86
   0  29 -10   -2.57    1.87
   0 -29  10    0.53    2.41
   0  30 -10   31.29    5.32
   0 -30  10   22.82    4.43
   0  31 -10   -0.47    1.69
   0 -31  10   -1.45    1.87
   0  32 -10    6.06    2.48
   0 -32  10    7.40    2.77
   0 -33  10    1.64    2.34
   0 -34  10    4.42    2.85
   0   0 -11    0.39    0.66
   0   0 -11   -0.23    0.65
   0   0  11   -1.16    1.09
   0   0  11   -0.25    0.93
   0   1 -11   38.77    3.07
   0   1  11   34.26    3.32
   0  -1  11   36.97    3.53
   0   1 -11   40.66    2.73
   0  -1  11   41.14    3.46
   0   1  11   40.41    3.28
   0  -1 -11   40.49    2.95
   0   2 -11   -0.51    0.71
   0   2  11   -0.54    1.01
   0  -2  11   -0.77    0.95
   0  -2 -11    0.27    0.66
   0   2  11    0.78    0.75
   0   2 -11   -0.03    0.60
   0  -2  11    0.37    0.93
   0   3 -11   81.57    4.61
   0   3  11   78.53    3.60
   0   3  11   81.38    5.10
   0  -3  11   76.17    4.93
   0   3  11   86.31    4.54
   0  -3 -11   75.44    4.29
   0  -3  11   76.21    4.87
   0   3 -11   77.35    3.49
   0   4  11    0.60    0.76
   0   4  11   -1.16    0.99
   0  -4  11    0.77    1.00
   0   4  11    0.32    0.60
   0   4 -11    0.27    0.43
   0  -4  11   -0.63    0.96
   0   5  11    3.47    0.87
   0  -5  11    3.21    1.14
   0   5  11    2.49    1.02
   0   5  11    1.89    0.87
   0   5 -11    2.92    0.70
   0  -5  11    3.64    1.34
   0   6  11   -0.23    0.73
   0   6  11   -0.88    1.23
   0  -6  11   -1.90    1.43
   0   6 -11   -0.26    0.44
   0   6  11    0.15    0.70
   0  -6 -11   -0.71    0.79
   0  -6  11   -1.40    1.25
   0   7  11    4.13    1.04
   0   7  11    2.66    1.05
   0  -7  11    1.84    0.85
   0   7 -11    3.46    0.68
   0  -7 -11    3.41    0.86
   0  -7  11    1.73    1.39
   0   8  11   -0.25    0.61
   0  -8  11    1.13    1.07
   0   8  11   -0.75    0.99
   0   8 -11    0.30    0.36
   0  -8 -11    0.01    0.53
   0  -8  11    0.57    1.43
   0   9  11  144.83    5.51
   0   9  11  144.97    6.84
   0  -9  11  142.50    6.76
   0   9 -11  140.65    2.89
   0  -9  11  145.05    7.46
   0  -9 -11  151.16    5.29
   0  10  11    4.23    1.83
   0 -10  11    2.24    1.56
   0  10  11    1.37    0.94
   0 -10 -11   -0.01    0.44
   0 -10  11    2.46    2.03
   0  11  11  153.79    6.13
   0 -11  11  150.42    6.96
   0  11  11  152.56    7.01
   0 -11 -11  155.79    5.16
   0 -11  11  164.26    8.14
   0 -12  11    0.31    1.26
   0  12  11    0.97    1.36
   0 -12 -11    0.27    0.75
   0 -12  11    3.94    2.34
   0 -12 -11    0.24    0.61
   0 -13  11  172.17    7.50
   0  13  11  169.07    7.46
   0 -13 -11  175.99    5.29
   0 -13  11  175.22    8.66
   0 -14  11    0.87    1.28
   0  14  11    0.38    1.17
   0 -14 -11    0.30    0.51
   0 -14  11   -0.42    1.55
   0  14 -11    1.75    0.97
   0  15  11   18.24    2.49
   0 -15  11   21.69    2.75
   0 -15 -11   23.38    1.88
   0  15 -11   23.88    2.55
   0 -15  11   17.92    2.78
   0  16  11   -0.67    1.08
   0 -16  11   -0.27    1.31
   0  16 -11   -0.01    0.60
   0 -16 -11   -0.39    0.42
   0  16 -11    2.00    1.45
   0 -16  11    0.54    1.25
   0  17  11   64.06    4.61
   0 -17  11   61.52    4.42
   0 -17 -11   65.03    2.98
   0 -17  11   64.40    5.73
   0  17 -11   67.21    5.59
   0  18  11    1.12    1.28
   0 -18  11    0.42    0.93
   0  18 -11    1.48    1.80
   0 -18  11    2.16    1.65
   0  19  11    4.55    1.40
   0 -19  11    5.24    1.50
   0  19 -11    5.13    1.75
   0 -19  11    3.82    1.69
   0 -20  11   -0.44    0.96
   0  20  11   -1.35    1.23
   0  20 -11    0.59    1.56
   0  20 -11    2.59    1.86
   0 -20  11    1.61    2.33
   0 -21  11  134.55    6.49
   0  21  11  128.33    6.40
   0  21 -11  131.34    8.65
   0 -21  11  145.22    9.05
   0  21 -11  136.41    8.38
   0 -22 -11    0.78    1.07
   0  22  11    1.56    1.16
   0 -22  11    0.69    1.14
   0  22 -11   -0.09    2.18
   0  22 -11    0.89    1.69
   0 -22  11    6.12    2.99
   0 -23  11   44.87    3.74
   0  23  11   44.23    3.78
   0 -23 -11   44.70    3.50
   0  23 -11   46.52    5.41
   0 -23  11   44.99    5.41
   0  23 -11   52.88    5.48
   0 -24  11    1.80    1.25
   0  24 -11    1.54    2.20
   0 -24  11    4.02    2.54
   0  24 -11   -0.72    1.78
   0  25 -11    8.45    2.83
   0 -25  11    4.55    2.41
   0  25 -11    8.10    2.60
   0  26 -11    4.70    2.34
   0 -26  11    0.81    1.68
   0  26 -11    2.87    1.59
   0  27 -11    2.48    2.38
   0 -27  11    2.65    1.81
   0  27 -11    4.07    2.28
   0  28 -11    1.84    1.72
   0 -28  11    0.61    1.43
   0  29 -11    3.67    2.42
   0 -29  11    2.27    2.03
   0  29 -11    5.82    2.64
   0  30 -11    1.66    2.11
   0 -30  11    2.02    1.96
   0  31 -11   -1.78    2.41
   0 -31  11    0.06    1.69
   0 -32  11   -1.00    1.90
   0 -33  11    5.98    2.21
   0   0 -12  377.34    9.62
   0   0  12  365.25   10.52
   0   0 -12  366.59    8.93
   0   0  12  360.06   11.32
   0   1 -12    0.47    0.69
   0   1  12    2.42    1.35
   0  -1 -12    4.68    1.54
   0   1 -12    3.26    1.27
   0  -1  12    1.00    1.18
   0   1  12   11.31    3.23
   0  -1  12   10.13    3.12
   0   2 -12  301.33    8.97
   0   2  12  322.58   10.51
   0  -2  12  318.69   10.45
   0   2  12  302.41    9.08
   0  -2  12  309.93    9.87
   0   2 -12  291.60    7.42
   0  -2 -12  300.05    8.61
   0   3  12    1.05    0.88
   0  -3  12    6.08    2.59
   0   3  12    7.99    2.60
   0   3  12    0.76    0.98
   0   3 -12    1.33    0.87
   0  -3  12    1.30    1.16
   0   4  12   63.57    3.41
   0  -4  12   72.17    5.11
   0   4  12   63.54    4.87
   0   4 -12   65.35    3.23
   0   4  12   60.50    3.93
   0  -4  12   69.06    4.96
   0   5  12   -1.20    0.90
   0  -5  12    0.80    1.34
   0   5  12    0.47    1.25
   0   5  12   -0.51    0.84
   0   5 -12    0.08    0.45
   0  -5  12   -0.57    1.23
   0   6  12   48.86    3.10
   0  -6  12   49.60    4.23
   0   6  12   45.69    4.06
   0   6 -12   49.14    2.55
   0  -6  12   48.73    4.32
   0   6  12   48.64    3.37
   0   7  12   -0.50    0.68
   0  -7  12    0.24    1.04
   0   7  12   -0.68    0.95
   0   7  12   -0.89    0.88
   0   7 -12    0.18    0.41
   0  -7  12   -1.43    1.28
   0   8  12   39.24    2.88
   0  -8  12   39.79    3.82
   0   8  12   39.98    3.83
   0  -8  12   44.91    4.26
   0   8 -12   37.21    1.92
   0  -8 -12   37.68    2.87
   0   9  12    0.48    0.75
   0   9  12    2.31    1.68
   0  -9  12    2.28    1.54
   0   9 -12    0.63    0.37
   0  -9  12   -0.60    1.28
   0  -9 -12    0.38    0.49
   0  10  12   98.18    4.77
   0  10  12  102.78    6.04
   0 -10  12   92.84    5.75
   0  10 -12   86.14    2.03
   0 -10 -12   87.44    4.15
   0 -10  12   97.56    6.42
   0  11  12    1.24    1.47
   0 -11  12    0.61    1.19
   0  11  12    2.01    1.23
   0 -11 -12   -0.74    0.68
   0 -11  12    3.47    2.34
   0  12  12  113.75    6.44
   0 -12  12  118.12    6.49
   0 -12  12  106.54    7.00
   0 -12 -12  114.24    4.54
   0  13  12   -0.53    1.19
   0 -13  12   -0.95    1.03
   0 -13 -12    0.75    0.80
   0 -14  12   12.13    2.32
   0  14  12   13.21    2.31
   0 -14 -12   14.62    1.61
   0 -14  12   13.23    2.68
   0  15  12    0.09    0.98
   0 -15  12   -1.09    1.26
   0 -15 -12   -0.19    0.51
   0 -15  12   -1.05    1.75
   0  15 -12   -0.46    0.62
   0  16  12    4.65    1.46
   0 -16  12    4.57    1.53
   0 -16 -12    7.65    1.13
   0 -16  12    6.89    1.95
   0  17  12   -0.78    1.05
   0 -17  12   -0.35    1.26
   0 -17  12    0.22    1.58
   0  17 -12    2.95    1.97
   0  18  12    6.81    1.78
   0 -18  12    4.08    1.41
   0  18 -12    3.65    1.62
   0 -18  12    2.59    1.65
   0  19  12   -0.88    1.39
   0 -19  12   -0.05    1.00
   0  19 -12   -1.42    1.64
   0 -19  12    1.87    2.14
   0 -20  12   21.30    2.74
   0  20  12   19.24    2.55
   0  20 -12   20.97    3.53
   0  20 -12   21.02    3.46
   0 -20  12   19.74    3.69
   0  21  12   -0.68    1.02
   0 -21  12    0.69    1.18
   0  21 -12   -0.61    1.29
   0 -21  12    0.93    1.85
   0  21 -12    0.90    1.49
   0  22  12   25.39    3.05
   0 -22  12   27.23    3.20
   0  22 -12   31.54    4.44
   0  22 -12   26.89    4.01
   0 -22  12   26.78    4.33
   0 -23  12    1.01    1.09
   0  23 -12   -0.07    1.79
   0 -23  12   -0.33    1.60
   0  23 -12   -2.69    2.11
   0 -24  12   23.54    2.89
   0  24 -12   25.98    4.58
   0 -24  12   29.70    4.75
   0  24 -12   31.40    4.72
   0  25 -12    0.59    2.16
   0 -25  12    1.77    2.05
   0  25 -12    1.85    1.76
   0  26 -12    0.20    1.68
   0  26 -12    1.32    2.14
   0 -26  12    1.59    2.27
   0  27 -12    0.43    2.38
   0  27 -12   -0.06    1.73
   0 -27  12    2.66    2.33
   0  28 -12   -0.76    2.16
   0  28 -12    0.39    2.03
   0 -28  12    0.73    1.51
   0  29 -12    1.10    2.03
   0 -29  12   -2.24    2.82
   0  29 -12    1.34    1.83
   0  30 -12   26.96    4.77
   0 -30  12   23.13    4.68
   0  30 -12   22.76    4.31
   0 -31  12    1.29    1.93
   0 -32  12   -0.51    2.13
   0   0 -13   -0.32    0.64
   0   0  13    0.73    1.06
   0   0 -13    2.36    1.11
   0  -1 -13   96.90    5.00
   0  -1  13  100.73    5.81
   0   1 -13   98.01    4.69
   0   1  13  105.32    5.75
   0  -1  13  100.90    6.39
   0   1  13   97.50    6.21
   0   2  13    1.01    1.06
   0   2 -13    1.71    0.99
   0   2  13    1.00    1.16
   0  -2  13   -0.31    1.07
   0  -2  13    3.41    2.49
   0   2  13    4.20    2.68
   0   3  13  163.50    5.63
   0  -3  13  158.94    7.83
   0   3  13  153.36    7.73
   0   3 -13  156.02    5.52
   0  -3  13  162.24    7.66
   0   3  13  163.79    6.86
   0   4  13    1.16    0.70
   0  -4  13    4.42    2.06
   0   4  13    4.27    2.03
   0   4 -13   -0.05    0.65
   0   4  13    0.02    0.81
   0  -4  13    1.22    1.25
   0   5  13   13.99    1.69
   0  -5  13   18.17    3.00
   0   5  13   15.88    2.75
   0   5  13   15.49    2.07
   0   5 -13   14.11    1.55
   0  -5  13   12.88    2.28
   0   6  13    0.36    0.63
   0  -6  13    0.17    1.24
   0   6  13    0.55    1.50
   0   6 -13    0.01    0.42
   0   6  13   -0.53    0.87
   0  -6  13   -1.57    1.53
   0   7  13    5.23    1.09
   0  -7  13    6.35    1.79
   0   7  13    7.07    2.10
   0   7 -13    7.68    1.01
   0   7  13    3.66    0.79
   0  -7  13    7.64    1.74
   0   8  13   -0.59    0.76
   0   8  13   -0.35    1.35
   0  -8  13    0.67    1.58
   0   8 -13   -0.29    0.35
   0  -8  13    0.22    1.18
   0   9  13   33.00    2.74
   0  -9  13   31.24    3.58
   0   9  13   34.78    3.74
   0   9 -13   27.35    1.56
   0  -9  13   32.38    3.87
   0  10  13    2.71    1.30
   0 -10  13    2.06    1.60
   0  10  13    2.24    1.76
   0  10 -13    0.39    0.35
   0 -10  13    1.16    1.79
   0  11  13  230.73    7.68
   0  11  13  226.83    9.52
   0 -11  13  231.04    9.68
   0 -11  13  230.49   10.43
   0 -11 -13  228.70    6.96
   0 -12  13    0.19    1.49
   0  12  13    0.16    1.43
   0 -12 -13    1.96    1.16
   0 -13  13  136.54    7.31
   0  13  13  127.20    7.09
   0 -13  13  134.82    8.22
   0 -13 -13  125.86    4.95
   0 -14  13   -0.20    1.17
   0  14  13    0.33    1.26
   0 -14 -13    0.81    0.90
   0 -14  13    1.48    1.50
   0 -15  13   37.33    3.91
   0  15  13   37.41    3.90
   0 -15  13   44.05    4.75
   0  16  13    0.12    1.21
   0 -16  13    1.23    1.36
   0 -16  13    1.87    1.98
   0 -17  13    7.29    1.88
   0  17  13    3.08    1.29
   0 -17  13    3.64    1.47
   0  18  13   -1.47    1.48
   0 -18  13   -0.90    1.04
   0  18 -13   -1.81    1.76
   0 -18  13   -1.42    1.73
   0 -19  13    6.83    1.86
   0  19  13    5.72    1.57
   0  19 -13    4.04    1.69
   0 -19  13    4.87    2.23
   0 -20  13    1.92    1.58
   0  20  13   -1.20    1.41
   0  20 -13   -0.63    1.60
   0 -20  13    1.12    2.16
   0  21  13   47.84    4.37
   0 -21  13   50.40    4.62
   0  21 -13   45.99    5.46
   0 -21  13   51.55    5.73
   0  21 -13   47.61    5.23
   0  22  13    0.71    1.07
   0 -22  13    0.01    0.91
   0  22 -13    0.26    1.77
   0  22 -13    1.23    1.58
   0 -22  13    1.39    2.15
   0 -23  13   10.91    2.33
   0  23 -13   11.65    3.12
   0 -23  13   13.76    3.49
   0  23 -13   12.55    3.00
   0  24 -13    0.41    1.59
   0  24 -13   -0.08    1.65
   0 -24  13    1.34    2.00
   0  25 -13   10.00    3.13
   0  25 -13    8.11    2.83
   0 -25  13   11.36    3.31
   0  26 -13   -2.45    2.25
   0 -26  13    3.74    2.42
   0  26 -13   -0.11    1.70
   0  27 -13    0.77    1.59
   0 -27  13   -2.72    1.85
   0  28 -13    1.93    2.97
   0  28 -13    1.06    1.66
   0 -28  13    3.94    2.89
   0  29 -13   10.32    3.43
   0 -29  13   11.17    3.31
   0  29 -13   12.69    3.74
   0 -30  13    2.10    2.32
   0  30 -13    1.94    2.33
   0 -31  13    1.94    2.35
   0   0  14   18.73    2.66
   0   0  14   20.68    3.15
   0   1 -14    1.14    0.86
   0   1  14   -1.46    1.29
   0  -1  14   -1.91    1.54
   0  -1  14    4.83    2.43
   0   1  14    2.67    2.23
   0   2  14  133.88    5.33
   0  -2 -14  130.17    5.92
   0  -2  14  128.41    6.93
   0   2 -14  128.49    5.43
   0   2  14  128.27    6.55
   0   2  14  137.46    7.59
   0  -2  14  131.65    7.41
   0   3  14    0.65    0.62
   0   3 -14   -0.05    0.61
   0  -3  14   -0.98    1.18
   0   3  14   -0.46    0.95
   0  -3  14    1.05    1.74
   0   4  14   26.00    2.42
   0  -4  14   26.17    3.47
   0   4  14   28.48    3.69
   0  -4  14   29.07    3.49
   0   4 -14   25.05    2.29
   0   4  14   25.56    2.96
   0   5  14   -0.09    0.71
   0  -5  14    2.29    1.76
   0   5  14    2.65    2.18
   0   5 -14    0.67    0.67
   0   5  14   -1.18    1.18
   0  -5  14    0.54    1.64
   0   6  14  106.88    4.85
   0  -6  14  103.11    6.67
   0   6  14  105.59    6.73
   0   6 -14  107.89    4.22
   0  -6  14  102.57    6.73
   0   6  14  100.30    5.45
   0   7  14    0.04    0.86
   0   7  14    1.17    1.62
   0  -7  14    1.99    1.56
   0   7  14   -1.40    1.18
   0   7 -14    0.07    0.41
   0  -7  14    1.08    1.18
   0   8  14   14.85    1.88
   0   8  14   18.39    3.00
   0  -8  14   17.61    2.93
   0   8 -14   16.00    1.45
   0  -8  14   16.62    2.98
   0   9  14   -0.01    0.76
   0   9  14    0.59    1.75
   0  -9  14    0.20    1.36
   0   9 -14   -0.96    0.54
   0  -9  14    0.43    1.30
   0 -10  14    9.56    2.40
   0  10  14   11.53    2.57
   0  10  14   12.66    1.91
   0 -10  14    9.93    2.53
   0  11  14    1.36    1.61
   0 -11  14   -0.36    1.55
   0  11  14    3.04    1.25
   0 -11  14    0.12    1.48
   0 -12  14  156.52    8.19
   0  12  14  153.53    8.16
   0 -12  14  156.61    8.88
   0  13  14   -0.32    1.41
   0 -13  14   -0.53    1.37
   0 -13  14   -0.32    1.52
   0  14  14   -1.77    1.57
   0 -14  14   -1.35    1.57
   0 -14  14   -1.29    2.26
   0 -15  14    0.47    1.20
   0  15  14   -1.48    1.34
   0 -15  14    0.09    1.64
   0 -16  14   19.60    2.98
   0  16  14   24.98    3.40
   0 -16  14   17.69    3.31
   0 -17  14   -0.77    1.22
   0  17  14    1.59    1.29
   0 -17  14    0.14    1.40
   0 -18  14   -2.03    1.44
   0  18  14   -0.72    1.11
   0  18 -14   -3.06    2.28
   0 -18  14    0.10    1.54
   0  19  14    1.57    1.42
   0 -19  14    0.40    1.10
   0 -19  14   -0.49    1.57
   0  19 -14   -3.68    2.28
   0  20  14    8.04    2.09
   0 -20  14    6.76    2.04
   0 -20  14    9.47    2.98
   0  20 -14    8.56    2.17
   0  21  14   -0.67    1.36
   0 -21  14   -1.18    1.11
   0  21 -14    0.13    1.40
   0 -21  14    2.50    1.90
   0 -22  14    8.95    2.08
   0  22  14    6.18    1.88
   0  22 -14    8.84    2.54
   0  22 -14    6.24    2.24
   0 -22  14    6.33    2.21
   0 -23  14   -0.76    1.10
   0  23 -14   -0.63    1.72
   0  23 -14    0.08    1.78
   0 -23  14   -1.02    1.85
   0  24 -14   -0.27    1.83
   0  24 -14    1.46    1.95
   0 -24  14    2.60    2.25
   0  25 -14    3.08    2.50
   0 -25  14   -0.95    1.72
   0  25 -14   -2.25    2.17
   0  26 -14    3.73    2.10
   0  26 -14    1.06    1.86
   0 -26  14    2.73    2.07
   0  27 -14   -0.77    2.08
   0 -27  14   -0.16    1.95
   0  27 -14    0.54    1.70
   0  28 -14    4.09    2.72
   0  28 -14    1.19    1.92
   0 -28  14    2.29    1.81
   0  29 -14    3.81    2.62
   0 -29  14    0.53    1.47
   0   0  15    2.57    1.54
   0   0  15    7.92    3.14
   0  -1  15  179.15    8.52
   0   1  15  173.50    8.06
   0  -1  15  185.22    9.16
   0   1  15  187.97    9.29
   0   2  15    0.82    0.76
   0   2  15    1.08    1.16
   0   2 -15    3.50    1.52
   0  -2  15   -0.12    1.29
   0   2  15    8.76    3.10
   0  -2  15    6.81    2.98
   0   3  15  123.74    5.26
   0   3  15  133.24    6.88
   0  -3  15  134.74    7.56
   0   3 -15  124.64    5.38
   0   3  15  126.28    7.66
   0  -3  15  122.59    7.58
   0   4  15   -0.62    0.79
   0  -4 -15    0.38    0.77
   0  -4  15    2.25    1.85
   0   4 -15    1.02    0.80
   0   4  15   -1.04    1.06
   0   4  15    3.42    2.03
   0  -4  15    0.58    1.73
   0   5  15   16.02    1.95
   0  -5  15   19.63    3.37
   0   5  15   22.20    3.53
   0  -5  15   13.73    2.61
   0   5  15   16.44    2.48
   0   5 -15   19.02    2.03
   0   6  15    0.24    0.90
   0   6  15    3.37    2.09
   0  -6  15    1.42    1.93
   0   6  15   -0.80    1.10
   0   6 -15    0.90    0.70
   0  -6  15    2.66    1.58
   0   7  15    6.87    1.39
   0  -7  15    9.25    2.50
   0   7  15    9.82    2.53
   0   7  15    6.47    1.35
   0  -7  15    6.07    2.15
   0  -8  15    1.79    1.78
   0   8  15    0.83    1.28
   0   8  15   -0.28    0.70
   0  -8  15    0.49    1.25
   0  -9  15    8.41    2.15
   0   9  15    9.88    2.39
   0   9  15   10.20    1.72
   0  -9  15    6.30    1.88
   0  10  15    2.24    1.86
   0 -10  15    1.76    1.75
   0  10  15    1.74    1.15
   0 -10  15    3.95    2.43
   0  11  15  201.95    7.40
   0  11  15  198.42    9.60
   0 -11  15  192.96    9.49
   0 -11  15  208.11   10.49
   0 -12  15    3.97    2.03
   0  12  15    3.67    2.13
   0 -12  15   -0.35    1.78
   0  13  15   21.96    3.35
   0 -13  15   16.70    2.83
   0 -13  15   23.39    3.79
   0  14  15   -2.98    1.73
   0 -14  15   -0.79    1.34
   0 -14  15   -0.35    1.43
   0 -15  15   15.34    2.80
   0  15  15   16.99    3.06
   0 -15  15   19.26    3.75
   0  16  15    1.06    1.59
   0 -16  15    0.39    1.34
   0 -16  15   -0.57    1.81
   0 -17  15    4.33    1.77
   0  17  15    3.65    1.80
   0 -17  15    6.14    2.33
   0  18  15    2.37    1.60
   0 -18  15   -0.84    1.27
   0 -18  15    0.23    1.60
   0 -19  15   15.39    2.78
   0  19  15   15.68    2.84
   0  19 -15   12.91    3.07
   0 -19  15   13.38    3.25
   0 -20  15    1.52    1.27
   0  20  15   -2.26    1.49
   0 -20  15   -2.15    2.13
   0  20 -15   -1.13    1.37
   0  21  15   10.60    2.36
   0 -21  15    9.84    2.29
   0  21 -15   11.80    2.83
   0 -21  15   10.82    3.15
   0  22  15   -1.73    1.66
   0 -22  15   -0.31    1.03
   0 -22  15    0.34    1.77
   0  22 -15   -0.01    1.50
   0 -23  15    5.87    1.98
   0  23 -15    5.57    2.09
   0  23 -15    6.85    2.73
   0 -23  15    3.94    2.20
   0  24 -15   -1.04    2.14
   0  24 -15    2.12    2.07
   0 -24  15   -0.79    1.75
   0  25 -15   17.87    3.93
   0 -25  15   13.65    3.39
   0  25 -15   20.78    4.14
   0  26 -15   -2.98    2.53
   0 -26  15    0.55    2.18
   0  26 -15   -2.81    2.01
   0  27 -15    7.64    3.18
   0  27 -15    7.21    3.01
   0 -27  15    4.12    2.84
   0 -28  15   -0.55    1.58
   0  28 -15    0.99    2.00
   0   0  16    0.82    1.19
   0   0  16    1.27    1.46
   0   1  16   -0.46    0.84
   0  -1  16   -0.24    1.15
   0   1  16   -1.27    1.22
   0  -1  16   -0.20    1.71
   0   2  16   15.82    2.05
   0  -2  16   19.29    2.99
   0   2  16   17.54    2.82
   0   2  16   19.11    3.34
   0  -2  16   16.29    3.13
   0   3  16   -0.73    0.71
   0   3  16   -0.10    1.00
   0  -3  16    0.92    1.50
   0   3  16   -0.56    1.41
   0  -3  16    1.35    1.69
   0   4  16    7.82    1.45
   0  -4  16    9.33    2.53
   0   4  16    6.28    1.69
   0  -4  16    7.66    2.43
   0   4  16    8.33    2.43
   0   5  16    1.13    1.18
   0   5  16    0.76    1.02
   0  -5  16    4.49    2.42
   0  -5  16    3.82    2.61
   0   5  16    5.59    2.95
   0   6  16  134.29    5.73
   0  -6  16  142.51    8.47
   0   6  16  138.56    6.85
   0   6  16  141.70    8.43
   0  -6  16  141.76    8.39
   0   7  16    0.51    0.72
   0  -7  16    2.96    2.04
   0   7  16   -0.18    1.44
   0   7  16   -0.85    1.27
   0  -7  16   -1.04    1.55
   0   8  16    2.01    1.99
   0  -8  16    3.22    2.02
   0   8  16   -1.32    1.04
   0   9  16    0.87    1.47
   0  -9  16    0.45    1.15
   0   9  16    0.72    0.79
   0  -9  16   -1.07    1.64
   0  10  16   13.34    2.97
   0 -10  16   17.89    3.16
   0  10  16   17.10    2.28
   0 -10  16   14.61    3.07
   0  11  16    1.62    1.85
   0 -11  16    0.81    1.47
   0  11  16    1.56    1.32
   0 -11  16    1.43    2.43
   0 -12  16   28.31    3.96
   0  12  16   30.69    4.09
   0 -12  16   26.65    4.09
   0 -13  16    1.21    1.44
   0  13  16    0.81    1.34
   0 -13  16    0.15    1.51
   0 -14  16    5.29    1.81
   0  14  16    6.45    2.32
   0 -14  16    5.20    1.99
   0  15  16   -1.75    1.45
   0 -15  16    2.12    1.69
   0 -15  16   -0.14    1.69
   0  16  16   -1.46    1.43
   0 -16  16    0.16    1.14
   0 -16  16    1.76    1.68
   0 -17  16   -0.86    1.33
   0  17  16   -0.92    1.72
   0 -17  16   -1.01    1.51
   0  18  16    3.57    1.85
   0 -18  16    4.29    1.96
   0 -18  16    6.71    2.52
   0 -19  16   -0.29    1.39
   0  19  16   -0.65    1.31
   0 -19  16    1.04    1.68
   0  19 -16    1.94    1.51
   0 -20  16    2.96    1.72
   0  20  16    4.18    1.65
   0  20 -16    0.61    1.61
   0 -20  16    2.12    2.02
   0  21  16    1.92    1.64
   0 -21  16   -0.17    1.48
   0 -21  16   -0.45    1.93
   0  21 -16   -1.10    1.68
   0  22  16   -0.26    1.56
   0 -22  16   -0.07    1.25
   0 -22  16    0.52    1.37
   0  22 -16    4.30    2.16
   0 -23  16   -0.83    1.07
   0  23 -16   -0.77    2.28
   0  23 -16   -0.35    1.92
   0 -23  16   -0.11    2.36
   0  24 -16    1.36    2.00
   0 -24  16    5.70    3.15
   0  24 -16    1.43    1.93
   0  25 -16    1.18    2.01
   0  25 -16    3.41    2.43
   0 -25  16    2.14    2.70
   0  26 -16    2.63    2.42
   0 -26  16   10.44    3.61
   0  26 -16    2.86    2.43
   0  27 -16    1.40    2.17
   0   0  17   -0.45    1.20
   0   0  17    1.35    1.95
   0   1  17   52.14    3.69
   0   1  17   46.20    4.50
   0  -1  17   50.77    4.95
   0   1  17   55.51    5.53
   0  -1  17   46.77    5.19
   0   2  17    0.52    0.89
   0  -2  17    1.58    1.55
   0   2  17    0.33    0.99
   0   2  17    1.75    2.07
   0  -2  17    0.30    1.45
   0   3  17   32.06    2.93
   0   3  17   29.65    3.47
   0  -3  17   28.67    3.81
   0   3  17   25.98    3.94
   0  -3  17   32.63    4.38
   0   4  17    0.63    1.01
   0  -4  17    0.54    1.26
   0   4  17    0.67    0.97
   0   4  17    4.33    2.18
   0  -4  17    0.69    1.53
   0   5  17    6.37    1.49
   0   5  17    3.84    1.55
   0  -5  17    9.14    2.74
   0   5  17    6.70    2.43
   0  -5  17    6.82    2.49
   0   6  17    0.27    0.68
   0  -6  17    2.41    1.92
   0   6  17    0.85    1.23
   0   6  17   -0.21    1.74
   0  -6  17    2.05    1.99
   0   7  17   22.84    2.40
   0  -7  17   26.70    3.86
   0   7  17   26.69    3.12
   0   7  17   24.90    3.91
   0  -7  17   23.62    3.73
   0   8  17    1.20    1.00
   0   8  17    4.48    2.42
   0  -8  17    6.31    2.76
   0  -8  17    1.45    1.70
   0  -9  17   23.30    3.83
   0   9  17   21.55    3.58
   0   9  17   21.82    2.55
   0  -9  17   19.36    3.72
   0 -10  17    6.32    2.68
   0  10  17    4.29    2.69
   0  10  17    2.28    1.51
   0 -10  17    0.44    1.84
   0  11  17  133.51    6.24
   0 -11  17  125.39    8.35
   0  11  17  136.00    8.69
   0 -11  17  122.35    8.57
   0  12  17    3.48    2.17
   0 -12  17    2.63    2.09
   0 -12  17    3.11    2.62
   0  13  17   12.25    3.08
   0 -13  17   10.70    2.75
   0 -13  17   10.36    2.87
   0 -14  17    1.43    1.67
   0  14  17    1.02    1.38
   0 -14  17    0.10    1.67
   0  15  17    0.00    1.53
   0 -15  17    1.65    1.59
   0 -15  17    2.78    2.00
   0 -16  17    0.31    1.59
   0  16  17   -3.31    1.79
   0 -16  17    0.04    1.62
   0  17  17    0.84    1.45
   0 -17  17    2.76    2.09
   0 -17  17    0.85    1.97
   0 -18  17   -0.53    1.30
   0  18  17   -1.91    1.72
   0 -18  17   -1.79    2.25
   0  19  17    8.53    2.44
   0 -19  17    7.40    2.34
   0 -19  17   14.74    3.75
   0  20  17    0.62    1.17
   0 -20  17    3.23    2.06
   0 -20  17   -0.59    2.18
   0  20 -17    1.49    1.83
   0 -21  17   21.59    3.59
   0  21  17   18.89    3.25
   0 -21  17   16.83    3.87
   0  21 -17   18.78    3.76
   0  22  17    0.70    1.13
   0 -22  17    0.18    1.24
   0 -22  17   -1.27    1.90
   0  22 -17    1.71    2.10
   0 -23  17    9.28    2.61
   0  23 -17    9.24    2.82
   0 -23  17    7.44    3.07
   0  24 -17    2.93    2.38
   0  24 -17   -1.22    1.78
   0  25 -17   12.86    3.72
   0 -25  17   14.12    3.67
   0  25 -17   10.41    3.32
   0  26 -17   -3.91    2.40
   0   0  18   18.02    2.35
   0   0  18   15.77    2.80
   0   0  18   17.85    3.44
   0   1  18   -0.42    0.91
   0   1  18   -0.99    1.46
   0  -1  18    0.96    1.30
   0  -1  18   -1.26    2.03
   0   1  18    1.05    1.80
   0   2  18    5.05    1.50
   0  -2  18    3.84    1.48
   0   2  18    2.87    1.30
   0   2  18    2.13    1.70
   0  -2  18    1.64    1.85
   0   3  18    0.54    0.84
   0   3  18   -0.34    1.16
   0  -3  18   -1.12    1.39
   0  -3  18    1.20    1.42
   0   3  18   -1.99    1.57
   0   4  18    1.36    0.90
   0  -4  18   -0.30    1.39
   0   4  18   -0.30    1.29
   0  -4  18    1.68    2.05
   0   4  18    0.68    1.90
   0   5  18   -0.44    0.91
   0  -5  18    2.43    1.71
   0   5  18   -2.20    1.41
   0  -5  18    2.53    2.05
   0   5  18    4.52    2.13
   0   6  18   17.45    2.16
   0   6  18   19.08    2.82
   0  -6  18   21.80    3.64
   0   6  18   20.61    3.74
   0  -6  18   20.56    3.75
   0   7  18   -1.59    1.01
   0  -7  18   -0.53    1.41
   0  -7  18   -0.19    1.64
   0   7  18    0.00    1.43
   0   8  18    1.33    0.96
   0  -8  18    1.77    1.61
   0   8  18    1.30    1.63
   0  -8  18    5.96    2.39
   0   9  18    0.45    0.91
   0  -9  18   -1.07    1.82
   0   9  18   -0.98    1.55
   0  -9  18    0.26    1.50
   0  10  18   16.57    2.34
   0 -10  18   13.19    3.14
   0  10  18   18.87    3.53
   0 -10  18   18.68    3.60
   0  11  18    0.92    0.97
   0 -11  18    0.55    1.66
   0  11  18   -0.22    1.83
   0 -11  18    1.68    1.93
   0  12  18    6.22    2.31
   0 -12  18    5.18    2.30
   0 -12  18    8.03    2.61
   0 -13  18    1.06    1.88
   0  13  18    0.51    1.85
   0 -13  18    2.20    2.37
   0  14  18   39.28    5.01
   0 -14  18   44.73    5.28
   0 -14  18   40.83    5.49
   0 -15  18   -0.18    1.47
   0  15  18    1.57    1.65
   0 -15  18    2.43    2.14
   0  16  18    1.23    1.70
   0 -16  18    2.69    1.72
   0 -16  18    1.29    2.14
   0 -17  18    2.46    2.04
   0  17  18    0.98    1.85
   0 -17  18    1.67    2.23
   0 -18  18   16.76    3.28
   0  18  18   11.24    2.64
   0 -18  18   12.85    3.31
   0 -19  18   -3.03    1.92
   0  19  18   -0.83    1.43
   0 -19  18   -0.02    1.53
   0 -20  18    2.03    1.51
   0  20  18   -1.16    1.66
   0 -20  18   -1.51    2.25
   0  20 -18   -3.37    2.65
   0 -21  18    0.89    1.48
   0  21  18   -0.50    1.45
   0 -21  18   -1.33    1.72
   0  21 -18   -3.03    2.27
   0 -22  18   -1.47    1.35
   0 -22  18   -3.80    2.88
   0  22 -18   -4.05    2.87
   0  23 -18   -2.84    2.42
   0 -23  18    0.76    1.56
   0  24 -18    0.25    1.82
   0   0  19    0.48    0.89
   0   0  19    2.42    1.68
   0   0  19   -0.87    1.55
   0   1  19   20.35    2.52
   0  -1  19   15.19    3.05
   0   1  19   20.11    3.23
   0  -1  19   18.34    3.58
   0   1  19   14.81    3.28
   0   2  19    0.45    0.77
   0  -2  19   -0.60    1.39
   0   2  19    2.04    1.53
   0  -2  19   -0.42    1.29
   0   2  19    0.03    1.32
   0   3  19   24.10    2.67
   0  -3  19   24.67    3.77
   0   3  19   22.59    3.46
   0   3  19   22.81    4.00
   0  -3  19   25.34    4.20
   0   4  19   -0.09    0.75
   0   4  19    0.81    1.02
   0  -4  19   -0.03    1.32
   0  -4  19   -2.25    2.07
   0   4  19    0.81    1.77
   0   5  19   -0.20    0.89
   0   5  19    0.32    1.07
   0  -5  19   -0.11    1.69
   0  -5  19   -2.24    2.18
   0   5  19   -1.11    1.58
   0   6  19    0.58    0.86
   0  -6  19   -0.33    1.67
   0   6  19   -1.57    1.31
   0  -6  19   -0.70    1.87
   0   6  19    2.07    1.87
   0   7  19   17.79    2.28
   0  -7  19   14.33    3.31
   0   7  19   13.11    2.98
   0  -7  19   17.45    3.34
   0  -8  19   -1.00    1.63
   0   8  19    1.50    1.97
   0  -8  19   -2.13    2.23
   0  -9  19    2.96    1.76
   0   9  19    0.60    1.90
   0  10  19    0.23    1.60
   0 -10  19   -2.89    2.19
   0 -10  19    2.25    1.81
   0 -11  19   21.71    3.80
   0  11  19   18.40    3.68
   0 -11  19   28.60    4.42
   0 -12  19   -0.36    1.38
   0  12  19   -1.06    1.42
   0 -12  19    2.30    2.47
   0  13  19    6.68    2.68
   0 -13  19    4.48    2.30
   0  14  19   -4.35    2.74
   0 -14  19   -2.09    1.48
   0 -14  19   -0.37    1.72
   0  15  19   -2.16    1.65
   0 -15  19    0.81    1.62
   0 -15  19   -0.98    2.29
   0  16  19   -0.02    1.64
   0 -16  19   -0.44    1.36
   0 -16  19    0.00    1.56
   0 -17  19    0.70    1.31
   0  17  19    0.39    1.46
   0 -17  19    4.85    2.25
   0  18  19    0.07    1.54
   0 -18  19   -1.69    1.63
   0 -18  19   -3.01    2.53
   0  19  19   -1.97    2.26
   0 -19  19    2.17    1.47
   0 -19  19   -2.54    2.68
   0  20  19   -0.89    1.89
   0 -20  19    0.72    1.86
   0 -20  19    1.52    2.54
   0  21  19    5.44    2.38
   0 -21  19    8.68    2.92
   0 -21  19    7.90    3.08
   0  21 -19    5.46    2.31
   0 -22  19   -2.25    2.03
   0  22 -19   -0.75    2.41
   0  23 -19    8.69    2.79
   0   0  20   17.16    3.54
   0   0  20   16.27    3.08
   0   1  20   -0.70    1.50
   0  -1  20    0.60    1.84
   0  -1  20   -4.61    2.16
   0   1  20   -1.37    1.95
   0   2  20   -0.09    1.30
   0  -2  20   -0.57    1.36
   0  -2  20    2.44    1.40
   0   2  20    2.00    1.41
   0   3  20    1.72    1.62
   0  -3  20    1.72    1.90
   0   3  20   -0.70    1.22
   0  -3  20   -3.29    1.93
   0  -4  20   -3.57    2.56
   0   4  20    1.39    1.76
   0   4  20   -0.63    1.57
   0  -4  20    0.31    1.87
   0  -5  20    0.95    1.74
   0   5  20   -0.92    1.95
   0   5  20   -1.19    1.57
   0  -5  20    0.02    1.40
   0   6  20    1.87    1.64
   0  -6  20    2.31    1.57
   0  -6  20    1.95    1.45
   0   6  20    4.05    1.31
   0  -7  20   -0.61    1.73
   0   7  20   -1.79    1.94
   0  -7  20    1.73    1.46
   0   8  20    1.27    2.01
   0  -8  20    4.27    2.31
   0  -8  20    0.36    1.68
   0  -9  20   -0.08    1.26
   0   9  20   -1.08    1.76
   0  -9  20   -2.88    2.47
   0 -10  20   -4.64    2.60
   0  10  20   -0.06    1.84
   0 -10  20   -4.67    2.89
   0 -11  20   -1.77    2.02
   0  11  20   -2.86    2.07
   0 -11  20    2.99    2.03
   0  12  20    5.05    2.36
   0 -12  20    2.79    2.02
   0 -12  20    5.16    2.41
   0  13  20   -0.97    2.07
   0 -13  20   -4.97    2.66
   0 -13  20   -2.09    1.68
   0  14  20   -0.65    1.94
   0 -14  20    2.92    2.03
   0 -14  20    2.70    2.34
   0 -15  20    0.26    1.51
   0  15  20    2.01    1.67
   0 -15  20   -2.79    2.01
   0 -16  20    1.94    1.54
   0  16  20   -0.23    1.90
   0 -16  20    4.48    2.75
   0 -17  20   -0.82    1.38
   0  17  20   -1.82    2.11
   0 -17  20    3.52    2.06
   0  18  20   12.74    3.19
   0 -18  20    9.52    2.88
   0 -18  20    8.17    2.96
   0 -19  20   -0.76    1.39
   0  19  20   -2.23    2.21
   0 -19  20   -0.88    1.98
   0  20  20   -0.83    1.27
   0 -20  20   -0.23    1.60
   0 -20  20   -1.28    1.96
   0  20 -20   -3.91    2.60
   0  21  20    2.04    2.12
   0  21 -20    1.37    1.61
   0 -22  20    0.83    1.74
   0   0  21    1.50    2.08
   0   0  21   -2.06    1.90
   0  -1  21   18.46    3.80
   0   1  21   12.63    3.41
   0  -1  21   12.61    2.94
   0   1  21   13.85    3.05
   0   2  21    3.96    2.39
   0  -2  21   -0.51    2.04
   0  -2  21    1.19    1.65
   0   2  21    1.38    1.24
   0  -3  21   15.62    3.67
   0   3  21   14.14    3.44
   0   3  21   13.01    2.79
   0  -3  21   13.75    3.21
   0  -4  21    0.75    2.35
   0   4  21   -2.55    2.25
   0   4  21   -2.89    2.01
   0  -4  21   -0.45    1.55
   0  -5  21   -1.29    1.92
   0   5  21    0.30    1.71
   0  -5  21   -2.77    2.30
   0   5  21   -2.29    1.74
   0   6  21   -2.70    2.20
   0  -6  21    0.66    1.38
   0  -6  21    1.80    2.03
   0  -7  21    2.41    1.92
   0   7  21    1.80    1.67
   0  -7  21   -0.93    1.83
   0  -8  21    0.49    2.04
   0   8  21   -2.56    2.21
   0  -8  21    1.58    1.69
   0   9  21   -1.05    2.14
   0  -9  21   -0.10    1.73
   0  -9  21    1.01    1.58
   0  10  21   -2.99    2.46
   0 -10  21    0.43    1.73
   0 -10  21   -3.89    2.22
   0  11  21   17.41    3.60
   0 -11  21   17.01    3.73
   0 -11  21   20.86    4.33
   0  12  21   -0.66    1.60
   0 -12  21   -0.99    1.65
   0 -12  21   -1.72    2.15
   0 -13  21    7.12    2.61
   0  13  21   10.34    3.05
   0 -13  21    3.61    2.48
   0 -14  21   -2.56    2.30
   0  14  21    0.20    1.70
   0 -14  21    1.59    1.70
   0  15  21   -0.89    1.43
   0 -15  21    4.58    2.21
   0 -15  21    7.48    3.16
   0  16  21    1.28    1.65
   0 -16  21    2.02    2.34
   0 -16  21   -2.77    2.04
   0 -17  21    2.61    2.15
   0  17  21    2.33    2.00
   0 -17  21    3.80    2.18
   0  18  21   -4.53    2.86
   0 -18  21    0.81    1.72
   0  19  21   -0.13    1.77
   0 -19  21    0.77    1.56
   0 -20  21    2.19    2.13
   0  20  21    1.16    1.53
   0  21  21    0.09    1.51
   0 -21  21    0.72    1.46
   0   0  22    1.66    2.14
   0   0  22    1.65    1.30
   0  -1  22   -0.83    1.98
   0   1  22    0.05    2.03
   0   1  22    0.56    1.33
   0  -1  22    2.65    2.05
   0   2  22   15.05    3.88
   0  -2  22   17.94    4.11
   0  -2  22   11.14    2.98
   0   2  22   10.29    2.96
   0   3  22   -1.36    1.98
   0  -3  22   -1.22    1.89
   0  -3  22   -3.24    1.97
   0   3  22    3.81    1.99
   0   4  22    0.46    2.01
   0  -4  22    2.46    2.40
   0  -4  22    1.91    1.91
   0   4  22    1.30    1.73
   0   5  22    0.97    2.54
   0  -5  22   -0.82    2.96
   0   5  22   -1.58    1.75
   0  -5  22    0.83    1.59
   0  -6  22   17.34    3.87
   0   6  22   17.94    3.87
   0  -6  22   21.82    4.20
   0  -7  22   -0.21    2.10
   0   7  22    0.27    1.80
   0  -7  22    2.47    1.93
   0   8  22    4.48    2.72
   0  -8  22    2.32    2.34
   0  -8  22    4.59    2.42
   0   9  22   -2.88    2.14
   0  -9  22   -1.80    1.84
   0  -9  22    1.16    2.05
   0 -10  22   -1.26    2.01
   0  10  22    2.08    2.30
   0  11  22    0.29    1.76
   0 -11  22   -2.22    2.43
   0 -11  22    1.23    1.82
   0  12  22    0.04    1.65
   0 -12  22    2.63    2.45
   0 -12  22   -2.04    2.46
   0 -13  22   -3.31    2.13
   0  13  22   -0.79    1.84
   0 -13  22    0.16    1.76
   0 -14  22    3.99    2.51
   0  14  22   -3.60    2.67
   0 -14  22    0.27    1.97
   0 -15  22   -0.88    1.62
   0  15  22    2.40    1.67
   0 -15  22    1.20    2.04
   0  16  22    4.43    2.48
   0 -16  22   -1.62    2.24
   0 -17  22   -1.96    2.08
   0  17  22    2.83    2.60
   0  18  22    5.44    2.16
   0 -18  22    6.08    2.52
   0 -19  22   -1.93    2.20
   0  19  22   -0.59    1.84
   0  20  22   -1.03    1.80
   0 -20  22    3.76    2.57
   0 -21  22    0.30    1.61
   0   0  23   -0.08    1.79
   0   0  23   -3.24    2.11
   0   1  23    8.73    3.17
   0  -1  23    7.02    3.38
   0  -1  23    3.41    1.95
   0   1  23    4.10    1.70
   0   2  23    0.94    1.89
   0  -2  23   -1.68    2.44
   0   2  23    1.46    1.39
   0  -2  23   -1.39    1.63
   0   3  23    3.08    2.28
   0  -3  23    0.85    1.98
   0  -3  23    0.28    1.86
   0   3  23    2.29    1.67
   0  -4  23   -2.59    2.40
   0   4  23   -0.16    1.91
   0  -4  23    1.29    1.60
   0   5  23    4.97    2.66
   0  -5  23    1.90    1.80
   0  -5  23    7.28    2.98
   0   6  23   -2.01    2.48
   0  -6  23    0.21    2.02
   0  -6  23    1.83    2.20
   0   7  23    0.93    2.03
   0  -7  23    2.94    2.28
   0  -7  23   -0.20    1.93
   0  -8  23    0.07    1.86
   0   8  23   -0.35    1.68
   0  -8  23   -0.37    1.70
   0  -9  23    2.61    2.45
   0   9  23   -0.30    2.08
   0  -9  23    0.14    1.78
   0 -10  23    0.08    1.80
   0  10  23   -0.61    2.15
   0 -10  23   -0.32    1.91
   0 -11  23    9.55    3.16
   0  11  23   14.19    3.71
   0 -11  23   12.16    3.70
   0 -12  23    2.23    2.24
   0  12  23   -4.24    2.57
   0 -12  23    2.08    2.21
   0 -13  23   -0.51    2.14
   0  13  23    1.65    1.93
   0 -13  23    4.93    2.19
   0 -14  23   -0.29    1.95
   0  14  23   -2.31    2.31
   0  15  23   -3.92    2.93
   0 -15  23   -2.92    2.17
   0 -16  23   -1.33    1.94
   0  16  23    1.16    2.13
   0  17  23   -1.87    2.06
   0 -17  23   -2.39    2.28
   0  18  23   -3.41    2.27
   0   0  24    3.02    2.53
   0   0  24    0.54    1.46
   0  -1  24   -3.42    2.78
   0   1  24    0.90    2.30
   0  -1  24    0.25    1.67
   0   1  24   -2.13    2.03
   0   2  24   -1.11    2.46
   0  -2  24   -3.32    2.68
   0  -2  24    1.72    1.82
   0   3  24   -1.88    2.44
   0  -3  24    0.24    2.03
   0  -3  24    2.16    2.00
   0   4  24    4.55    2.27
   0  -4  24    4.14    2.35
   0  -4  24    0.21    1.96
   0  -5  24    1.92    2.35
   0   5  24    1.37    2.41
   0  -5  24   -1.96    2.20
   0   6  24    5.55    2.82
   0  -6  24    4.96    2.56
   0  -6  24    4.40    2.15
   0   7  24   -1.95    2.42
   0  -7  24   -1.21    2.21
   0  -8  24   -1.10    1.98
   0  -9  24   -0.74    2.01
   0 -10  24    1.82    2.03
   0   0  25   -2.29    2.07
   0  -1  25   -0.53    1.71
   0  -2  25   -0.21    1.76
   0  -3  25   -0.22    1.78
   0  -4  25   -1.25    1.99
   0  -5  25    0.12    1.85
   0  -6  25   -1.17    1.81
   0  -7  25   -0.92    2.34
   0  -2  26   -1.44    2.06
   0  -3  26    0.90    1.69
   0  -4  26    1.28    1.87
  -1  -2   0    0.42    0.16
  -1   2   0    0.96    0.20
  -1   2   0    0.61    0.18
   1   3   0   43.05    1.63
  -1   3   0   14.80    0.83
  -1  -3   0   14.22    0.92
  -1   3   0   31.81    1.57
   1  -3   0   26.48    1.28
  -1  -3   0   29.73    1.35
  -1   3   0   15.21    0.90
   1  -3   0   15.54    0.92
   1   3   0   16.12    0.85
   1  -3   0   14.92    0.91
   1   4   0 2739.20   13.49
  -1   4   0 2748.39   12.95
  -1  -4   0 2770.89   13.79
   1  -4   0 2788.10   13.02
  -1   4   0 2709.34   13.53
   1  -4   0 2718.26   13.64
   1  -4   0 2730.92   13.30
  -1   4   0 2753.24   13.22
   1  -4   0 2757.32   13.93
   1   4   0 2688.82   12.87
  -1  -5   0   41.82    2.08
  -1   5   0   34.42    1.63
   1   5   0   37.88    2.08
   1  -5   0   45.30    2.15
  -1   5   0   56.80    2.71
   1  -5   0   32.95    1.65
   1  -5   0   35.76    1.65
  -1   5   0   35.21    1.62
   1  -5   0   55.62    2.49
  -1   6   0    0.16    0.22
  -1  -6   0    0.04    0.36
   1   6   0    0.65    0.54
   1  -6   0    0.25    0.30
   1  -6   0    0.27    0.29
  -1   6   0    0.46    0.46
  -1   6   0    0.42    0.35
   1  -6   0    0.06    0.24
   1  -6   0    1.69    0.60
   1  -7   0   29.31    1.98
   1  -7   0   29.49    1.96
   1   7   0   28.35    2.27
  -1   7   0   25.21    1.99
  -1   7   0   26.44    1.72
  -1  -7   0   27.63    1.91
   1  -7   0   28.98    1.80
  -1   7   0   27.14    1.67
   1  -7   0   32.36    2.05
   1   7   0   36.05    2.33
  -1  -8   0  933.25   11.38
  -1   8   0  924.80   11.28
   1  -8   0  944.82   10.79
   1   8   0  902.06   11.18
   1  -8   0  916.60   11.28
  -1   8   0  935.10   10.72
   1  -8   0  916.59   10.27
  -1  -8   0  942.79   10.04
  -1   8   0  922.61   10.34
  -1  -8   0  933.09   11.04
   1   8   0  901.28   10.85
   1  -8   0  928.06   11.43
   1  -9   0   17.29    1.81
  -1   9   0   31.60    2.86
   1  -9   0   31.78    2.33
   1   9   0   23.11    2.74
  -1  -9   0   16.46    1.89
  -1   9   0   13.55    1.42
   1  -9   0   19.76    1.80
  -1  -9   0   15.52    1.39
  -1   9   0   15.76    1.40
   1  -9   0   16.08    1.82
  -1  -9   0   15.90    1.57
   1   9   0   22.59    2.31
  -1   9   0   29.81    2.71
   1 -10   0   11.39    1.42
   1  10   0   10.86    1.51
   1 -10   0    9.07    1.36
  -1  10   0   10.95    1.47
  -1 -10   0   10.48    1.37
  -1  10   0    9.02    1.12
  -1 -10   0   12.31    1.30
   1 -10   0   11.14    1.27
  -1 -10   0   11.11    1.38
  -1  10   0    8.72    1.39
   1  10   0   10.95    1.41
   1 -10   0    9.48    1.34
  -1  11   0   26.60    2.36
   1  11   0   30.54    2.51
   1 -11   0   29.89    2.29
  -1 -11   0   34.49    2.62
   1 -11   0   32.68    2.57
  -1 -11   0   31.90    2.48
  -1 -11   0   31.98    2.20
  -1  11   0   29.96    2.19
   1 -11   0   32.18    2.27
  -1 -11   0   34.03    2.51
   1  11   0   30.52    2.51
   1 -11   0   33.28    2.54
  -1  11   0   29.50    2.39
  -1 -12   0   20.54    2.08
  -1 -12   0   25.75    2.43
  -1  12   0   31.67    2.81
   1 -12   0   26.07    2.46
   1 -12   0   28.59    2.35
   1  12   0   28.01    2.71
   1 -12   0   27.78    1.98
  -1 -12   0   24.23    1.98
  -1  12   0   25.14    2.07
   1 -12   0   28.09    2.20
  -1  12   0   27.32    2.60
   1  12   0   28.07    2.55
   1 -12   0   28.91    2.49
  -1 -12   0   24.73    2.26
  -1 -13   0   72.85    3.97
   1 -13   0   70.18    3.82
  -1 -13   0   69.38    4.04
   1 -13   0   75.49    4.21
  -1  13   0   69.94    4.01
   1  13   0   73.43    4.16
   1 -13   0   71.09    3.22
  -1  13   0   70.67    3.60
   1 -13   0   70.21    3.60
  -1 -13   0   64.17    3.40
   1  13   0   68.92    3.93
  -1  13   0   66.48    3.94
  -1 -13   0   70.48    3.97
   1 -13   0   70.28    4.05
  -1  14   0    4.66    1.42
   1  14   0    5.52    1.64
   1 -14   0    6.59    1.49
  -1 -14   0    3.98    1.14
   1 -14   0    4.30    0.98
  -1 -14   0    6.34    1.50
  -1 -14   0    5.00    1.05
  -1  14   0    4.38    1.25
   1 -14   0    4.22    1.04
  -1  14   0    3.61    1.40
   1  14   0    5.87    1.52
  -1 -14   0    3.07    1.08
   1 -15   0   59.99    4.23
  -1 -15   0   42.48    3.39
  -1  15   0   59.90    4.67
   1  15   0   47.37    4.14
   1 -15   0   42.71    3.13
  -1 -15   0   42.98    3.35
  -1  15   0   49.82    3.46
   1 -15   0   47.36    3.30
  -1 -15   0   44.58    3.14
   1  15   0   70.30    5.25
  -1  15   0   74.34    5.25
  -1 -16   0 1160.40   18.03
  -1  16   0 1202.79   18.69
   1 -16   0 1183.14   17.46
   1  16   0 1214.50   18.69
   1 -16   0 1172.87   14.91
  -1 -16   0 1163.78   16.62
  -1 -16   0 1208.44   16.38
   1 -16   0 1213.16   16.66
   1  16   0 1170.78   18.07
  -1  16   0 1222.23   18.60
  -1 -17   0   12.48    2.23
   1 -17   0   29.28    3.77
   1 -17   0   18.16    2.31
  -1 -17   0   11.20    2.48
  -1 -17   0   11.76    1.91
   1 -17   0   19.52    2.57
   1  17   0   32.58    4.47
  -1  17   0   39.50    4.24
  -1 -18   0    0.81    1.01
   1 -18   0    1.04    0.84
  -1 -18   0    0.24    1.10
   1 -18   0   -0.02    1.00
  -1  18   0    1.18    1.01
   1  18   0    1.04    1.25
  -1 -19   0    2.29    1.31
   1 -19   0    3.34    1.32
  -1 -19   0    4.00    1.98
   1 -19   0    3.14    1.69
  -1  19   0    2.94    1.67
   1  19   0    2.50    1.92
   1 -20   0  199.09    7.09
  -1 -20   0  199.83    7.74
  -1 -20   0  207.85    8.56
   1 -20   0  212.58    8.47
   1  20   0  210.38    8.85
  -1  20   0  223.22    9.06
   1 -21   0   48.36    3.67
  -1 -21   0   49.97    4.04
  -1 -21   0   48.75    4.44
   1 -21   0   54.33    4.51
  -1  21   0   55.51    4.89
   1  21   0   57.85    4.83
   1 -22   0    1.37    0.75
  -1 -22   0    0.11    1.27
  -1 -22   0    1.94    1.54
   1 -22   0    3.17    1.67
   1  22   0    2.24    1.76
  -1  22   0    2.13    1.84
  -1 -23   0   25.13    3.27
   1 -23   0   30.24    3.31
  -1 -23   0   26.23    3.37
   1 -23   0   31.92    4.03
  -1 -23   0   29.54    3.92
  -1  23   0   27.71    4.11
   1  23   0   33.56    4.25
  -1 -24   0  326.72   10.67
  -1 -24   0  333.43   12.12
   1 -24   0  339.16   12.00
  -1 -24   0  315.03   10.72
   1 -24   0  308.54    9.94
   1 -24   0  303.81    7.41
  -1  24   0  315.55   12.26
   1  24   0  331.40   12.26
  -1 -25   0   20.81    2.97
  -1 -25   0   16.71    3.66
   1 -25   0   25.79    3.69
  -1 -25   0   22.01    3.37
   1 -25   0   23.69    3.06
   1 -25   0   23.58    2.26
   1  25   0   28.61    4.29
  -1  25   0   22.51    4.19
   1 -26   0    1.68    1.47
  -1 -26   0    0.17    0.99
  -1 -26   0    1.58    1.52
   1 -26   0    1.66    1.16
  -1 -26   0    1.81    1.37
   1 -26   0   -0.09    1.12
   1 -26   0    1.83    0.90
  -1  26   0   -0.14    1.58
   1  26   0    2.08    2.06
   1 -27   0    3.07    1.69
  -1 -27   0    5.03    2.06
  -1 -27   0    3.87    1.78
   1 -27   0    3.48    1.52
  -1 -27   0    5.22    1.80
   1 -27   0    3.64    1.52
  -1 -27   0    3.81    1.22
   1  27   0    7.43    2.45
  -1  27   0    5.76    2.48
   1 -28   0   20.06    2.80
  -1 -28   0   17.29    3.31
  -1 -28   0   21.02    3.10
   1 -28   0   19.75    3.32
  -1 -28   0   18.46    2.90
   1 -28   0   18.53    2.73
  -1 -28   0   19.51    2.32
  -1  28   0   17.22    3.15
   1 -28   0   18.62    2.84
   1  28   0   19.87    3.76
   1 -29   0    4.46    1.63
  -1 -29   0    4.67    1.79
   1 -29   0    4.32    2.03
  -1 -29   0    5.60    2.23
  -1 -29   0   11.88    2.52
   1 -29   0    6.39    1.81
   1  29   0    7.97    2.97
  -1  29   0    5.47    2.40
   1 -29   0    7.06    2.01
   1 -30   0    2.50    1.64
  -1 -30   0    0.40    1.32
   1 -30   0    1.91    1.22
   1 -30   0   -0.59    1.51
  -1 -30   0   -0.41    1.47
  -1 -30   0    0.92    1.65
  -1  30   0   -0.82    1.76
   1 -30   0    2.16    1.26
   1  30   0    1.78    1.57
   1 -31   0    5.48    2.01
  -1 -31   0    0.55    1.41
  -1 -31   0    2.07    1.67
   1 -31   0    0.96    1.40
  -1 -31   0    1.52    1.27
   1 -31   0    2.97    1.97
  -1  31   0    4.28    2.66
   1  31   0    1.45    1.63
   1 -31   0    2.99    1.63
  -1 -32   0    9.30    2.53
  -1 -32   0   13.75    2.66
  -1 -32   0    9.20    3.11
   1 -32   0   13.33    3.25
   1  32   0   19.18    4.12
  -1  32   0   11.59    3.27
  -1 -33   0   -0.72    1.36
  -1 -33   0    0.82    1.95
   1 -33   0    1.16    1.70
   1  33   0    4.06    2.66
  -1  33   0    1.07    1.99
  -1 -34   0    0.57    1.21
  -1 -34   0    0.78    1.40
   1 -34   0    2.63    1.54
   1  34   0   -0.18    2.07
  -1  34   0   -0.10    1.57
  -1 -35   0    1.54    1.73
   1  35   0    1.20    2.02
  -1  35   0    0.79    2.04
  -1 -36   0    3.97    1.94
   1  36   0    1.09    1.84
  -1 -37   0   -1.87    2.29
  -1 -38   0   -0.77    1.62
   1  -1   1   56.52    1.48
   1   1  -1   72.55    1.78
  -1   1   1   39.34    1.25
   1  -1   1   39.72    1.32
  -1  -2  -1    0.80    0.22
   1   2   1    0.63    0.22
   1   2   1    0.57    0.18
  -1  -2   1    0.88    0.22
   1   2  -1    0.42    0.22
   1  -2   1    0.93    0.22
  -1  -2  -1    1.25    0.31
  -1  -2   1    0.57    0.23
   1  -2  -1    0.35    0.20
  -1   2   1    0.67    0.22
   1   2  -1    0.42    0.18
   1  -2   1    0.79    0.22
  -1  -2   1    0.50    0.17
  -1   2  -1    0.54    0.22
   1  -2  -1    0.83    0.21
  -1   2   1    0.88    0.23
  -1  -3  -1  132.57    2.85
  -1   3  -1  130.37    2.94
   1   3   1  135.60    2.88
   1   3  -1  134.41    2.94
  -1  -3   1  128.84    2.87
   1  -3   1  134.89    2.25
  -1  -3  -1  125.36    2.22
  -1   3  -1  129.23    2.21
   1   3   1  135.81    2.28
  -1   3   1  136.24    2.91
   1  -3  -1  135.42    2.93
  -1   3  -1  130.77    2.82
  -1  -3   1  133.24    2.55
   1   3  -1  135.33    2.74
   1  -3   1  137.64    2.87
   1  -3  -1  136.19    2.83
   1   3  -1  129.99    2.55
  -1   3   1  133.54    2.77
  -1  -3   1  135.42    2.75
  -1   3  -1  127.59    2.79
  -1   4  -1  625.57    7.14
   1  -4   1  631.08    7.10
  -1   4  -1  621.97    6.79
   1   4   1  631.36    6.94
   1   4  -1  630.24    6.78
  -1   4   1  632.51    5.27
   1  -4  -1  640.47    5.28
  -1  -4  -1  606.68    6.87
   1   4  -1  619.56    6.45
  -1  -4   1  617.38    6.78
  -1   4  -1  587.65    4.70
  -1  -4  -1  605.16    4.80
   1   4   1  634.02    4.94
   1   4  -1  613.57    6.94
   1  -4   1  609.30    4.83
  -1   4  -1  626.31    5.04
  -1   4  -1  627.93    5.84
  -1   4   1  634.87    6.93
   1  -4  -1  633.55    6.95
  -1   4   1  612.06    6.72
   1   4  -1  628.74    6.40
   1  -4  -1  619.60    6.86
  -1  -4  -1  622.20    6.61
   1  -4   1  639.36    6.71
  -1   4  -1  627.68    6.95
  -1  -4   1  617.39    6.31
   1  -4   1  616.40    6.88
  -1  -4   1  620.03    6.30
   1   4   1  626.03    6.61
  -1  -5  -1    3.89    0.65
   1  -5  -1    3.71    0.50
  -1  -5   1    3.05    0.52
  -1   5  -1    3.58    0.63
   1  -5   1    3.57    0.67
  -1  -5   1    2.48    0.54
   1   5  -1    3.00    0.58
   1  -5   1    2.32    0.56
  -1   5  -1    2.95    0.60
  -1   5  -1    3.61    0.46
   1   5   1    3.75    0.40
  -1  -5  -1    3.56    0.38
   1  -5   1    3.30    0.38
   1  -5   1    2.73    0.41
  -1   5  -1    3.85    0.40
  -1   5   1    2.25    0.41
   1   5  -1    3.17    0.57
  -1  -5   1    3.47    0.62
   1  -5  -1    3.62    0.62
   1  -5   1    3.41    0.49
  -1   5  -1    3.42    0.51
  -1   5   1    3.53    0.61
   1   5   1    4.32    0.67
  -1  -5   1    3.81    0.59
  -1   5  -1    3.97    0.69
   1  -5   1    3.04    0.58
   1   5  -1    3.25    0.56
   1  -5  -1    3.67    0.66
  -1   5   1    3.15    0.57
  -1  -5  -1    3.45    0.56
   1  -6  -1    7.19    0.92
   1  -6   1    7.85    0.98
  -1  -6  -1    8.13    0.96
  -1  -6   1    7.81    0.85
  -1  -6   1    6.49    0.87
   1   6  -1    6.40    0.83
  -1  -6  -1    8.28    0.96
  -1   6  -1    6.80    0.89
   1  -6  -1    6.98    0.74
  -1   6  -1    7.60    0.94
   1  -6   1    8.70    1.01
  -1  -6   1    6.89    0.86
   1  -6   1    8.56    0.77
   1   6   1    7.70    0.54
  -1  -6  -1    7.83    0.54
  -1   6  -1    7.21    0.70
  -1   6   1    6.89    0.89
   1  -6   1    7.35    0.78
   1  -6  -1    7.49    0.89
  -1   6  -1    7.38    0.77
   1   6  -1    6.67    0.89
  -1   6   1    6.95    0.92
   1  -6   1    8.02    0.96
  -1  -6  -1    7.14    0.89
   1  -6  -1    8.20    0.98
  -1  -6   1    7.57    0.86
  -1   6  -1    6.17    0.89
   1   6   1    8.09    0.95
  -1   7  -1   11.14    1.19
   1   7  -1    9.33    1.18
   1  -7  -1   11.76    1.24
  -1  -7  -1   14.20    1.37
  -1   7  -1   12.60    1.31
  -1  -7   1   12.88    1.14
   1  -7  -1   15.23    1.31
  -1  -7  -1   11.78    1.23
   1  -7   1   14.29    1.38
   1  -7   1   13.80    1.40
  -1  -7   1   13.96    1.34
  -1  -7   1   16.19    1.50
  -1  -7  -1   12.41    0.69
   1   7   1   12.47    0.70
   1  -7   1   11.83    0.95
  -1  -7   1   12.06    1.38
  -1  -7   1   13.04    0.99
   1  -7   1   12.35    0.74
   1  -7  -1   14.37    1.35
   1  -7   1   13.00    1.08
  -1   7  -1   12.29    1.07
  -1   7   1   12.54    1.31
  -1   7   1   16.47    1.68
  -1  -7   1   12.79    1.27
  -1   7  -1   13.72    1.37
   1   7  -1   10.91    1.18
  -1  -7  -1   10.61    1.13
   1  -7   1   10.73    1.19
   1   7   1   12.12    1.22
  -1  -8  -1  362.58    7.10
  -1  -8   1  348.30    7.07
   1  -8   1  349.35    6.96
  -1   8  -1  342.19    6.91
   1  -8   1  365.05    7.09
  -1  -8   1  343.72    6.21
  -1   8  -1  347.28    7.11
   1  -8  -1  353.47    6.22
   1   8  -1  350.20    7.09
  -1  -8   1  347.56    6.98
   1  -8  -1  345.22    7.01
   1  -8   1  325.75    5.30
  -1  -8   1  343.44    6.53
   1  -8   1  338.94    4.09
  -1   8  -1  352.97    5.95
   1  -8  -1  354.86    6.78
  -1  -8   1  353.27    5.58
   1  -8   1  354.06    6.07
  -1   8   1  361.35    6.82
  -1   8  -1  360.24    7.18
  -1   8   1  337.31    6.82
  -1  -8  -1  358.86    7.00
   1   8   1  333.50    6.76
   1  -8   1  359.24    7.12
  -1  -8   1  334.82    6.64
   1  -9  -1   59.39    3.05
  -1  -9  -1   58.36    3.08
  -1  -9   1   60.10    3.22
  -1  -9   1   57.44    3.02
   1  -9   1   56.87    3.03
  -1   9  -1   58.21    3.00
  -1   9  -1   56.55    3.01
   1   9  -1   54.89    2.99
   1  -9   1   65.28    3.26
  -1  -9   1   53.98    2.54
   1  -9  -1   62.16    2.82
  -1  -9   1   61.40    2.98
   1  -9   1   59.69    2.43
  -1  -9  -1   57.27    2.84
   1  -9  -1   59.43    2.96
   1  -9   1   58.56    2.57
  -1  -9   1   57.33    2.41
   1  -9   1   54.29    1.80
  -1   9   1   58.72    2.90
  -1   9  -1   54.84    2.51
  -1   9   1   65.69    3.31
   1  -9   1   58.53    3.06
  -1   9  -1   52.28    2.84
   1   9   1   61.60    3.21
  -1  -9   1   61.05    3.03
  -1  -9  -1   55.41    2.89
   1 -10  -1    2.97    0.83
  -1  10  -1    3.67    0.99
   1 -10   1    3.93    0.99
   1 -10  -1    3.24    0.84
   1  10  -1    1.64    0.59
  -1 -10  -1    4.21    0.96
  -1 -10   1    3.35    0.84
  -1 -10   1    3.84    0.84
   1 -10   1    4.72    1.12
  -1 -10   1    4.36    1.03
  -1 -10   1    3.29    0.96
  -1  10  -1    2.74    0.79
   1 -10   1    3.63    0.79
  -1 -10   1    3.07    0.64
  -1  10  -1    3.73    0.74
  -1  10   1    2.92    0.74
  -1 -10  -1    3.15    0.79
   1 -10   1    3.23    0.77
   1 -10  -1    3.62    0.80
  -1  10   1    5.18    1.22
   1  10   1    4.16    1.17
   1 -10   1    3.20    0.86
  -1 -10   1    3.40    0.82
  -1 -11   1   34.78    2.62
   1 -11   1   37.05    2.71
  -1 -11   1   39.16    2.80
   1  11  -1   36.32    2.80
   1 -11  -1   38.67    2.42
  -1  11  -1   37.13    2.75
  -1  11  -1   30.63    2.66
   1 -11   1   36.16    2.62
  -1 -11   1   39.83    2.43
   1 -11  -1   38.04    2.74
  -1 -11  -1   37.91    2.76
  -1 -11   1   40.05    2.52
   1 -11   1   37.11    2.19
   1 -11  -1   39.86    2.62
  -1  11   1   40.83    2.68
  -1  11  -1   37.59    2.28
  -1 -11  -1   39.46    2.60
   1 -11   1   35.87    2.28
  -1 -11   1   39.59    2.30
   1  11   1   40.25    2.75
  -1 -11   1   37.59    2.66
  -1  11   1   40.23    2.86
   1 -11   1   34.92    2.65
  -1 -12  -1    7.90    1.39
   1 -12  -1    5.72    1.16
   1 -12   1    5.67    1.27
  -1 -12   1    6.71    1.26
  -1  12  -1    7.32    1.46
   1  12  -1    6.55    1.54
   1 -12   1    5.23    1.37
  -1 -12   1    6.93    1.38
   1 -12  -1    6.98    1.25
  -1 -12   1    7.78    1.18
  -1 -12   1    7.24    1.32
   1 -12   1    6.63    1.12
  -1  12   1    7.34    1.29
   1 -12  -1    5.25    1.07
  -1 -12   1    4.02    0.85
   1 -12   1    7.41    1.16
  -1 -12  -1    5.34    1.09
  -1  12  -1    5.29    0.92
  -1  12   1    6.58    1.42
  -1 -12   1    6.14    1.22
   1 -12   1    5.98    1.19
   1  12   1    6.90    1.42
  -1 -13   1   18.78    1.76
  -1  13  -1   20.25    2.30
   1 -13  -1   19.82    2.15
   1 -13   1   19.71    2.16
  -1 -13   1   18.07    2.07
   1 -13  -1   16.67    1.80
   1  13  -1   17.25    2.10
  -1 -13  -1   16.31    1.97
  -1 -13   1   18.29    2.06
   1 -13   1   16.73    2.02
  -1 -13   1   18.40    1.89
   1 -13   1   18.42    1.73
   1 -13   1   19.05    1.84
  -1  13   1   19.35    2.02
  -1 -13  -1   22.47    2.12
  -1  13  -1   19.79    1.80
   1 -13  -1   21.00    2.09
  -1 -13   1   16.30    1.62
   1  13  -1   19.02    2.05
   1  13   1   19.62    2.16
  -1  13   1   19.11    2.12
   1 -13   1   17.20    2.03
   1 -13  -1   17.31    2.00
  -1 -13   1   19.36    2.08
  -1  14  -1    2.64    1.16
   1 -14   1    4.22    1.20
  -1 -14   1    4.09    1.04
   1 -14  -1    4.70    1.12
   1  14  -1    2.61    1.12
  -1 -14   1    6.60    1.51
   1 -14   1    4.51    0.98
  -1 -14   1    5.28    1.21
  -1 -14  -1    3.83    1.12
  -1 -14  -1    3.66    0.95
   1 -14   1    4.41    1.01
  -1 -14   1    5.17    0.99
  -1  14  -1    3.60    0.97
   1 -14  -1    3.21    0.85
  -1  14   1    2.94    0.93
   1  14   1    3.72    1.21
   1  14  -1    3.59    1.13
  -1 -14   1    4.42    1.16
  -1  14   1    4.42    1.33
  -1 -15   1   15.16    2.31
   1 -15  -1   12.01    2.10
  -1  15  -1   16.67    3.11
   1 -15   1   17.19    2.57
   1  15  -1   18.18    3.09
  -1 -15   1   16.37    2.21
  -1 -15   1   14.42    2.17
  -1 -15  -1   11.30    1.63
   1 -15   1   15.83    1.93
   1 -15  -1   17.06    2.11
  -1 -15  -1   12.79    1.76
  -1  15  -1   15.31    1.96
   1 -15   1   15.98    1.87
  -1 -15   1   14.50    1.74
  -1  15  -1   13.36    2.74
   1  15  -1   12.93    2.01
  -1  15   1   12.56    2.41
   1  15   1   21.06    2.98
  -1 -16   1  378.78    9.03
  -1 -16  -1  382.88    9.98
  -1  16  -1  400.91   10.89
   1  16  -1  396.11   10.77
  -1 -16   1  375.06   10.45
   1 -16   1  409.38   10.61
   1 -16  -1  383.44    9.72
  -1 -16   1  356.90    9.23
   1 -16   1  362.55    8.33
   1 -16   1  371.18    6.62
  -1 -16   1  387.48    8.83
  -1 -16  -1  404.81    9.90
   1 -16  -1  410.70   10.10
   1 -16   1  398.01    9.24
  -1  16  -1  398.74   10.73
  -1  16   1  381.77   10.36
   1  16   1  396.85   10.41
   1  16  -1  373.02   10.23
   1 -17  -1   29.90    3.15
  -1 -17   1   26.38    3.39
   1 -17   1   28.58    3.22
   1  17  -1   24.30    3.24
  -1 -17  -1   27.04    2.98
  -1 -17   1   27.50    2.72
  -1  17  -1   29.57    3.28
   1 -17   1   27.39    2.61
  -1 -17   1   27.18    2.94
  -1 -17   1   27.60    2.55
   1 -17   1   29.57    2.78
   1 -17   1   28.62    2.03
  -1  17   1   35.24    3.83
  -1  17  -1   32.53    3.55
   1  17  -1   23.73    3.16
   1  17   1   36.35    3.73
  -1 -18   1    2.07    1.15
  -1 -18   1    4.48    1.75
  -1 -18  -1    2.24    1.37
   1 -18   1    6.18    1.68
   1 -18  -1    3.52    1.34
  -1  18  -1    3.62    1.45
   1  18  -1    3.83    1.62
   1 -18   1    3.57    1.12
  -1 -18   1    2.29    1.14
   1 -18   1    3.76    0.82
  -1 -18   1    3.70    1.09
   1 -18   1    3.40    1.16
   1  18  -1    2.99    1.34
  -1  18   1    3.61    1.55
   1  18   1    2.75    1.31
  -1  18  -1    2.62    1.26
  -1 -19   1    2.45    1.02
   1 -19   1    3.77    1.50
  -1 -19   1    4.01    1.73
  -1  19  -1    3.16    1.96
   1 -19  -1    2.18    1.43
  -1 -19  -1    4.27    1.56
   1  19  -1    3.20    1.93
   1 -19   1    3.16    1.19
  -1 -19   1    3.53    1.33
   1 -19  -1    2.54    0.96
  -1 -19   1    3.34    1.18
   1 -19   1    3.20    0.91
  -1  19   1    4.14    1.85
   1  19  -1    4.26    1.58
   1  19   1    5.57    2.05
  -1  19  -1    0.41    1.43
  -1 -20   1   63.70    4.93
  -1  20  -1   70.45    5.47
   1 -20   1   61.41    4.80
  -1 -20  -1   62.52    4.66
  -1 -20   1   60.83    4.25
   1  20  -1   67.24    5.32
   1 -20  -1   63.72    4.58
  -1 -20   1   56.99    4.13
   1 -20  -1   50.81    3.64
   1 -20   1   55.60    3.74
  -1 -20  -1   53.32    4.04
   1 -20   1   60.11    3.00
   1  20  -1   63.55    4.80
  -1  20   1   59.65    4.84
  -1  20  -1   57.38    4.88
   1  20   1   60.28    4.87
   1 -21  -1   21.80    2.97
   1  21  -1   26.21    3.55
  -1 -21   1   21.81    3.16
   1 -21   1   20.20    2.29
  -1  21  -1   22.88    3.45
  -1 -21  -1   22.83    3.07
  -1 -21   1   21.21    2.63
   1 -21   1   18.00    2.83
   1 -21  -1   16.77    2.24
   1 -21   1   19.24    2.29
  -1 -21   1   21.03    2.79
  -1 -21  -1   19.61    2.65
   1 -21   1   17.70    1.71
  -1  21  -1   19.73    3.10
   1  21  -1   20.57    3.05
   1  21   1   16.76    2.91
  -1  21   1   27.24    3.39
  -1 -22  -1    9.95    2.23
  -1 -22   1    6.93    2.23
   1 -22   1    8.62    1.58
   1 -22  -1    8.50    2.04
  -1 -22   1   10.83    1.91
   1 -22   1   14.03    2.61
   1 -22  -1    9.43    1.83
   1 -22   1    8.62    1.66
  -1 -22  -1    9.31    1.90
  -1 -22   1    8.63    1.75
   1 -22   1    7.72    1.22
  -1  22   1   10.90    2.42
  -1  22  -1    7.42    2.10
   1  22  -1    9.91    2.32
   1  22   1    9.10    2.15
  -1 -23   1   10.89    2.76
   1 -23   1    8.10    1.73
  -1 -23  -1   10.66    2.37
   1 -23   1    8.76    2.23
   1 -23  -1   12.53    2.60
  -1 -23   1   11.12    2.25
   1 -23   1   14.33    2.32
   1 -23  -1    6.90    1.64
  -1 -23   1    7.30    1.93
  -1 -23  -1    9.30    2.08
  -1 -23   1    8.80    1.74
   1 -23   1    8.41    1.36
   1  23  -1    8.17    2.65
   1  23   1   11.34    2.68
  -1  23   1   10.43    2.67
  -1  23  -1    4.75    2.36
   1 -24   1  109.28    5.62
  -1 -24  -1  109.10    6.96
   1 -24   1   99.57    6.73
  -1 -24   1  105.05    5.90
  -1 -24   1  111.42    7.32
   1 -24  -1  112.81    6.95
  -1 -24  -1   97.67    5.99
   1 -24   1  103.75    5.69
  -1 -24   1  100.44    6.13
   1 -24  -1   95.38    5.48
   1 -24   1   99.44    4.24
  -1 -24   1  106.78    5.20
  -1  24   1  108.92    7.19
  -1  24  -1  106.13    7.16
   1  24   1  102.07    6.98
   1  24  -1  101.75    6.99
   1 -25   1   10.43    2.07
  -1 -25  -1    7.13    2.10
  -1 -25   1    7.65    2.01
   1 -25   1    8.70    2.33
  -1 -25   1    7.24    2.31
   1 -25  -1    6.95    2.05
   1 -25   1    7.59    1.91
  -1 -25   1    8.35    2.38
  -1 -25  -1    3.38    1.39
   1 -25  -1    6.07    1.83
  -1 -25   1    9.96    1.84
   1 -25   1    7.84    1.39
  -1  25   1    8.66    2.57
   1  25  -1    6.38    2.01
  -1  25  -1    9.93    2.77
   1  25   1    8.88    2.57
  -1 -26   1    0.37    1.26
   1 -26  -1    0.73    1.41
  -1 -26   1   -0.53    1.14
   1 -26   1   -0.08    1.24
  -1 -26  -1   -0.21    1.46
   1 -26   1    0.12    0.96
   1 -26  -1    1.62    1.17
  -1 -26  -1    0.79    1.02
   1 -26   1   -0.26    0.97
  -1 -26   1    2.73    1.53
   1 -26   1   -0.20    0.53
  -1 -26   1    1.59    1.17
  -1  26   1    0.66    1.73
   1  26  -1    0.18    1.36
  -1  26  -1   -0.20    2.07
   1  26   1    0.24    1.63
  -1 -27  -1    5.45    1.98
   1 -27  -1    9.15    2.50
   1 -27   1    7.12    1.72
  -1 -27   1    8.94    2.14
  -1 -27  -1    4.75    1.83
   1 -27   1    6.07    2.21
  -1 -27   1    7.35    2.21
   1 -27  -1    5.19    1.38
  -1 -27  -1    8.25    2.18
   1 -27   1    6.26    1.73
  -1 -27   1    4.75    1.65
  -1 -27   1    8.72    1.68
  -1  27  -1    3.02    2.24
  -1  27   1   10.37    2.72
   1  27  -1    7.24    2.29
   1 -27   1    6.26    1.71
   1  27   1    6.54    2.46
   1 -28   1    6.50    2.26
  -1 -28  -1    6.76    2.37
  -1 -28   1    3.85    1.71
  -1 -28  -1    5.82    1.71
   1 -28   1    6.64    1.69
  -1 -28   1    6.11    2.34
   1 -28  -1    6.99    2.38
   1 -28  -1    8.87    2.04
  -1 -28   1    4.76    1.62
  -1 -28  -1    3.83    1.45
   1 -28   1    4.63    1.71
  -1 -28   1    4.96    1.22
   1 -28   1    7.89    2.09
   1  28  -1    6.98    2.45
  -1  28   1    7.33    2.61
   1  28   1    4.55    2.41
   1 -28  -1    7.74    1.99
  -1  28  -1    3.17    1.56
   1 -29  -1    1.54    1.30
  -1 -29   1    3.15    1.50
  -1 -29  -1    0.67    1.21
   1 -29   1    0.00    1.22
   1 -29   1    1.98    1.00
  -1 -29   1    3.89    1.65
  -1 -29  -1    2.01    1.33
  -1 -29   1    1.93    1.81
   1 -29  -1   -1.15    1.09
   1 -29  -1    2.38    1.57
  -1 -29  -1    1.27    1.66
   1 -29   1   -0.73    1.44
   1  29  -1    0.22    1.61
  -1  29   1    2.15    2.21
   1 -29  -1    3.75    1.74
   1  29   1    3.72    2.45
  -1  29  -1    3.00    2.17
   1 -29   1    4.45    1.85
  -1 -30   1    1.80    1.62
   1 -30   1    1.72    1.36
   1 -30  -1    2.57    1.77
  -1 -30  -1    1.25    1.54
   1 -30   1    1.33    1.40
   1 -30  -1    4.38    1.95
   1 -30  -1    0.24    1.29
  -1 -30   1   -1.85    1.79
  -1 -30  -1    4.50    2.25
  -1 -30  -1    0.37    1.23
  -1 -30   1    1.47    1.29
   1 -30   1    1.98    1.41
  -1  30   1    1.45    1.79
  -1  30  -1    1.01    1.35
   1  30   1    3.36    2.10
   1  30  -1    3.32    2.08
   1 -30   1   -0.17    0.93
   1 -30  -1    1.00    1.08
  -1 -31  -1    3.96    2.01
   1 -31  -1    4.08    1.75
   1 -31   1    4.37    1.67
  -1 -31   1    5.67    2.02
  -1 -31   1    5.83    2.31
   1 -31  -1    2.17    1.46
   1 -31  -1    4.59    1.86
  -1 -31  -1    2.71    1.66
   1 -31   1    2.12    1.47
  -1 -31  -1    3.00    1.99
  -1 -31   1    5.89    1.99
  -1  31   1    2.64    2.51
  -1  31  -1    2.09    2.17
   1 -31   1    6.13    1.84
   1  31   1    3.66    2.08
   1  31  -1    1.93    1.80
  -1 -32  -1    6.73    2.27
  -1 -32   1    3.02    1.66
   1 -32  -1    4.75    2.00
  -1 -32   1    2.36    2.07
  -1 -32   1    2.04    1.53
   1 -32  -1    3.86    2.12
  -1 -32  -1    1.50    1.68
   1 -32   1    1.89    1.69
  -1 -32  -1    3.24    2.09
  -1  32  -1    4.94    2.79
   1 -32   1    1.77    1.69
  -1  32   1    4.89    2.74
   1  32  -1    3.14    2.42
   1  32   1    5.49    2.80
  -1 -33  -1    3.96    1.82
  -1 -33   1    5.84    2.12
  -1 -33   1   -0.76    1.73
   1 -33   1    3.13    2.44
   1 -33  -1    3.84    1.72
  -1 -33  -1    4.58    1.83
  -1 -33  -1    2.35    1.93
   1  33  -1    3.04    1.73
  -1  33   1    6.74    3.23
  -1  33  -1    4.85    2.40
   1  33   1    6.44    2.71
  -1 -34  -1    2.06    1.78
  -1 -34   1    1.25    1.41
  -1 -34  -1    1.61    1.91
   1 -34  -1   -0.72    1.97
  -1 -34   1    3.24    2.31
   1  34   1    0.09    1.69
  -1  34   1    1.48    1.89
   1  34  -1   -1.63    1.77
  -1  34  -1   -1.19    2.03
  -1 -35  -1    1.48    1.65
  -1 -35   1    1.54    2.34
   1  35  -1    0.37    1.74
  -1  35  -1    6.50    3.12
  -1  35   1    2.59    1.99
  -1 -36  -1    3.78    1.93
  -1 -36   1    0.80    2.03
   1  36  -1    3.80    2.68
  -1 -37  -1   -3.59    2.54
  -1 -37   1   -1.37    2.10
  -1 -38   1   -2.27    2.30
  -1 -38  -1   -2.71    2.23
  -1 -39  -1    0.56    1.56
  -1   0  -2    0.94    0.28
   1   0  -2    1.93    0.42
   1   0   2    0.58    0.25
  -1   0   2    0.47    0.18
   1   0  -2    1.57    0.27
  -1   0   2    0.77    0.30
   1   0   2    1.31    0.37
  -1   0  -2    1.10    0.37
  -1  -1   2   43.32    1.43
   1   1  -2   41.22    1.41
   1  -1   2   42.02    1.59
  -1  -1  -2   42.11    1.59
  -1   1  -2   42.78    1.60
   1   1   2   41.67    1.58
   1  -1   2   44.39    1.70
  -1  -1  -2   41.59    1.51
  -1   1  -2   43.12    1.70
  -1  -1   2   43.80    1.76
  -1   1   2   44.65    1.51
   1  -1  -2   43.58    1.50
   1  -1  -2   44.13    1.75
  -1   1   2   44.24    1.71
  -1  -2   2    2.54    0.46
  -1  -2  -2    2.62    0.41
   1   2   2    3.11    0.46
   1  -2   2    2.66    0.49
   1   2  -2    2.34    0.44
  -1   2  -2    3.13    0.50
  -1  -2  -2    3.78    0.52
   1   2   2    2.79    0.48
  -1  -2   2    2.93    0.45
   1  -2  -2    2.46    0.43
  -1   2   2    2.49    0.46
   1   2  -2    2.48    0.44
   1  -2  -2    2.03    0.41
  -1   2  -2    3.05    0.49
   1  -2   2    3.12    0.53
   1   3   2   82.89    2.38
  -1  -3   2   80.54    2.54
  -1  -3  -2   79.42    2.37
   1  -3   2   76.69    2.14
  -1   3  -2   78.69    2.18
   1   3   2   76.49    2.16
  -1  -3  -2   79.94    2.21
   1   3  -2   75.01    2.50
   1  -3   2   82.47    2.61
   1   3  -2   80.58    2.44
   1  -3  -2   74.57    2.41
  -1   3  -2   82.79    2.18
  -1  -3   2   78.06    2.38
  -1   3   2   83.08    2.52
  -1   3  -2   82.71    2.63
  -1   4  -2  113.44    3.36
  -1  -4  -2  111.86    3.05
  -1  -4   2  112.03    3.23
   1   4   2  107.81    3.00
   1   4  -2  114.34    3.22
  -1   4  -2  110.28    2.59
  -1  -4  -2  112.80    2.65
   1  -4   2  110.55    2.57
   1   4   2  109.19    2.57
  -1  -4   2  111.24    3.20
  -1   4  -2  108.13    2.50
  -1   4   2  109.46    3.14
   1  -4   2  111.85    2.47
   1  -4  -2  116.11    3.24
   1   4  -2  109.64    2.97
  -1  -4   2  108.96    2.95
   1  -4  -2  107.45    3.07
   1  -4   2  113.49    3.26
   1   4  -2  117.44    2.92
   1   5  -2    0.40    0.30
   1   5   2    1.10    0.41
  -1  -5  -2    0.98    0.36
   1  -5   2    1.53    0.65
  -1  -5   2    1.68    0.68
  -1   5  -2    0.84    0.39
  -1  -5  -2    0.62    0.25
   1   5   2    0.74    0.33
   1  -5   2    0.71    0.29
  -1  -5   2    1.15    0.52
  -1   5  -2    0.32    0.23
  -1   5  -2    0.69    0.28
   1   5  -2    0.29    0.33
   1  -5  -2    0.80    0.29
   1  -5  -2    0.71    0.45
   1  -5   2    0.69    0.28
  -1   5  -2    0.88    0.29
  -1   5   2    0.46    0.37
  -1  -5   2    0.59    0.33
   1   5  -2    1.19    0.46
  -1   5  -2    0.93    0.46
  -1  -5   2    0.33    0.31
   1  -5   2    0.12    0.31
   1  -5  -2    1.31    0.48
  -1   6  -2    8.02    1.07
  -1  -6  -2    8.76    1.02
  -1  -6   2    7.73    1.06
   1  -6  -2    8.45    0.74
   1   6  -2    8.07    0.88
   1   6  -2    8.32    1.04
  -1   6  -2    8.19    1.06
   1  -6   2    7.27    1.02
   1   6   2    8.29    0.73
  -1   6  -2    7.56    0.70
  -1  -6  -2    7.67    0.70
  -1  -6   2    7.94    1.03
   1  -6   2    6.94    0.67
  -1   6  -2    8.21    0.85
   1   6  -2    7.65    0.98
  -1   6   2    7.67    1.01
   1  -6   2    7.86    0.71
  -1  -6   2    8.14    0.88
  -1   6  -2    7.93    0.67
  -1   6  -2    7.72    0.73
   1  -6  -2    8.55    1.06
  -1  -6   2    7.90    0.59
  -1  -6  -2    8.91    1.02
   1  -6   2    7.64    0.58
   1  -6  -2    8.38    1.08
   1   6  -2    8.08    0.98
  -1  -6   2    8.50    0.89
  -1   6  -2    7.99    1.06
  -1   6   2    6.69    0.93
   1   7  -2   54.95    2.33
   1  -7  -2   55.69    2.20
   1  -7   2   53.40    2.76
  -1  -7   2   68.76    3.33
  -1  -7  -2   49.03    2.53
   1   7  -2   50.89    2.62
  -1   7  -2   54.04    2.76
  -1   7  -2   52.18    2.62
   1   7   2   55.09    1.82
  -1  -7   2   54.81    2.58
  -1   7  -2   55.27    2.19
   1  -7   2   51.89    1.75
  -1  -7  -2   53.76    1.81
  -1   7  -2   53.50    1.79
   1   7  -2   52.82    2.57
  -1   7   2   53.86    2.65
  -1  -7   2   53.46    1.74
  -1  -7   2   52.55    2.29
  -1   7  -2   54.61    2.05
  -1   7  -2   51.88    1.77
   1  -7  -2   56.26    2.78
  -1  -7  -2   53.14    2.60
  -1   7  -2   54.26    2.76
   1  -7   2   52.18    1.62
   1  -7  -2   53.36    2.71
  -1  -7   2   51.50    2.49
  -1   7   2   50.64    2.64
   1   7  -2   52.39    2.57
  -1  -7   2   53.18    2.30
   1  -7   2   50.23    2.58
   1   8  -2  998.60   12.35
   1  -8  -2  981.54    9.62
  -1   8  -2  982.14   12.37
  -1  -8  -2  978.60   11.90
   1  -8   2  997.92   12.52
  -1   8  -2 1000.80   12.41
  -1  -8   2  977.15   12.54
   1   8  -2 1021.55   11.76
   1  -8   2 1003.10    9.91
  -1  -8   2  991.42   11.51
   1  -8   2  977.54    7.66
   1   8   2  955.19    7.69
  -1   8  -2  976.48    9.93
  -1  -8  -2 1010.65    7.79
  -1   8  -2  978.66    7.56
  -1  -8   2  999.20   10.39
   1  -8  -2  986.49   11.91
  -1   8  -2  973.85    9.22
  -1  -8   2 1003.25    8.32
   1  -8   2  977.58    9.61
  -1   8   2  970.13   11.98
  -1  -8   2  993.37   10.39
   1   8   2 1022.96   12.08
   1  -8   2 1002.89    7.75
   1   8  -2 1025.00   11.89
  -1  -8   2 1004.77   11.67
  -1   8  -2 1007.66   12.41
  -1  -8  -2  992.68   12.10
   1  -8  -2  973.67   12.17
   1  -8   2  977.48   12.02
  -1   8   2 1002.71   12.13
   1  -9   2  102.42    4.42
  -1  -9   2  114.11    4.75
   1  -9  -2  101.74    3.43
  -1  -9  -2  100.91    4.14
  -1   9  -2  106.58    4.31
  -1  -9  -2  104.40    4.10
  -1   9  -2  100.89    4.16
   1  -9  -2  100.01    4.11
   1   9  -2   99.30    4.15
   1  -9   2   99.68    2.66
  -1  -9  -2  106.37    2.52
   1   9   2  102.11    2.49
  -1   9   2  101.21    2.43
   1   9  -2  103.61    3.93
   1  -9   2   99.28    3.33
  -1   9  -2   96.23    3.25
   1  -9   2   94.74    2.40
  -1  -9   2  104.86    3.94
  -1   9  -2  100.00    2.41
  -1  -9   2  103.49    2.43
  -1   9  -2   95.83    3.12
  -1   9   2  103.23    4.11
  -1  -9   2   99.04    3.42
  -1  -9   2  100.83    2.89
  -1  -9  -2  105.40    4.09
   1  -9   2   99.48    3.23
   1  -9  -2  111.59    4.29
   1  -9   2  102.12    2.70
  -1   9  -2   99.23    4.08
   1  -9  -2  101.19    4.10
   1  -9   2  106.67    4.20
   1   9  -2   99.18    3.96
  -1  -9   2  106.24    4.06
  -1  -9  -2   98.61    4.01
   1   9   2  101.27    4.11
  -1   9   2  110.86    4.44
  -1  -9   2  101.14    3.48
  -1 -10  -2   -0.41    0.49
   1 -10  -2    0.32    0.74
  -1 -10  -2   -0.80    0.66
  -1  10  -2   -0.27    0.60
   1 -10  -2   -0.05    0.53
  -1 -10   2    1.72    1.01
  -1  10  -2    0.46    0.71
  -1 -10   2   -0.04    0.44
   1 -10   2   -0.14    0.83
   1  10  -2   -0.17    0.74
   1 -10   2    0.02    0.36
  -1  10  -2   -0.23    0.33
   1 -10   2    0.38    0.50
  -1 -10  -2    0.20    0.19
  -1 -10   2    0.13    0.24
  -1 -10   2    1.35    0.91
   1  10   2    0.21    0.26
  -1  10   2    0.31    0.24
  -1  10  -2    0.38    0.23
   1 -10   2    0.11    0.23
  -1  10   2    0.01    0.69
   1 -10  -2    0.24    0.60
  -1  10  -2   -0.05    0.34
   1 -10   2    0.49    0.33
   1 -10   2    0.29    0.38
  -1 -10   2   -0.32    0.42
  -1 -10   2   -0.20    0.26
  -1 -10  -2   -0.90    0.50
   1  10  -2   -1.07    0.94
  -1  10  -2   -0.47    0.87
   1  10   2    0.95    0.70
  -1  10   2    1.79    1.03
  -1 -10   2    0.85    0.64
   1 -10   2    0.33    0.55
   1 -10  -2   -0.53    0.60
  -1 -10  -2    0.52    0.53
   1 -11  -2   12.58    1.66
  -1 -11  -2   15.02    1.73
  -1  11  -2   13.05    1.71
   1 -11  -2   13.63    1.47
  -1  11  -2   14.13    1.74
   1  11  -2   14.61    1.79
  -1 -11  -2   13.89    1.68
  -1 -11   2   13.53    1.71
   1 -11   2   13.49    1.16
  -1 -11   2   14.27    1.44
   1 -11   2   13.03    1.67
  -1 -11   2   12.57    1.51
   1 -11   2   12.19    1.29
  -1 -11   2   14.29    0.88
  -1  11   2   16.62    0.97
  -1 -11  -2   14.66    0.92
   1 -11   2   13.98    0.88
   1  11   2   13.87    0.91
  -1  11  -2   14.32    0.89
  -1 -11   2   13.06    1.35
  -1 -11  -2   13.68    1.64
  -1  11   2   11.87    1.64
   1 -11  -2   15.73    1.80
  -1 -11   2   12.47    1.20
   1 -11   2   14.50    1.41
  -1  11  -2   13.84    1.38
   1 -11   2   12.93    1.05
   1  11  -2   13.21    1.70
  -1 -11  -2   12.80    1.67
  -1  11   2   12.03    1.60
   1 -11   2   14.94    1.75
  -1 -11   2   16.78    1.83
  -1  11  -2   10.79    1.67
   1 -11  -2   15.11    1.81
   1  11   2   12.38    1.66
  -1 -12   2    0.89    0.87
   1 -12   2    0.43    0.79
  -1 -12  -2    2.60    0.90
   1 -12  -2    1.00    0.63
  -1 -12   2    1.31    0.68
   1 -12   2    3.30    0.73
  -1  12  -2    2.28    1.25
  -1 -12  -2    0.01    0.54
   1  12  -2    1.75    1.11
   1 -12  -2    1.07    0.84
  -1  12  -2    1.92    0.84
  -1 -12   2    1.71    0.34
   1 -12   2    1.40    0.71
   1 -12   2    1.09    0.27
  -1  12   2    1.40    0.33
  -1 -12   2    0.91    0.69
   1  12   2    1.63    0.30
   1 -12  -2    1.64    0.73
  -1 -12   2    1.84    0.52
  -1 -12   2    1.98    0.82
   1 -12   2    0.59    0.38
   1 -12   2    2.11    0.63
  -1  12   2    1.59    0.73
  -1  12  -2    0.74    0.43
  -1 -12  -2    0.51    0.57
  -1  12   2    5.15    1.38
   1  12   2    1.52    0.29
   1  12   2    1.83    1.06
  -1  12  -2    3.44    1.34
  -1 -12  -2    2.06    0.97
   1 -12   2    1.19    0.31
  -1 -12   2    3.62    1.15
   1 -12   2    0.92    0.57
  -1 -13   2   47.22    3.44
  -1  13  -2   47.24    3.46
   1 -13  -2   47.06    3.40
   1  13  -2   52.43    3.68
  -1 -13  -2   47.88    3.34
  -1  13  -2   45.48    3.32
   1 -13   2   48.44    3.47
   1 -13  -2   47.64    2.95
  -1 -13  -2   48.44    3.46
   1 -13   2   48.44    2.43
  -1 -13   2   49.41    2.90
  -1  13   2   52.82    1.59
  -1 -13   2   48.49    3.09
   1  13   2   51.56    1.60
  -1 -13   2   48.98    1.50
   1 -13   2   50.05    1.52
   1 -13   2   52.44    2.90
  -1 -13  -2   52.69    3.37
   1 -13   2   49.21    2.24
  -1 -13   2   44.72    2.59
  -1  13  -2   52.43    2.82
  -1 -13   2   49.58    2.63
   1 -13  -2   51.08    3.34
   1 -13   2   49.90    2.83
   1  13   2   48.87    1.52
  -1  13  -2   47.93    3.53
   1 -13   2   49.30    1.53
  -1 -13   2   50.52    3.39
  -1  13   2   51.61    3.47
   1 -13   2   45.74    3.26
  -1 -13  -2   49.08    3.40
   1  13   2   47.99    3.39
  -1 -14   2    0.37    0.59
  -1  14  -2   -1.01    1.14
  -1 -14   2   -0.06    0.85
   1 -14   2    0.71    0.54
   1 -14  -2   -0.03    0.63
   1 -14   2    1.26    1.33
   1  14  -2    0.92    0.94
   1 -14   2    0.95    0.68
   1  14   2    0.04    0.19
  -1 -14   2   -0.18    0.83
  -1  14   2    0.19    0.20
  -1 -14  -2    0.21    0.61
   1 -14   2    0.61    0.53
  -1 -14   2    0.11    0.45
  -1 -14   2    0.25    0.57
   1 -14   2    0.38    0.60
  -1  14  -2   -0.11    0.54
   1 -14  -2   -1.19    0.96
  -1  14  -2    0.15    0.23
  -1 -14  -2    0.45    0.24
   1 -14   2    0.11    0.17
  -1  14   2    2.55    1.39
   1  14   2    2.20    1.30
   1  15  -2   13.95    2.59
  -1 -15   2   20.47    3.21
  -1  15  -2   14.49    2.36
   1 -15   2   22.26    2.08
   1 -15   2   26.44    3.60
   1 -15  -2   17.92    2.19
  -1 -15   2   22.31    2.58
  -1 -15   2   21.18    2.81
   1 -15   2   17.91    2.33
  -1 -15  -2   14.25    2.01
  -1 -15   2   18.12    1.87
  -1  15  -2   14.78    1.91
  -1 -15   2   21.22    2.18
   1 -15   2   16.97    2.00
   1 -15   2   18.11    1.75
   1 -15  -2   16.30    2.39
   1  15   2   25.80    3.77
  -1  15   2   28.78    3.91
   1 -16  -2  834.29   13.78
  -1 -16   2  779.97   12.55
  -1  16  -2  832.05   15.94
   1 -16   2  822.65   15.42
  -1 -16  -2  798.78   14.15
   1  16  -2  804.68   15.65
   1 -16   2  811.30   11.35
  -1 -16   2  816.64   15.56
  -1 -16   2  771.03   13.47
   1 -16   2  766.21   12.37
  -1 -16   2  815.49   11.98
  -1 -16   2  807.39   12.05
  -1  16  -2  835.30   12.67
   1 -16   2  825.83   12.84
   1 -16   2  754.15    9.72
   1  16   2  807.23   14.95
  -1  16   2  772.68   14.89
   1 -17   2   22.45    3.46
  -1 -17   2   21.01    2.78
   1  17  -2   10.64    3.25
   1 -17  -2   21.47    2.96
   1 -17   2   20.48    2.33
  -1  17  -2   12.51    3.18
  -1 -17   2   16.70    3.06
  -1 -17  -2   11.28    2.43
   1 -17   2   21.37    2.75
  -1 -17   2   22.93    3.14
   1 -17   2   12.73    2.01
  -1 -17   2   18.72    2.34
   1 -17   2   14.00    1.86
  -1 -17   2   15.07    1.98
   1  17   2   42.00    4.44
  -1  17   2   33.46    4.11
  -1 -18   2   14.62    2.42
   1  18  -2   16.58    2.44
   1 -18  -2   16.68    2.25
   1 -18   2   19.45    2.67
  -1 -18   2   12.93    1.86
   1 -18   2   18.27    1.97
  -1  18  -2   17.29    2.63
  -1 -18   2   16.28    2.20
  -1 -18  -2   18.93    2.46
   1 -18   2   16.74    2.08
  -1 -18   2   14.21    1.72
   1 -18   2   17.02    1.55
  -1 -18   2   18.07    2.03
   1 -18   2   18.10    2.05
   1  18  -2   16.46    2.55
   1  18   2   18.68    2.53
  -1  18   2   19.63    2.78
  -1  19  -2    1.03    1.61
   1  19  -2    1.28    1.25
  -1 -19  -2    2.06    1.12
   1 -19   2    3.29    1.11
  -1 -19   2    2.06    1.05
   1 -19  -2    3.20    1.37
  -1 -19   2    2.99    1.44
   1 -19   2    3.00    1.60
  -1 -19   2    2.81    1.20
   1 -19   2    2.00    0.99
   1 -19   2    1.02    0.69
   1 -19   2    2.49    0.77
  -1 -19   2    1.41    0.66
  -1 -19   2    1.66    0.98
  -1  19   2    3.61    1.71
  -1  19  -2    2.49    1.19
   1  19  -2    0.27    1.08
   1  19   2    2.14    1.81
   1 -20  -2   88.48    5.23
  -1 -20   2   80.12    5.55
  -1  20  -2   86.77    5.98
  -1 -20  -2   82.69    5.18
   1 -20   2   80.18    4.15
  -1 -20   2   78.97    4.48
   1  20  -2   85.33    5.84
   1 -20   2   77.14    5.41
   1 -20   2   74.78    4.38
  -1 -20   2   72.92    4.64
   1 -20   2   77.81    3.39
  -1 -20   2   84.13    4.22
  -1 -20   2   78.82    4.38
  -1  20  -2   82.65    5.47
   1  20   2   80.50    5.46
   1  20  -2   85.91    5.56
  -1  20   2   77.43    5.50
   1 -21  -2   17.77    2.56
   1 -21   2   22.03    2.38
   1  21  -2   24.20    3.39
  -1  21  -2   22.66    3.35
  -1 -21   2   20.17    2.54
  -1 -21   2   20.38    3.07
  -1 -21  -2   23.27    3.05
   1 -21   2   18.13    2.98
   1 -21   2   19.24    2.50
  -1 -21   2   17.35    2.45
  -1 -21   2   18.85    2.14
   1 -21   2   18.65    1.75
   1  21  -2   16.63    2.79
  -1  21   2   22.96    3.27
   1  21   2   18.87    3.10
  -1  21  -2   17.03    3.09
   1  22  -2   14.33    2.80
  -1 -22   2    8.56    1.69
  -1  22  -2    8.38    2.35
   1 -22   2    8.01    1.98
   1 -22   2   10.65    1.61
  -1 -22  -2    9.76    2.17
  -1 -22   2   10.48    2.41
   1 -22  -2    8.25    1.85
  -1 -22   2    8.24    1.79
   1 -22   2    9.82    1.87
  -1 -22   2    8.47    1.52
   1 -22   2    8.13    1.14
  -1  22   2   12.88    2.55
   1  22   2   11.40    2.37
  -1  22  -2    7.35    1.91
   1  22  -2    6.22    1.83
  -1 -23   2    1.04    1.12
   1 -23   2    3.51    1.55
  -1 -23   2    1.82    1.45
   1 -23   2    2.67    1.90
  -1  23  -2    7.13    2.95
  -1 -23  -2    1.08    1.69
   1 -23  -2    2.57    1.68
   1  23  -2    4.90    2.66
  -1 -23  -2    1.60    1.09
   1 -23  -2    1.01    1.00
   1 -23   2    0.00    0.95
  -1 -23   2    1.80    1.50
  -1 -23   2    1.12    1.20
   1 -23   2    0.56    0.56
  -1  23  -2   -0.85    1.50
  -1  23   2    3.79    2.54
   1  23  -2    1.32    1.32
   1  23   2    0.26    1.64
   1 -24   2  189.94    7.10
   1  24  -2  199.82   10.02
   1 -24   2  183.94    9.18
   1 -24  -2  190.48    8.71
  -1 -24   2  189.89    9.43
  -1 -24  -2  169.88    8.58
  -1 -24   2  173.36    8.04
   1 -24  -2  176.27    7.52
   1 -24   2  174.44    7.43
  -1 -24  -2  172.65    8.13
   1 -24   2  171.05    5.51
  -1 -24   2  184.82    6.78
   1  24  -2  171.20    9.01
  -1  24  -2  190.12    9.58
  -1  24   2  172.88    9.01
   1  24   2  187.11    9.19
  -1 -24   2  188.23    7.73
   1  25  -2    9.81    3.63
   1 -25  -2    4.37    1.81
   1 -25   2    4.07    2.19
  -1 -25   2    2.20    2.22
  -1 -25  -2    0.85    1.40
  -1 -25   2    7.89    2.00
   1 -25   2    4.96    1.80
  -1  25  -2   15.48    3.88
  -1 -25   2    5.24    2.06
   1 -25   2    6.10    1.80
   1 -25  -2    3.23    1.53
  -1 -25  -2    5.85    2.00
  -1 -25   2    5.72    1.49
   1 -25   2    5.96    1.27
  -1  25   2   10.29    3.25
   1  25  -2    5.29    2.16
   1  25   2    2.85    2.15
  -1  25  -2    7.30    2.64
   1 -26  -2    1.53    1.07
  -1 -26   2    1.56    1.22
   1 -26   2    1.34    1.54
  -1 -26  -2    1.11    1.22
  -1 -26   2    1.74    1.82
   1 -26   2    0.63    1.16
   1 -26  -2    0.59    1.16
  -1 -26  -2   -2.00    1.19
  -1 -26   2   -1.32    1.28
   1 -26   2   -0.55    0.97
   1 -26   2    0.55    0.63
  -1 -26   2    1.30    0.89
  -1  26   2    0.99    1.75
   1 -26   2    0.83    1.23
   1  26   2    5.01    2.33
   1  26  -2    0.74    1.31
  -1  26  -2    1.35    1.76
   1 -27   2   13.01    2.13
  -1 -27  -2   14.23    2.66
  -1 -27   2   10.73    2.14
   1 -27  -2   16.23    2.94
  -1 -27   2   14.60    3.15
   1 -27   2   12.18    2.99
  -1 -27  -2   10.31    2.26
   1 -27   2   13.90    2.34
  -1 -27   2   12.42    2.75
   1 -27  -2   12.98    2.53
  -1 -27   2   12.36    1.97
   1 -27   2   16.06    2.84
   1  27   2   10.61    2.63
  -1  27  -2   13.68    2.93
   1  27  -2   13.58    3.10
  -1  27   2   12.40    2.91
   1 -28  -2   19.72    3.39
  -1 -28   2   17.23    2.75
  -1 -28  -2   19.40    3.41
   1 -28   2   14.62    3.12
   1 -28   2   15.97    2.41
  -1 -28   2   17.44    3.51
  -1 -28  -2   15.86    2.91
   1 -28   2   15.64    2.51
   1 -28  -2   16.05    2.74
  -1 -28   2   18.75    2.99
  -1 -28   2   18.25    2.38
  -1  28   2   22.18    3.80
   1  28  -2   17.71    3.44
   1 -28  -2   17.47    2.53
   1  28   2   25.98    4.09
   1 -28   2   17.18    2.78
  -1  28  -2   14.15    3.14
   1 -29  -2    3.51    1.66
   1 -29   2    1.73    1.11
  -1 -29  -2    0.69    1.39
  -1 -29   2    4.79    1.93
   1 -29   2    2.45    1.37
  -1 -29   2    0.62    1.60
  -1 -29  -2    0.39    1.46
   1 -29   2    1.04    1.82
  -1 -29   2    1.13    1.35
   1 -29  -2    4.83    2.22
   1  29   2    2.36    1.87
   1  29  -2    2.54    1.87
  -1  29  -2    0.35    1.61
  -1  29   2   -0.13    1.82
   1 -29  -2    0.58    0.85
   1 -29   2    0.99    1.07
   1 -30  -2    2.02    1.26
  -1 -30  -2    4.03    1.79
   1 -30   2    0.91    1.15
  -1 -30   2    3.62    1.52
   1 -30   2    3.63    1.95
  -1 -30  -2    2.13    1.55
   1 -30  -2    1.39    1.54
  -1 -30   2    1.81    1.32
  -1 -30   2    1.58    1.40
  -1 -30  -2    1.69    1.35
   1  30   2    4.26    2.43
  -1  30  -2    5.78    2.67
   1  30  -2    4.85    2.26
   1 -30   2    3.87    1.86
  -1  30   2    5.33    2.60
   1 -31  -2    5.45    2.04
  -1 -31  -2    5.27    1.86
  -1 -31   2    4.74    2.16
  -1 -31   2    4.23    2.09
  -1 -31  -2    3.06    1.90
   1 -31  -2    4.51    2.09
  -1 -31  -2    4.35    1.81
   1 -31   2    3.06    1.72
  -1 -31   2    4.92    1.77
   1  31  -2    2.70    1.93
  -1  31  -2    4.22    2.58
   1 -31   2    4.80    1.77
  -1  31   2    7.52    2.91
   1 -32  -2    2.82    1.58
  -1 -32  -2    0.04    1.34
  -1 -32   2    0.19    1.59
   1 -32   2    1.29    1.57
  -1 -32  -2    4.07    1.97
  -1 -32  -2    5.64    2.50
  -1 -32   2   -0.02    1.78
   1 -32  -2    1.32    1.18
   1 -32  -2   -0.54    1.87
   1  32  -2    1.20    1.83
  -1  32   2    6.74    3.04
  -1  32  -2    3.63    2.05
   1 -32   2    1.40    1.49
  -1 -33   2   -1.63    1.39
  -1 -33  -2   -0.27    1.53
   1 -33  -2   -3.97    2.45
  -1 -33   2   -0.99    1.56
  -1 -33  -2    1.66    1.71
  -1 -33  -2    3.16    3.19
   1 -33   2    0.49    1.23
   1  33  -2    2.07    2.00
  -1  33  -2    4.92    2.93
  -1 -34  -2    0.05    1.17
  -1 -34  -2    1.14    2.05
   1 -34  -2   -1.40    1.72
  -1 -34   2    0.63    1.64
  -1 -34  -2    0.27    1.45
   1  34  -2    6.73    3.34
  -1  34  -2    2.16    1.90
  -1 -34   2    0.03    1.21
   1 -35  -2   -4.05    2.29
  -1 -35   2    0.67    1.66
  -1 -35  -2    0.54    1.64
   1  35  -2    4.01    2.93
  -1  35  -2    0.31    1.69
  -1 -36   2    1.08    2.11
  -1 -36  -2    5.76    2.49
   1  36  -2    7.63    3.30
  -1 -37   2   -1.17    2.19
  -1 -37  -2    3.31    2.66
  -1 -38  -2    0.64    1.65
   1   0  -3    0.16    0.21
  -1   0   3    0.48    0.19
   1   0  -3    0.23    0.23
  -1   0   3    0.71    0.27
  -1   0  -3    0.00    0.23
   1   0  -3    0.32    0.34
  -1   0   3   -0.19    0.32
   1   0   3   -0.06    0.26
   1   0   3    0.07    0.28
  -1   0  -3   -0.03    0.31
  -1  -1   3   24.40    1.25
   1   1  -3   23.06    1.20
   1   1   3   26.49    1.50
  -1  -1  -3   24.52    1.45
   1  -1   3   24.87    1.44
  -1   1  -3   25.53    1.47
  -1   1   3   23.66    1.51
   1   1   3   23.89    1.34
   1   1  -3   24.51    0.99
  -1  -1   3   22.89    1.54
  -1   1  -3   23.88    1.47
   1  -1  -3   24.34    1.28
  -1   1   3   25.28    1.29
   1  -1   3   24.56    1.49
   1  -1  -3   24.22    1.58
  -1  -1   3   24.50    0.96
   1   1  -3   26.34    1.64
  -1  -1  -3   22.30    1.32
  -1  -2   3    1.41    0.42
   1   2   3    0.68    0.31
   1   2  -3    0.52    0.26
  -1  -2  -3    1.07    0.39
   1   2   3    1.26    0.54
  -1   2  -3    0.77    0.39
   1  -2   3    1.19    0.43
   1  -2  -3    0.96    0.36
  -1  -2  -3    1.06    0.33
   1  -2  -3    0.41    0.35
  -1   2   3    0.82    0.39
  -1  -2   3    0.91    0.42
  -1   2   3    0.84    0.23
   1  -2   3    0.67    0.35
  -1   2  -3    0.98    0.37
   1   3   3   94.67    2.72
   1   3  -3   97.89    3.03
   1  -3  -3   91.56    2.06
  -1  -3  -3   94.49    2.78
  -1  -3   3   96.74    2.97
   1   3   3   99.86    2.93
   1  -3   3   95.61    2.85
  -1   3  -3   91.97    2.83
  -1  -3  -3   95.13    2.89
   1  -3  -3   96.93    3.02
  -1   3  -3   96.67    2.90
   1   3  -3  101.07    3.14
  -1   3   3  100.03    3.01
   1  -3   3  101.29    3.30
  -1  -3   3   97.64    3.24
  -1   3  -3   96.39    3.22
   1   4   3   61.09    2.36
  -1  -4   3   65.48    2.65
  -1   4  -3   60.62    2.69
   1   4  -3   60.80    2.58
  -1  -4  -3   59.64    2.32
   1  -4  -3   59.56    1.91
   1   4   3   61.11    2.34
  -1   4  -3   57.50    2.28
   1  -4   3   59.54    2.29
  -1  -4  -3   56.48    2.27
  -1   4  -3   60.09    2.32
   1  -4  -3   65.60    2.67
   1   4  -3   59.98    2.47
  -1   4   3   64.67    2.64
   1  -4   3   59.53    2.65
  -1   5  -3    8.95    1.13
  -1  -5  -3    7.22    0.90
   1   5   3    7.65    0.97
  -1  -5   3    8.55    1.09
   1  -5  -3    7.11    0.75
  -1   5  -3    6.64    0.78
   1  -5   3    7.28    0.86
  -1  -5  -3    7.51    0.83
   1   5  -3    7.30    0.99
   1   5  -3    7.50    0.97
   1   5   3    6.54    0.79
   1   5  -3    7.02    0.89
   1  -5   3    6.12    0.76
   1  -5  -3    6.69    0.99
  -1   5  -3    6.68    0.75
  -1   5   3    8.43    1.05
  -1  -5   3    6.68    0.94
   1  -5   3    7.26    0.96
  -1   6  -3   22.57    1.82
  -1  -6   3   26.36    1.96
   1   6   3   23.03    1.68
   1   6  -3   22.89    1.82
  -1  -6  -3   22.38    1.64
  -1   6   3   21.43    1.38
  -1  -6   3   22.91    1.41
  -1  -6  -3   21.52    1.37
  -1   6  -3   22.98    1.39
   1   6   3   21.64    1.39
   1   6  -3   22.64    1.73
   1  -6   3   21.79    1.39
  -1   6   3   22.55    1.81
   1  -6   3   22.26    1.44
   1   6  -3   21.90    1.58
  -1  -6   3   22.13    1.58
   1  -6  -3   23.89    1.82
   1  -6   3   19.51    1.66
   1  -6  -3   23.85    1.76
   1   6  -3   22.66    1.49
  -1   6  -3   22.09    1.05
  -1   7  -3  138.75    2.73
  -1  -7   3  141.03    4.75
  -1  -7  -3  146.87    4.40
   1   7   3  139.99    4.29
  -1   7  -3  139.79    4.72
   1  -7   3  133.69    4.68
   1  -7   3  139.02    3.43
  -1   7   3  142.31    3.50
   1   7   3  139.23    3.47
   1   7  -3  141.08    4.40
  -1  -7   3  142.91    3.47
  -1  -7  -3  145.85    3.55
  -1   7  -3  139.81    3.87
  -1   7  -3  142.32    3.48
   1  -7  -3  140.22    4.61
  -1   7  -3  139.12    3.07
  -1   7   3  140.96    4.61
  -1  -7   3  133.85    3.96
  -1   7  -3  135.32    3.41
  -1  -7   3  138.26    2.27
   1  -7   3  132.94    3.52
   1   7  -3  135.81    4.04
  -1  -7  -3  134.10    4.39
   1  -7  -3  140.28    4.49
   1   7  -3  138.74    3.81
  -1   7  -3  139.51    4.53
   1   7  -3  141.81    4.31
  -1   8  -3  288.66    7.08
   1   8  -3  288.39    5.74
  -1  -8   3  298.69    7.30
  -1  -8  -3  299.76    6.66
   1  -8   3  305.37    7.40
   1  -8   3  282.07    4.93
   1   8  -3  298.60    6.68
  -1   8  -3  286.64    4.94
  -1  -8   3  305.60    6.76
   1   8   3  291.74    5.05
  -1   8   3  309.33    5.13
  -1   8  -3  283.86    5.75
  -1  -8  -3  289.68    5.01
  -1  -8   3  298.80    5.02
  -1   8  -3  288.43    5.01
  -1  -8   3  286.66    3.83
  -1   8   3  292.36    6.96
  -1   8  -3  294.94    4.74
  -1  -8   3  288.38    5.97
   1  -8   3  285.48    5.29
   1  -8  -3  299.48    6.99
   1   8  -3  290.89    6.59
  -1  -8   3  298.24    5.74
   1  -8  -3  289.69    6.83
  -1   8  -3  298.14    6.98
  -1  -8  -3  300.65    6.86
  -1   9  -3  264.17    6.96
  -1   9  -3  277.15    7.29
  -1  -9   3  285.86    7.40
   1  -9  -3  267.72    5.19
   1  -9   3  285.72    7.38
   1   9  -3  279.76    7.13
   1   9  -3  266.61    5.75
  -1  -9  -3  291.81    6.89
  -1   9   3  283.11    4.86
  -1  -9  -3  273.56    4.86
   1   9  -3  287.17    6.77
   1   9   3  275.75    4.90
   1  -9   3  280.70    4.83
  -1  -9   3  270.39    6.74
  -1   9  -3  273.96    5.88
  -1   9  -3  272.55    4.80
  -1  -9   3  273.39    4.73
   1  -9   3  265.33    5.19
  -1   9  -3  276.32    4.91
  -1   9  -3  271.57    4.99
  -1  -9   3  269.60    5.92
  -1   9   3  260.76    6.84
   1  -9  -3  276.98    7.00
  -1  -9   3  274.54    4.24
  -1  -9  -3  277.08    7.01
  -1  -9   3  283.71    5.85
  -1   9  -3  271.42    7.07
   1   9  -3  270.62    6.68
   1  -9  -3  271.20    6.97
  -1  -9  -3  285.51    7.03
   1 -10   3   15.74    2.22
   1 -10  -3   12.40    1.24
   1  10  -3   13.36    1.73
  -1 -10  -3   12.96    1.59
  -1 -10   3   16.48    2.12
  -1  10  -3   12.37    1.65
  -1  10  -3   14.24    1.73
  -1  10  -3   11.19    1.01
  -1  10   3   12.42    1.02
  -1  10  -3   13.06    1.37
  -1 -10  -3   10.82    0.99
   1 -10   3   12.34    1.06
   1  10   3   12.16    1.07
   1  10  -3   14.93    1.62
  -1 -10   3   12.66    1.58
  -1 -10   3   12.17    1.03
  -1 -10   3   13.71    1.12
   1 -10   3   11.47    1.16
  -1  10   3   14.65    2.03
  -1  10  -3   12.36    1.16
  -1 -10  -3   11.74    1.57
   1 -10  -3   13.51    1.72
  -1 -10   3   12.59    1.43
   1 -10   3   13.85    1.07
  -1 -10  -3   12.48    1.57
  -1 -10   3   11.23    1.35
   1 -10  -3   12.02    1.56
   1  10  -3   13.80    1.61
  -1  10  -3   11.93    1.70
  -1  11  -3   38.48    2.97
  -1  11  -3   35.06    2.79
  -1 -11  -3   37.12    2.71
   1  11  -3   34.18    2.78
  -1 -11   3   38.93    2.93
   1 -11  -3   35.94    2.17
   1 -11   3   39.50    2.96
   1 -11   3   35.93    1.76
  -1  11  -3   36.76    1.71
  -1 -11  -3   37.88    1.78
  -1  11   3   37.10    1.79
   1  11   3   35.70    1.77
  -1 -11   3   35.87    1.75
   1  11  -3   35.94    2.58
  -1  11  -3   35.85    2.34
  -1 -11   3   32.31    2.49
  -1 -11   3   37.87    2.37
  -1  11  -3   36.02    1.99
  -1 -11  -3   35.97    2.77
   1 -11  -3   34.07    2.73
  -1 -11   3   36.30    1.83
  -1  11   3   35.43    2.75
  -1  11   3   35.51    2.75
   1  11  -3   33.20    2.67
   1 -11  -3   35.68    2.76
  -1 -11   3   36.93    2.29
  -1 -11  -3   37.39    2.80
  -1  11  -3   39.89    2.98
   1 -11   3   34.40    1.81
   1 -12  -3    5.23    0.91
   1  12  -3    6.25    1.57
  -1 -12  -3    5.25    1.16
   1 -12   3    4.15    0.79
   1 -12   3    3.96    1.17
  -1  12  -3    3.86    1.03
  -1 -12   3    3.85    0.92
   1 -12  -3    4.48    1.14
  -1  12  -3    5.36    1.46
  -1 -12   3    4.28    1.22
  -1 -12  -3    6.41    1.27
   1  12  -3    3.80    1.04
  -1  12   3    3.91    0.61
  -1 -12   3    4.74    1.10
   1 -12   3    3.81    0.58
   1  12   3    3.86    0.53
  -1  12  -3    3.07    0.81
  -1  12  -3    3.99    0.54
  -1 -12  -3    4.50    0.61
  -1 -12   3    4.59    0.67
  -1  12  -3    4.80    0.87
   1 -12  -3    4.51    1.04
  -1 -12  -3    4.41    1.16
  -1 -12   3    4.90    1.03
  -1 -12   3    4.05    0.75
  -1  12  -3    5.39    1.38
  -1 -12   3    5.97    1.36
   1 -12  -3    5.75    1.38
  -1 -12  -3    4.29    1.06
  -1  12   3    4.05    1.34
   1  12  -3    4.31    1.23
   1 -13   3   18.79    2.32
  -1  13  -3   18.25    2.22
  -1 -13  -3   16.40    2.02
   1 -13  -3   20.13    1.86
  -1  13  -3   21.36    2.34
   1  13  -3   19.02    2.33
  -1 -13   3   16.21    2.19
  -1 -13   3   18.06    1.18
  -1  13  -3   17.46    1.78
  -1  13   3   20.43    1.29
  -1 -13   3   17.29    2.00
   1 -13   3   18.29    1.23
   1  13   3   19.78    1.33
  -1 -13   3   21.06    1.87
   1 -13   3   20.67    1.76
  -1  13  -3   21.10    1.69
   1 -13  -3   19.59    2.16
  -1 -13  -3   19.23    2.18
  -1 -13   3   19.56    1.55
   1  13  -3   18.56    2.21
  -1  13  -3   21.78    2.44
   1 -13   3   18.21    1.50
  -1  13   3   24.60    2.50
  -1 -13   3   18.52    1.82
  -1 -13   3   23.47    2.34
  -1 -13  -3   20.83    2.30
   1  14  -3   -0.77    1.18
   1 -14   3    1.04    0.56
  -1  14  -3   -0.32    0.88
   1 -14  -3    0.38    0.61
  -1 -14   3    1.63    0.80
  -1 -14   3    1.59    1.08
   1 -14   3    2.59    1.14
   1  14   3    1.41    0.46
   1 -14   3    0.53    0.26
  -1  14   3    0.45    0.28
  -1 -14   3    0.01    0.67
   1 -14   3    2.18    0.76
  -1 -14   3    0.80    0.37
   1 -14   3    0.50    0.52
  -1 -14  -3    1.23    0.77
  -1  14  -3    0.92    0.48
  -1 -14   3    0.91    0.50
  -1 -14   3    1.21    0.81
  -1  14  -3    0.04    1.06
   1  14  -3    0.37    0.89
  -1  14   3    0.12    0.86
  -1  15  -3   21.10    2.63
   1 -15   3   27.39    3.04
   1 -15  -3   24.81    2.35
  -1 -15   3   23.57    2.99
   1  15  -3   24.00    2.88
   1 -15   3   23.71    1.27
  -1  15   3   23.78    1.31
  -1 -15   3   20.48    2.12
  -1 -15   3   23.79    1.28
   1  15   3   22.76    1.29
   1 -15   3   20.15    2.13
  -1  15  -3   24.64    2.05
   1 -15   3   20.80    1.64
   1 -15   3   20.99    1.95
  -1 -15   3   25.29    1.99
  -1 -15   3   24.84    2.20
   1  15   3   23.27    1.30
  -1  15  -3   22.20    2.72
   1 -15   3   23.98    1.89
  -1  15   3   23.53    2.89
  -1 -15   3   23.18    2.15
   1  16  -3  213.55    8.20
   1 -16   3  204.14    8.06
  -1  16  -3  205.97    8.06
  -1 -16   3  192.36    7.92
   1 -16  -3  202.97    6.63
  -1 -16   3  188.64    6.73
   1  16   3  204.51    3.68
  -1 -16   3  192.40    3.42
   1 -16   3  192.26    6.41
   1 -16   3  194.87    3.43
  -1  16   3  200.59    3.59
   1 -16   3  181.63    4.98
  -1  16  -3  209.59    6.12
   1 -16   3  198.38    6.16
  -1 -16   3  206.13    5.81
  -1 -16   3  200.08    6.08
  -1 -16   3  190.28    6.10
  -1  16   3  192.69    7.60
   1 -16   3  196.95    3.55
   1  16   3  204.27    3.57
   1  16   3  199.70    7.59
   1 -16   3  194.55    5.36
  -1  16  -3  197.87    7.96
  -1  17  -3    3.02    1.21
   1 -17  -3    4.49    1.42
   1  17  -3    3.64    1.44
  -1 -17   3    3.59    1.99
   1 -17   3    7.69    2.16
   1 -17   3    3.69    1.10
  -1 -17   3    3.25    1.28
   1  17   3    2.78    0.47
  -1 -17  -3    3.62    1.45
  -1 -17   3    3.25    1.54
  -1 -17   3    2.60    0.41
   1 -17   3    2.72    1.28
  -1  17   3    2.67    0.42
   1 -17   3    2.45    0.39
   1 -17   3    1.97    0.88
  -1 -17   3    3.43    1.14
   1 -17   3    3.58    0.97
  -1 -17   3    2.88    1.00
   1  17   3    2.73    0.45
   1  17   3    7.33    2.31
  -1  17   3    7.27    2.18
   1 -17   3    2.11    0.38
  -1 -18   3   10.74    2.21
  -1 -18   3   14.08    1.79
  -1  18  -3   11.95    2.13
   1 -18   3   11.92    1.47
   1  18  -3    9.39    1.86
   1 -18   3   12.80    2.38
   1 -18  -3   13.12    1.91
  -1 -18   3   11.27    1.82
  -1 -18  -3   12.10    1.97
   1 -18   3   13.56    1.88
   1 -18   3   12.07    1.64
   1 -18   3   13.17    1.44
  -1 -18   3   10.90    1.53
  -1 -18   3   11.50    1.61
  -1  18   3   12.46    2.39
   1  18   3   12.35    2.22
   1 -19  -3    5.25    1.49
   1 -19   3    4.66    1.61
  -1  19  -3    7.05    1.92
   1  19  -3    4.51    1.91
  -1 -19   3    5.25    1.26
   1 -19   3    4.92    1.02
  -1 -19   3    4.56    1.69
   1 -19   3    4.89    1.19
  -1 -19  -3    6.44    1.52
  -1 -19   3    2.43    1.05
  -1 -19   3    4.74    1.19
   1 -19   3    3.65    0.99
  -1 -19   3    5.14    1.13
   1 -19   3    3.92    0.74
  -1  19   3    5.71    1.70
   1  19   3    5.22    1.41
   1 -20  -3    9.48    1.79
  -1 -20  -3    5.85    1.51
   1  20  -3    5.84    2.02
  -1 -20   3    6.28    2.00
  -1 -20   3    6.57    1.50
  -1  20  -3    6.82    2.10
   1 -20   3    6.65    1.90
   1 -20   3    8.41    1.42
  -1 -20   3    5.87    1.42
   1 -20   3    3.33    0.82
   1 -20   3    4.71    0.82
   1 -20   3    5.47    1.25
  -1 -20   3    6.86    1.35
  -1 -20   3    6.00    1.24
   1  20   3    6.58    1.80
  -1  20   3    5.33    1.79
   1  21  -3   19.16    3.08
  -1 -21  -3   18.71    2.56
  -1 -21   3   20.76    3.22
  -1 -21   3   16.16    2.14
  -1  21  -3   18.02    2.93
   1 -21   3   17.47    2.01
   1 -21   3   18.05    2.88
   1 -21  -3   17.63    2.43
  -1 -21   3   18.65    2.56
   1 -21   3   14.43    2.09
  -1 -21   3   23.48    2.39
  -1 -21   3   20.96    2.25
   1  21  -3   15.03    2.65
   1  21   3   19.23    3.16
  -1  21   3   17.94    2.95
   1 -22  -3   12.23    2.18
   1 -22   3   16.57    1.98
  -1  22  -3   15.65    3.05
  -1 -22   3   13.63    2.86
   1 -22   3   21.18    3.39
   1  22  -3    9.39    2.27
  -1 -22  -3   16.06    2.63
  -1 -22   3   15.06    2.18
  -1 -22   3   16.03    2.45
   1 -22   3   12.09    2.02
  -1 -22   3   12.34    1.74
  -1  22  -3   13.30    2.69
   1  22   3   14.28    2.68
  -1  22   3   18.04    2.94
   1  22  -3   13.68    2.47
  -1 -23   3    6.85    1.47
   1 -23  -3   11.72    2.12
   1 -23   3    7.70    1.86
  -1  23  -3   12.25    3.11
   1 -23   3    8.93    1.52
  -1 -23   3    8.66    2.26
   1  23  -3   11.60    3.09
  -1 -23  -3    7.32    1.73
  -1 -23   3    7.09    1.71
   1 -23   3    4.34    0.95
  -1 -23   3    8.77    1.57
  -1  23  -3    1.96    2.08
  -1  23   3   11.26    2.48
   1  23  -3    1.97    1.73
  -1 -24   3   36.13    4.47
   1 -24  -3   40.39    4.08
  -1 -24  -3   35.74    3.90
   1  24  -3   54.40    5.53
   1 -24   3   36.78    4.29
  -1  24  -3   54.99    5.65
  -1 -24   3   35.54    3.58
   1 -24   3   31.96    3.02
  -1 -24   3   36.73    3.07
  -1  24   3   31.49    3.76
   1  24  -3   32.62    3.67
  -1 -24   3   37.23    3.40
   1 -24   3   39.05    3.13
  -1  24  -3   36.67    4.15
   1 -25  -3    3.13    1.44
   1 -25   3    3.64    1.26
   1  25  -3    9.85    2.97
  -1 -25  -3    1.94    1.26
   1 -25   3    2.84    1.90
  -1  25  -3    2.20    2.32
  -1 -25   3    8.34    2.53
  -1 -25   3    5.31    1.69
  -1 -25   3    3.63    1.76
  -1 -25   3    2.32    0.84
   1 -25   3    5.21    1.85
  -1  25  -3    3.71    1.41
   1  25  -3    3.00    1.75
  -1  25   3    5.42    2.09
  -1  26  -3    0.18    1.52
  -1 -26   3    2.08    1.01
   1 -26  -3    5.36    1.80
   1 -26   3    1.70    1.11
   1  26  -3    1.40    2.00
  -1 -26   3    4.04    1.83
   1 -26   3    2.52    1.60
  -1 -26  -3    3.55    1.60
   1 -26  -3    0.98    1.14
  -1 -26  -3    1.44    1.27
  -1 -26   3    1.06    1.15
  -1 -26   3    0.74    0.69
   1  26  -3   -0.17    1.40
  -1  26  -3    0.64    1.76
   1 -26   3    2.26    1.52
  -1  26   3    2.09    1.59
   1 -27  -3    5.49    1.92
  -1 -27   3    2.53    1.89
   1 -27   3    2.75    1.96
  -1 -27  -3    3.00    1.60
   1  27  -3    0.51    1.74
   1 -27   3    3.28    1.24
  -1 -27   3    4.23    1.54
  -1  27  -3    6.08    2.28
  -1 -27  -3    4.52    1.50
   1 -27  -3    1.29    1.05
  -1 -27   3    1.11    1.22
  -1 -27   3    3.98    1.18
  -1  27  -3    1.10    1.58
   1 -27   3    3.52    1.60
  -1  27   3    6.19    2.56
   1  27  -3    1.97    1.79
   1  28  -3    9.70    2.60
  -1  28  -3    4.64    1.88
  -1 -28  -3    8.43    2.15
   1 -28  -3    8.40    2.31
   1 -28   3    8.92    1.83
  -1 -28   3   11.18    2.76
  -1 -28   3    8.55    1.94
   1 -28   3    7.87    2.27
   1 -28  -3    5.26    1.81
  -1 -28  -3    6.88    2.14
  -1 -28   3    6.32    1.73
  -1 -28   3    7.50    1.65
   1  28  -3    6.60    2.35
  -1  28  -3    6.13    2.78
   1 -28  -3    6.08    1.47
   1 -28   3    8.49    2.28
  -1 -29   3    1.29    1.31
   1 -29  -3    2.08    1.31
  -1 -29  -3    0.54    1.16
   1 -29   3   -0.78    1.58
  -1 -29   3   -1.08    1.79
   1 -29  -3    0.36    1.18
  -1 -29  -3    0.38    1.33
  -1 -29   3    0.46    1.25
   1 -29   3    2.96    1.88
   1  29  -3   -0.01    1.73
  -1  29  -3   -0.26    2.15
   1 -30  -3    2.51    1.56
  -1 -30  -3    3.19    1.68
  -1 -30   3   -1.00    1.52
  -1 -30  -3    7.96    2.53
   1 -30  -3    0.91    1.21
   1 -30   3    1.35    1.93
  -1 -30   3    3.91    2.18
  -1 -30   3    3.01    1.25
   1  30  -3    3.65    2.17
  -1  30  -3    3.80    2.06
   1 -30   3    2.77    1.54
  -1 -31   3   16.44    3.17
   1 -31  -3   20.09    3.14
  -1 -31  -3   19.29    3.35
  -1 -31  -3   19.18    3.56
  -1 -31   3   16.35    3.39
   1 -31  -3   20.49    3.44
  -1  31  -3   19.94    3.83
   1 -31   3   18.96    3.30
   1  31  -3   14.27    3.37
  -1 -32  -3   -1.20    1.54
   1 -32  -3    2.48    1.57
  -1 -32   3   -2.31    2.24
   1 -32  -3    0.42    1.65
  -1 -32  -3    4.56    2.07
  -1 -32  -3   -3.66    2.09
   1 -32   3    0.69    1.35
  -1  32  -3    1.39    1.58
   1  32  -3    1.76    2.21
  -1 -33  -3    2.51    1.94
  -1 -33   3   -0.97    1.96
  -1 -33  -3    5.77    2.48
   1 -33  -3    4.68    1.88
  -1 -33  -3    0.66    1.54
  -1 -33   3    0.68    1.25
   1 -33   3    4.48    1.98
   1  33  -3    2.26    2.27
  -1  33  -3    2.32    2.18
  -1 -34  -3    1.96    1.87
   1 -34  -3    0.37    1.39
  -1 -34   3    1.25    1.87
  -1 -34  -3    3.96    2.07
  -1 -34  -3    0.26    1.47
   1 -34   3    1.93    1.73
  -1  34  -3    3.48    2.19
   1  34  -3    3.31    2.79
  -1 -34   3    3.95    2.00
  -1 -35  -3    1.45    1.47
   1 -35  -3   -2.50    1.78
  -1 -35   3   -2.50    2.24
  -1  35  -3    0.24    1.48
  -1 -35   3    0.20    1.24
   1  35  -3    0.94    2.30
  -1 -36  -3    1.95    2.05
  -1 -36   3   -0.56    2.12
  -1 -37   3   -1.24    2.13
  -1 -37  -3    2.99    1.79
   1   0  -4    0.13    0.24
  -1   0   4    1.32    0.53
   1   0   4    0.45    0.36
  -1   0  -4    0.93    0.41
  -1   0   4   -0.60    0.54
  -1   0   4   -0.43    0.39
   1   0  -4   -0.23    0.39
   1   0   4    0.01    0.51
   1   0  -4   -0.08    0.22
  -1   0  -4    0.15    0.32
  -1  -1   4   -0.03    0.36
   1   1  -4    0.26    0.27
   1  -1  -4    0.41    0.23
   1  -1   4   -0.27    0.43
  -1   1   4    0.29    0.30
   1   1   4   -0.05    0.35
  -1  -1  -4   -0.09    0.29
  -1   1  -4    0.03    0.42
  -1  -1   4    0.61    0.51
   1   1  -4   -0.66    0.54
  -1   1   4    0.00    0.35
   1  -1  -4    0.67    0.38
  -1  -1   4    0.04    0.46
   1  -1  -4   -0.15    0.34
   1  -1   4    0.70    0.47
   1   1   4   -0.25    0.41
  -1  -1  -4    0.73    0.43
   1   1  -4    0.23    0.25
  -1   1  -4    0.73    0.33
  -1   1   4    0.38    0.26
   1   2  -4    9.27    0.97
  -1   2   4   10.32    0.65
  -1  -2   4    9.82    0.98
   1   2   4    8.85    0.91
   1   2   4   11.25    1.18
  -1  -2  -4   10.04    1.14
   1  -2   4   10.34    1.13
  -1   2   4   10.16    1.15
  -1   2  -4    9.94    1.14
  -1  -2   4   11.69    1.23
  -1   2   4   10.56    0.87
   1   2   4    9.68    0.98
   1   2  -4   10.08    0.66
   1   2  -4   11.15    1.24
   1  -2  -4   10.89    1.06
  -1   2   4    9.71    1.00
  -1  -2   4    8.43    1.10
  -1  -2  -4    9.86    0.95
   1  -2  -4   10.45    1.16
   1  -2   4    9.82    1.14
  -1   2  -4    9.62    1.11
  -1   3   4   49.09    1.59
   1   3  -4   50.10    2.33
   1   3   4   47.59    2.07
   1  -3  -4   48.86    1.59
  -1  -3   4   46.24    2.31
   1  -3   4   48.80    2.37
  -1   3  -4   49.96    2.38
   1   3   4   51.07    2.44
  -1   3   4   51.20    2.43
  -1  -3   4   50.08    2.37
  -1  -3  -4   48.63    2.36
   1  -3   4   48.26    2.53
  -1   3   4   46.10    1.59
  -1   3  -4   50.70    2.44
  -1  -3  -4   46.95    2.02
  -1  -3   4   49.55    2.60
   1  -3  -4   50.83    2.37
  -1   3   4   51.46    2.46
  -1   3  -4   48.32    2.53
  -1  -4   4  443.71    7.46
   1   4  -4  448.14    7.49
   1   4   4  454.88    6.72
  -1   4  -4  442.14    7.84
  -1   4   4  446.80    5.45
   1  -4  -4  432.84    5.38
  -1  -4  -4  466.00    6.78
  -1  -4  -4  442.43    7.06
   1   4   4  437.65    7.10
  -1  -4   4  445.11    6.97
  -1   4  -4  445.14    7.07
  -1   4   4  446.15    6.98
   1  -4   4  431.45    7.02
  -1  -4  -4  443.38    6.11
  -1   4   4  431.11    7.29
   1  -4  -4  436.57    7.28
   1   4  -4  435.77    7.48
  -1   4   4  450.50    4.53
  -1   4  -4  442.13    7.28
  -1  -4   4  453.87    7.88
   1  -4  -4  461.79    4.56
   1  -4   4  453.41    7.95
  -1   5  -4   10.19    1.31
   1  -5  -4   10.31    0.95
  -1  -5  -4   10.46    1.11
  -1  -5   4   11.66    1.31
   1   5  -4    9.39    1.18
   1   5   4   11.62    1.17
   1   5   4   12.55    1.45
  -1   5   4   13.55    1.52
   1  -5   4   12.22    1.42
  -1   5  -4    9.49    1.12
  -1  -5   4   12.67    1.42
  -1  -5  -4    8.61    1.06
   1   5  -4   10.46    1.20
  -1   5  -4   10.14    1.12
  -1   5   4   18.02    1.82
   1  -5  -4   13.37    1.50
  -1  -5   4   10.82    1.29
   1  -5   4   11.82    1.40
   1  -6  -4   59.91    2.42
   1   6   4   58.38    2.68
   1   6  -4   60.01    3.07
  -1  -6  -4   57.14    2.68
  -1  -6   4   60.50    3.11
  -1   6  -4   58.52    3.12
  -1  -6  -4   61.24    2.65
   1   6  -4   56.80    2.94
  -1   6   4   57.79    2.59
   1   6   4   57.29    2.63
   1  -6   4   57.41    2.59
  -1  -6   4   58.91    2.59
  -1   6  -4   58.52    2.59
   1   6  -4   60.63    2.88
   1  -6  -4   59.05    2.98
  -1   6  -4   56.25    2.66
  -1   6   4   59.72    3.03
   1  -6   4   59.49    2.66
   1  -6   4   62.36    3.19
  -1  -7  -4  136.19    4.31
   1   7  -4  144.60    4.99
  -1   7  -4  131.31    4.85
  -1  -7   4  135.59    4.91
   1  -7  -4  132.31    3.85
   1   7   4  134.08    4.34
   1   7  -4  129.56    4.55
  -1  -7   4  132.74    3.87
   1   7   4  132.46    3.92
   1  -7   4  127.87    3.82
  -1  -7  -4  142.83    4.05
  -1   7  -4  134.78    3.94
  -1   7   4  142.68    4.01
   1  -7  -4  135.85    4.74
  -1   7   4  138.14    4.85
   1  -7   4  133.92    4.05
   1   7  -4  133.96    4.29
   1  -7   4  139.78    4.97
  -1   7  -4  135.72    3.03
   1   7  -4  137.09    4.04
   1  -8  -4  462.29    7.81
   1   8  -4  478.12    9.48
   1  -8   4  459.58    9.61
  -1   8  -4  478.15    9.58
  -1  -8   4  479.53    9.50
  -1  -8  -4  467.60    8.49
   1   8   4  462.47    8.58
  -1   8  -4  460.11    8.07
   1   8   4  452.33    7.21
  -1   8  -4  461.25    7.21
  -1  -8   4  473.10    7.23
   1   8  -4  458.12    8.85
  -1  -8  -4  466.26    7.29
  -1   8   4  485.39    7.39
   1  -8   4  454.21    7.17
   1  -8   4  483.19    7.75
  -1   8  -4  486.54    5.69
  -1   8   4  478.93    9.31
   1   8  -4  473.69    8.20
  -1   8  -4  470.75    7.33
   1  -8  -4  495.37    9.39
   1   8  -4  468.78    7.60
   1   8  -4  476.74    8.73
  -1   8  -4  464.83    5.78
   1  -8   4  489.88    9.55
   1  -8  -4  483.35    9.16
  -1  -9  -4   70.84    3.45
   1   9  -4   69.73    3.82
   1  -9   4   64.71    3.81
  -1   9  -4   65.21    2.25
   1  -9  -4   66.38    3.15
  -1  -9   4   70.44    3.99
  -1   9  -4   68.55    3.79
  -1  -9  -4   71.62    2.86
  -1   9   4   68.39    2.80
   1  -9   4   62.30    2.67
  -1  -9   4   71.26    2.84
   1   9  -4   64.27    3.44
  -1   9  -4   69.82    2.81
   1   9   4   67.42    2.81
  -1   9  -4   66.40    3.18
  -1   9  -4   65.20    2.77
   1  -9  -4   70.99    3.77
   1   9  -4   65.40    3.14
  -1  -9  -4   67.46    3.66
  -1   9  -4   65.05    2.22
  -1  -9   4   67.41    1.75
  -1  -9   4   64.38    3.18
   1  -9   4   62.50    2.86
   1  -9  -4   66.53    3.53
  -1  -9  -4   67.98    3.61
   1   9  -4   62.04    2.88
   1   9  -4   62.06    3.29
  -1   9  -4   65.52    3.55
  -1 -10   4   38.33    2.98
   1  10  -4   30.11    2.07
   1 -10   4   28.71    2.53
  -1  10  -4   32.94    2.78
   1 -10  -4   30.79    2.29
  -1 -10  -4   31.62    2.43
   1  10  -4   33.77    2.59
  -1  10  -4   31.28    1.86
   1  10   4   29.71    1.87
  -1  10  -4   33.50    2.30
   1 -10   4   32.22    1.92
  -1 -10   4   34.35    1.96
  -1 -10  -4   33.78    1.95
  -1  10   4   32.67    1.91
  -1 -10   4   33.84    2.31
  -1  10  -4   33.89    1.70
  -1  10  -4   32.38    1.99
   1 -10  -4   31.03    2.59
  -1 -10  -4   31.81    2.63
  -1 -10   4   32.51    1.39
   1 -10   4   30.20    2.02
  -1  10  -4   32.41    2.63
   1 -10  -4   32.62    2.62
  -1 -10  -4   33.68    2.64
   1  10  -4   36.37    2.68
   1 -11  -4   12.21    1.55
  -1 -11  -4    9.94    1.50
   1 -11   4    6.78    1.52
  -1  11  -4    9.75    1.56
  -1 -11   4   12.45    1.90
   1  11  -4   11.08    1.61
   1  11  -4   10.76    1.33
  -1  11  -4    9.38    1.61
   1  11  -4   10.43    1.50
  -1 -11   4   10.39    1.12
   1 -11   4    9.51    1.07
  -1  11  -4   10.50    1.31
  -1  11   4   10.12    1.10
  -1  11  -4    9.39    1.01
   1  11   4   10.89    1.13
  -1 -11  -4    9.84    1.06
  -1 -11   4    7.96    1.17
  -1 -11   4    9.75    0.88
   1 -11   4   10.00    1.20
  -1  11  -4   10.78    1.18
  -1 -11  -4    8.92    1.53
  -1  11  -4   11.93    1.07
   1 -11  -4    9.32    1.51
   1  11  -4   11.52    1.62
  -1 -11  -4    9.59    1.49
  -1  11  -4    9.71    1.52
   1 -11  -4   10.22    1.58
   1  12  -4   66.84    4.12
  -1  12  -4   66.72    4.16
  -1 -12  -4   67.30    3.87
  -1 -12   4   63.03    3.94
   1 -12   4   62.79    4.07
   1 -12  -4   63.89    3.63
   1 -12  -4   62.61    2.92
  -1  12  -4   64.33    4.10
  -1  12  -4   63.93    3.42
   1 -12   4   55.05    2.52
   1  12  -4   65.68    3.78
  -1  12   4   58.71    2.57
   1  12   4   61.95    2.62
  -1 -12   4   61.34    2.60
  -1  12  -4   60.22    2.57
  -1 -12  -4   59.97    2.60
   1 -12   4   66.50    3.06
  -1 -12  -4   59.63    3.80
  -1 -12   4   61.41    2.38
  -1 -12   4   65.97    3.35
  -1  12  -4   66.13    2.66
   1 -12  -4   68.20    4.01
  -1  12  -4   65.96    4.13
   1 -12  -4   65.60    4.02
  -1 -12  -4   63.52    3.96
   1  12  -4   64.98    3.94
   1  13  -4   12.63    1.97
  -1 -13  -4    8.41    1.47
  -1 -13   4   13.17    2.11
   1 -13   4   12.37    2.05
   1 -13  -4   11.00    1.63
  -1  13  -4   11.34    1.93
   1  13   4   11.18    1.12
   1 -13   4   11.00    1.14
   1  13  -4   11.24    1.66
  -1  13   4   10.67    1.11
  -1  13  -4   11.22    1.48
   1 -13  -4   11.49    1.36
  -1 -13   4   10.86    1.14
  -1  13  -4   12.98    1.31
  -1 -13   4   12.05    1.14
  -1 -13   4   12.32    1.58
   1 -13   4   10.92    1.23
  -1  13  -4   13.23    2.03
   1  13  -4   11.48    1.69
  -1 -13   4   11.41    1.49
   1 -14   4    1.61    0.88
   1 -14  -4    0.70    0.49
  -1 -14   4    1.72    1.20
   1  14  -4   -0.19    0.90
  -1  14  -4    0.56    0.90
   1 -14   4    1.59    0.54
  -1 -14   4    0.88    0.37
  -1 -14   4    1.64    0.96
   1  14   4    0.66    0.37
  -1  14  -4    0.12    0.46
   1  14  -4    0.40    0.54
  -1  14   4    1.02    0.48
  -1 -14   4    1.41    0.67
  -1 -14   4    0.84    0.42
  -1  14  -4    0.44    0.49
   1 -14   4    0.42    0.49
   1  14  -4    0.17    0.81
  -1 -14   4    0.46    0.55
  -1  14  -4   -0.56    0.97
   1  15  -4    5.89    1.52
   1 -15  -4    6.76    1.31
  -1 -15   4   13.03    2.75
  -1  15  -4    6.34    1.55
   1 -15   4   12.94    2.67
   1 -15   4    6.98    0.88
   1  15   4    6.82    0.93
   1  15  -4    7.45    1.50
  -1 -15   4    7.49    0.90
  -1  15  -4    8.35    1.37
  -1 -15   4    8.74    1.92
  -1  15   4    7.75    0.95
   1 -15   4   10.12    1.42
  -1 -15   4    9.55    1.63
  -1 -15   4   10.08    1.27
  -1  15  -4    8.20    1.23
   1  15  -4    7.99    1.92
  -1 -15   4    6.55    1.22
  -1  15  -4    6.18    1.62
   1 -15   4    6.60    1.04
   1  16  -4  372.56   11.01
   1 -16  -4  393.08    8.97
  -1 -16   4  379.23   11.12
   1 -16   4  367.12   11.15
  -1  16  -4  378.83   11.13
  -1 -16   4  382.39    9.99
   1 -16   4  367.42    6.04
  -1 -16   4  366.14    5.97
  -1  16   4  379.89    6.18
   1  16   4  362.41    6.15
   1 -16   4  379.07    7.89
  -1 -16   4  386.65    7.39
  -1  16  -4  361.00    7.60
  -1 -16   4  388.04    8.80
  -1  16  -4  390.06   11.13
   1 -16   4  352.69    7.21
  -1 -16   4  376.04    8.54
   1  16  -4  371.29   10.61
  -1 -17   4   33.75    3.88
   1 -17  -4   30.82    2.73
   1  17  -4   26.53    3.13
   1 -17   4   35.12    3.98
  -1  17  -4   25.13    3.33
  -1  17   4   26.95    1.66
  -1 -17   4   26.43    1.58
   1 -17   4   24.45    1.52
  -1 -17   4   30.45    3.35
   1  17   4   24.36    1.59
  -1 -17   4   30.28    2.77
   1 -17   4   29.64    2.43
  -1 -17   4   28.19    2.24
   1 -17   4   26.59    2.17
  -1  17  -4   24.92    3.13
  -1 -17   4   29.39    2.66
   1  17  -4   24.39    2.98
  -1  18  -4    9.77    2.14
   1 -18   4   13.15    2.16
   1  18  -4   11.32    2.21
   1 -18  -4   12.13    1.82
  -1 -18   4   12.94    2.36
   1 -18   4   10.98    0.95
  -1  18   4   12.74    1.11
  -1 -18   4   12.15    1.04
   1  18   4   13.26    1.12
  -1 -18   4   15.08    2.25
  -1 -18   4   12.98    1.84
  -1 -18   4   13.69    1.56
   1 -18   4   12.48    1.55
   1 -18   4   13.23    1.56
  -1  18  -4   14.05    2.47
   1  18   4   11.47    1.04
  -1 -18   4   13.42    1.85
   1 -18   4   11.04    1.01
  -1  19  -4   -0.16    1.37
   1 -19  -4    1.03    0.96
  -1 -19   4    0.73    0.97
   1  19  -4    1.36    1.47
   1 -19   4   -0.97    1.35
   1 -19   4    0.69    0.36
   1  19   4    0.66    0.38
  -1  19   4    0.75    0.35
  -1 -19   4    0.33    0.96
  -1 -19  -4   -0.09    0.78
  -1 -19   4    0.51    0.29
   1 -19   4    0.99    0.70
  -1 -19   4    0.78    0.54
  -1 -19   4    1.37    0.97
  -1 -19   4    0.36    0.69
   1 -19   4    1.40    0.72
   1 -19   4    0.12    0.31
   1  19   4    0.34    0.31
   1  20  -4   16.76    2.91
  -1 -20   4   12.97    2.44
   1 -20  -4   17.74    2.33
  -1  20  -4   20.56    3.10
   1 -20   4   12.72    2.37
  -1 -20   4   16.62    0.94
  -1 -20   4   17.91    2.42
  -1  20   4   19.00    1.10
   1  20   4   18.75    1.07
  -1 -20  -4   17.21    2.26
  -1 -20   4   18.11    1.92
  -1 -20   4   17.67    2.09
   1 -20   4   19.26    1.99
  -1 -20   4   19.55    2.17
  -1 -20  -4   17.23    0.98
   1 -20   4   18.64    1.88
  -1  20  -4   17.56    0.98
   1  20   4   17.52    1.00
   1 -20   4   15.73    0.98
  -1 -21   4    1.50    1.16
   1 -21   4    2.64    1.39
  -1 -21  -4    1.15    1.23
   1  21  -4    7.57    2.34
  -1  21  -4    4.64    2.15
   1 -21  -4    2.12    1.09
  -1 -21   4    3.26    1.26
  -1 -21   4    1.90    0.86
   1 -21   4    3.46    0.94
  -1 -21   4    2.96    1.03
  -1 -21   4    1.86    0.77
   1 -21   4    1.98    0.98
  -1 -22  -4   16.42    2.49
  -1 -22   4   15.09    2.90
   1  22  -4   18.60    3.09
   1 -22  -4   16.19    2.41
   1 -22   4   15.95    2.82
  -1  22  -4   20.70    3.25
  -1 -22   4   15.81    2.46
  -1 -22   4   14.74    1.98
  -1 -22   4   19.02    2.16
   1 -22   4   15.97    1.85
   1 -22   4   19.62    2.10
  -1 -22   4   19.38    2.32
   1  23  -4    5.86    2.06
   1 -23  -4    4.76    1.66
  -1 -23   4    5.14    2.21
  -1  23  -4    5.75    2.30
   1 -23   4    3.56    1.72
  -1 -23  -4    3.81    1.37
  -1 -23   4    0.29    1.82
  -1 -23   4    3.82    1.12
  -1 -23   4    5.47    1.28
   1 -23   4    5.06    1.26
   1 -23   4    5.47    1.35
  -1 -23   4    4.96    1.37
   1 -23   4    5.70    1.81
   1  23  -4   -0.50    2.48
  -1 -24   4   68.92    5.99
   1  24  -4   73.50    6.24
   1 -24   4   57.01    5.39
   1 -24  -4   74.23    5.23
  -1 -24  -4   68.34    5.21
  -1  24  -4   78.77    6.54
  -1 -24   4   66.39    4.98
  -1 -24   4   68.55    4.27
   1 -24   4   65.27    3.82
   1  24  -4   65.96    5.62
   1 -24   4   69.46    5.61
   1 -24   4   63.62    3.94
  -1 -24   4   64.86    4.40
  -1 -25  -4    2.46    1.46
   1 -25   4    2.88    1.72
   1 -25  -4    0.89    1.26
  -1 -25   4    2.45    1.67
   1  25  -4    4.55    2.33
  -1  25  -4   -0.26    1.89
  -1 -25   4    1.67    1.66
  -1 -25   4    1.61    0.91
   1 -25   4    2.32    1.06
  -1 -25   4    3.34    1.53
   1 -25   4    0.67    0.98
   1 -25   4    1.28    1.28
   1  25  -4    0.12    1.39
  -1  25  -4    2.39    1.67
   1 -26  -4    0.88    1.37
  -1 -26   4    1.10    1.64
   1 -26   4   -0.18    1.53
   1  26  -4    3.06    1.72
  -1 -26  -4    1.34    1.36
  -1  26  -4    1.10    1.44
   1 -26   4    2.91    1.01
  -1 -26   4    1.26    1.03
   1 -26   4    1.97    1.05
  -1 -26   4    2.58    1.24
   1 -26   4    3.93    1.61
  -1  26  -4    1.85    1.83
   1  26  -4    0.87    1.26
   1 -27  -4    0.00    1.12
  -1  27  -4    0.31    1.43
   1 -27   4   -2.59    2.01
  -1 -27  -4    1.15    1.18
  -1 -27   4    1.25    1.43
   1  27  -4   -0.03    1.35
  -1 -27   4   -1.51    1.09
  -1  27  -4   -2.79    2.29
   1  27  -4   -1.12    2.18
  -1 -27   4    0.92    0.94
   1 -27   4    1.25    1.52
   1 -27   4    0.35    0.76
   1 -28  -4   11.01    2.27
   1 -28  -4   12.73    2.57
  -1 -28  -4   10.92    2.51
   1  28  -4   12.41    2.92
  -1 -28   4    9.44    2.78
  -1  28  -4   10.96    3.02
   1 -28   4    7.01    2.39
   1 -28   4    8.04    2.39
  -1  28  -4    7.30    2.21
   1  28  -4    9.41    2.68
  -1 -28   4    7.12    1.70
   1 -28   4   10.07    1.78
   1 -29  -4    0.34    1.18
  -1 -29  -4    2.71    1.70
  -1 -29  -4    0.33    1.19
   1 -29   4    0.86    1.71
   1  29  -4   -2.19    1.93
  -1 -29   4   -0.07    1.53
  -1  29  -4    3.70    2.35
   1 -29  -4    1.29    1.41
   1  29  -4    2.26    1.73
  -1 -29   4    0.98    1.26
   1 -29   4   -0.15    1.53
  -1  29  -4    2.54    1.98
  -1 -30  -4   -1.25    1.68
   1 -30  -4   -0.70    1.23
   1 -30  -4    0.35    1.47
  -1  30  -4   -2.21    2.19
  -1 -30   4    2.60    2.22
  -1 -30  -4   -0.78    1.23
   1  30  -4    0.39    1.76
   1  30  -4   -0.54    1.53
   1 -30   4   -0.79    1.19
  -1  30  -4   -2.52    2.52
  -1 -31  -4    6.15    2.01
   1 -31  -4    5.98    1.91
  -1 -31   4   10.04    3.26
  -1 -31  -4    6.74    2.13
   1 -31  -4    4.88    2.03
   1  31  -4    4.34    2.40
   1 -31   4    9.26    2.59
  -1  31  -4   -0.44    2.17
  -1 -32  -4    7.70    2.25
   1 -32  -4    3.06    1.60
  -1 -32   4    8.81    2.87
  -1 -32  -4    2.37    1.69
   1 -32  -4    6.28    2.15
  -1  32  -4    4.63    2.20
  -1 -32   4    7.09    2.67
   1  32  -4    3.24    1.52
   1 -32   4    7.23    2.34
  -1 -33  -4    2.26    1.52
   1 -33  -4    2.13    1.97
  -1 -33   4    0.71    1.47
  -1 -33  -4    3.58    2.07
  -1 -33   4    1.79    1.73
   1  33  -4   -0.49    1.63
   1 -33   4    1.99    1.51
  -1  33  -4   -2.12    2.56
  -1 -34  -4    3.09    2.08
  -1 -34  -4    0.42    1.46
  -1 -34   4    1.39    2.06
  -1 -34  -4   -0.46    1.59
   1 -34  -4   -0.69    1.18
  -1  34  -4    0.02    1.87
  -1 -34   4    2.10    1.70
   1 -34   4    2.33    1.89
   1  34  -4    1.43    1.67
  -1 -35  -4   -2.38    1.79
  -1 -35  -4   -0.85    1.73
  -1 -35   4   -0.87    2.05
  -1 -35   4    0.87    1.70
   1 -35   4    0.30    1.23
  -1  35  -4    2.38    1.86
   1  35  -4    1.59    2.22
  -1 -36  -4    1.12    1.51
  -1 -36   4   -1.44    1.90
  -1 -36   4    2.15    2.04
   1   0  -5    0.54    0.53
   1   0   5    2.83    1.10
  -1   0  -5    1.56    0.74
  -1   0   5    3.51    1.23
   1   0  -5    1.33    0.64
   1   0   5   -0.24    0.47
   1   0  -5   -0.42    0.43
  -1   0  -5   -0.11    0.45
  -1   0   5    0.22    0.42
   1  -1  -5  175.03    3.61
   1   1  -5  179.01    4.19
   1   1   5  178.61    5.01
  -1   1  -5  178.37    4.95
  -1  -1   5  171.71    4.86
   1  -1   5  179.04    5.00
  -1  -1  -5  177.67    4.94
  -1   1   5  168.30    4.80
   1  -1   5  186.62    5.01
   1  -1  -5  180.88    4.22
   1  -1  -5  175.19    5.27
   1   1   5  183.20    4.65
  -1  -1  -5  178.08    4.60
  -1  -1   5  185.28    5.39
   1   1  -5  179.16    3.57
   1   1  -5  180.88    5.39
  -1   1   5  176.47    4.24
  -1   1  -5  179.86    4.93
  -1   2   5   26.09    1.18
   1   2  -5   25.10    1.67
   1   2   5   26.86    2.04
  -1   2   5   27.27    2.07
  -1  -2  -5   26.24    1.94
  -1  -2   5   27.54    2.11
   1  -2   5   29.35    2.14
  -1   2  -5   24.71    1.88
   1  -2  -5   26.97    2.09
  -1   2   5   23.80    1.52
  -1  -2   5   26.78    2.14
   1   2  -5   25.57    1.23
   1   2  -5   22.98    1.96
  -1  -2  -5   26.24    1.75
   1  -2   5   26.64    2.00
   1   2   5   25.59    1.73
   1  -2  -5   26.33    1.76
  -1   2  -5   24.02    1.88
  -1  -3   5   14.56    1.34
   1   3  -5   15.06    1.42
   1   3   5   22.86    1.53
  -1   3   5   14.03    0.91
   1  -3   5   12.35    1.32
  -1   3   5   16.49    1.63
   1   3   5   14.39    1.45
  -1  -3   5   14.64    1.54
  -1  -3  -5   15.49    1.51
  -1   3  -5   14.58    1.49
   1  -3   5   14.35    1.58
  -1   3   5   13.59    1.06
   1   3   5   15.03    1.28
   1  -3  -5   14.11    1.37
  -1  -3  -5   13.58    1.20
  -1  -3   5   14.53    1.60
  -1   3  -5   15.26    1.53
   1   3  -5   14.97    0.83
   1   3  -5   13.41    1.53
  -1   3  -5   13.42    1.46
  -1   4  -5   71.99    3.43
   1   4  -5   75.49    3.29
   1   4   5   71.97    2.84
   1  -4  -5   69.52    2.27
  -1  -4   5   70.47    3.20
  -1   4   5   72.88    2.31
  -1   4  -5   77.33    3.28
  -1  -4  -5   77.85    3.29
  -1  -4   5   73.42    3.22
   1  -4   5   77.25    3.31
  -1   4   5   73.49    3.23
   1   4   5   74.08    3.28
   1  -4   5   72.96    3.52
  -1  -4   5   73.53    3.56
   1  -4  -5   76.16    3.28
  -1  -4  -5   70.26    2.73
  -1   4  -5   70.84    3.31
  -1   4   5   72.44    2.25
   1  -4  -5   76.05    2.31
  -1  -5   5   88.82    3.83
  -1   5  -5   90.24    3.94
   1   5  -5   99.65    3.98
   1   5   5   92.59    3.39
   1  -5  -5   84.15    2.70
  -1   5   5   88.71    2.77
  -1  -5  -5   90.71    3.31
  -1   5  -5   89.13    3.55
  -1   5   5   89.67    3.55
  -1  -5  -5   90.37    3.59
   1  -5   5   88.45    3.56
   1   5   5   90.82    3.62
  -1  -5   5   85.25    3.47
  -1   5  -5   90.51    3.72
   1   5  -5   89.31    3.77
  -1  -5  -5   86.90    2.96
   1  -5  -5   91.43    3.76
  -1   5   5   86.30    2.31
  -1  -5   5   83.57    3.88
   1  -5  -5   86.73    2.31
   1  -5   5   89.46    4.00
  -1  -6  -5   10.98    1.22
   1   6  -5   10.51    1.38
   1  -6  -5    8.75    0.97
  -1  -6   5    9.40    1.35
   1   6   5    9.01    1.18
  -1   6  -5   10.16    1.39
  -1   6  -5    9.75    1.23
   1  -6   5    9.91    1.30
   1   6   5    9.94    1.26
  -1  -6  -5   11.52    1.28
  -1  -6   5   10.66    1.32
  -1   6   5    9.38    1.26
   1  -6  -5   11.98    1.48
  -1   6  -5   10.18    1.25
  -1  -6  -5   10.47    1.04
   1  -6  -5    9.59    0.75
  -1  -6   5   10.70    1.41
   1   6  -5   11.07    1.34
   1  -6   5   10.30    1.49
  -1   7  -5   69.60    3.67
   1   7  -5   69.32    3.62
  -1  -7  -5   66.48    3.14
   1  -7  -5   66.61    2.82
  -1  -7   5   73.27    3.74
   1   7   5   69.80    3.23
   1  -7   5   68.81    3.07
  -1   7   5   70.95    3.16
  -1   7  -5   70.10    3.20
   1   7   5   70.83    3.15
  -1  -7   5   66.99    3.06
  -1  -7  -5   69.23    3.18
   1   7  -5   67.51    3.33
   1  -7  -5   69.61    1.86
  -1   7  -5   67.58    3.23
  -1  -7   5   75.56    3.67
   1  -7   5   71.02    3.29
   1  -7  -5   68.70    3.55
   1  -7   5   65.38    3.65
  -1  -8  -5  136.76    4.66
   1   8   5  128.81    4.64
  -1   8  -5  134.10    5.33
  -1  -8   5  137.90    5.33
   1  -8  -5  130.53    4.16
   1   8  -5  137.26    5.35
  -1  -8  -5  132.56    4.38
   1  -8   5  134.58    4.37
  -1  -8   5  131.59    4.33
  -1   8  -5  127.53    4.28
   1   8  -5  127.95    4.98
  -1   8   5  131.61    4.32
   1   8   5  132.92    4.36
   1  -8   5  128.17    4.50
  -1  -8   5  133.43    4.92
   1  -8  -5  142.08    5.29
   1   8  -5  133.05    4.72
   1  -8  -5  127.03    2.48
   1   8  -5  122.29    4.14
   1  -8   5  127.55    5.26
  -1   9  -5    1.29    0.70
  -1  -9  -5    2.26    0.80
  -1  -9   5    2.03    1.25
   1  -9  -5    1.36    0.64
   1   9   5    2.04    0.70
   1   9  -5    2.00    0.73
   1   9  -5    1.50    0.61
  -1   9   5    4.84    0.92
   1   9   5    1.19    0.64
  -1  -9   5    4.40    0.87
   1  -9   5    2.01    0.64
  -1  -9  -5    4.46    0.83
  -1   9  -5    3.21    0.78
  -1  -9  -5    1.43    0.61
  -1  -9   5    2.81    0.94
   1  -9   5    3.00    0.81
   1   9  -5    3.01    0.84
   1  -9  -5    1.91    0.33
  -1   9  -5    4.49    0.98
  -1   9  -5    2.19    0.49
   1  -9  -5    2.15    0.85
   1  -9   5    1.97    0.71
  -1   9  -5    2.16    0.53
   1   9  -5    2.60    0.77
   1  -9  -5    2.16    0.80
  -1 -10  -5   -0.23    0.55
   1 -10  -5    0.26    0.50
   1  10  -5    0.67    0.51
  -1 -10   5   -0.54    0.80
  -1  10  -5   -0.18    0.29
  -1  10  -5    0.22    0.73
  -1 -10  -5    0.03    0.40
   1  10  -5   -0.36    0.67
  -1  10  -5    0.02    0.40
  -1 -10   5    0.42    0.55
   1  10   5    0.67    0.51
   1 -10   5    0.26    0.49
   1  10  -5    0.21    0.73
  -1  10   5    0.19    0.50
  -1  10  -5    0.12    0.48
   1 -10  -5    0.69    0.72
   1  10  -5    0.31    0.59
   1 -10   5    0.20    0.42
  -1 -10  -5   -0.26    0.62
  -1  10  -5    0.28    0.32
  -1  10  -5   -0.14    0.47
   1 -10   5   -0.22    0.72
  -1 -10  -5   -0.75    0.76
   1 -10  -5   -0.29    0.67
   1  10  -5   -0.99    1.14
  -1  10  -5   -0.91    1.05
  -1 -11  -5    2.25    0.75
   1 -11   5    0.08    1.23
  -1  11  -5    1.85    0.89
   1  11  -5    1.70    0.66
   1 -11  -5    3.13    0.81
  -1  11  -5    2.96    0.59
  -1 -11   5    1.49    0.88
  -1 -11   5    2.78    0.63
   1 -11   5    2.81    0.73
   1  11   5    3.11    0.73
  -1 -11  -5    3.07    0.71
  -1  11  -5    2.56    0.66
  -1  11   5    2.85    0.73
  -1  11  -5    2.55    0.75
   1  11  -5    2.91    0.80
   1  11  -5    3.40    1.22
   1 -11  -5    2.82    0.99
  -1  11  -5    2.26    0.49
  -1 -11  -5    1.50    0.75
  -1  11  -5    3.76    0.85
   1 -11   5    2.72    0.78
   1  11  -5    2.91    0.86
   1  11  -5    0.65    0.82
  -1  11  -5    2.39    0.79
   1 -11  -5    2.26    0.74
  -1 -11  -5    2.09    0.76
   1 -11   5    4.07    1.35
   1  12  -5   15.20    1.60
   1  12  -5   16.31    2.28
  -1 -12  -5   16.33    1.96
   1 -12   5   16.95    2.39
  -1 -12   5   14.87    2.17
   1 -12  -5   15.52    1.90
  -1  12  -5   20.31    2.48
   1  12   5   14.32    1.49
   1 -12   5   12.58    1.38
  -1 -12  -5   13.99    1.41
   1  12  -5   15.18    1.96
  -1  12  -5   14.69    1.42
  -1  12  -5   15.31    1.82
  -1 -12   5   14.36    1.44
  -1  12   5   15.54    1.50
  -1  12  -5   13.19    1.44
   1 -12   5   14.39    1.67
  -1  12  -5   14.44    1.19
  -1  12  -5   13.89    2.23
   1  12  -5   13.62    2.06
  -1  13  -5   42.25    3.53
   1 -13  -5   38.62    2.96
   1 -13   5   41.86    3.53
   1  13  -5   40.53    3.48
   1  13  -5   34.62    2.50
  -1 -13  -5   41.42    3.20
  -1 -13   5   40.31    3.54
  -1  13   5   38.52    2.32
   1  13   5   31.91    2.17
   1 -13   5   34.29    2.24
   1  13  -5   39.93    3.14
  -1  13  -5   41.44    2.99
  -1 -13   5   38.58    2.34
  -1  13  -5   34.98    2.42
   1 -13   5   38.87    2.63
  -1  13  -5   39.72    2.04
   1  13  -5   38.24    3.19
  -1  13  -5   39.12    3.40
   1 -14   5    3.51    1.32
  -1 -14   5    5.00    1.44
   1  14  -5    5.09    1.27
  -1  14  -5    6.24    1.38
   1 -14  -5    4.57    1.12
  -1  14   5    5.64    0.93
   1  14   5    5.37    0.97
   1  14  -5    4.36    1.18
  -1 -14   5    6.82    1.02
  -1  14  -5    5.80    1.20
   1 -14   5    5.73    0.96
   1 -14  -5    6.01    1.14
   1 -14   5    3.78    0.86
  -1  14  -5    5.25    0.84
  -1  14  -5    6.02    1.58
   1  14  -5    4.40    0.98
   1 -15   5    7.28    1.84
   1  15  -5    6.04    1.37
  -1 -15   5    7.24    1.75
   1 -15  -5    7.73    1.30
  -1  15  -5    3.54    1.05
  -1 -15   5    6.95    0.98
   1 -15   5    7.53    1.06
  -1  15  -5    7.65    1.38
   1  15   5    8.12    1.13
  -1  15   5    7.53    1.08
   1 -15   5    7.72    1.24
  -1  15  -5    8.19    1.11
  -1 -15   5    6.79    0.88
   1  15  -5    7.13    1.68
  -1  15  -5    6.43    1.75
  -1 -16   5   67.62    4.90
   1  16  -5   61.82    4.72
   1 -16  -5   69.39    3.72
   1 -16   5   71.84    5.08
  -1  16  -5   64.64    4.79
  -1 -16   5   69.23    3.07
   1 -16   5   63.44    2.99
  -1  16   5   71.53    3.16
  -1  16  -5   68.82    4.11
   1  16   5   67.81    3.09
  -1  16  -5   72.11    3.25
   1 -16   5   65.94    3.57
  -1 -16   5   62.73    3.76
  -1 -16   5   65.51    2.88
   1  16  -5   69.52    4.93
  -1  16  -5   75.11    5.05
  -1  17  -5   43.89    4.17
   1  17  -5   47.97    4.33
   1 -17   5   52.41    4.55
  -1 -17   5   49.64    4.51
   1 -17  -5   49.35    3.29
   1 -17   5   51.67    2.60
  -1  17  -5   54.18    3.75
   1  17   5   46.87    2.59
  -1 -17   5   47.77    2.49
  -1  17   5   45.37    2.46
   1 -17   5   49.04    3.09
  -1 -17   5   55.57    3.60
  -1 -17   5   47.69    2.62
  -1  17  -5   53.96    4.45
   1  17  -5   50.43    4.27
   1  18  -5    2.01    1.31
  -1 -18   5    5.62    2.01
   1 -18  -5    3.50    1.12
  -1  18  -5    0.85    0.98
   1 -18   5    2.42    1.50
  -1  18   5    2.37    0.68
  -1 -18   5    3.01    0.70
   1  18   5    2.58    0.62
   1 -18   5    1.82    0.67
  -1 -18   5    2.23    1.00
   1 -18   5    3.20    1.03
  -1 -18   5    1.97    0.77
   1  18  -5    2.29    1.63
  -1  18  -5    4.15    1.52
   1 -19   5    0.50    1.11
   1 -19  -5    1.59    0.93
   1  19  -5    0.51    1.10
  -1 -19   5    2.35    1.35
  -1  19  -5    2.41    1.65
  -1  19   5    1.15    0.46
  -1 -19   5    0.94    0.46
   1 -19   5    1.45    0.50
   1  19   5    0.78    0.46
  -1 -19   5    1.33    0.71
  -1 -19   5    2.32    0.56
   1 -19   5    2.13    0.95
  -1  19  -5   -0.63    1.11
   1  19  -5    0.81    1.33
   1 -20  -5    4.64    1.35
   1 -20   5    5.80    1.74
  -1 -20   5    4.62    1.69
   1  20  -5    4.71    1.71
  -1  20  -5    7.69    2.19
  -1  20   5    6.19    0.87
  -1 -20  -5    4.62    1.52
   1  20   5    7.37    0.99
   1 -20   5    5.45    0.78
  -1 -20   5    6.84    0.83
  -1 -20   5    5.01    0.98
   1 -20   5    6.11    1.29
  -1  20  -5    4.87    1.69
   1 -20   5    5.56    1.72
   1  20   5    5.63    0.81
  -1 -21   5    3.75    1.35
   1 -21  -5    4.10    1.16
   1 -21   5    5.45    1.74
   1  21  -5    4.24    1.55
  -1  21  -5    4.14    1.90
  -1 -21  -5    5.98    1.52
  -1 -21   5    4.66    0.67
  -1  21   5    5.37    0.76
   1 -21   5    5.45    0.76
   1  21   5    5.04    0.73
   1 -21   5    4.26    1.05
  -1 -21   5    4.07    0.98
   1  21   5    5.22    0.73
   1 -21   5    5.33    0.75
   1 -21   5    4.20    1.44
  -1 -22   5    0.36    1.20
  -1 -22  -5    1.91    0.91
   1 -22  -5    2.11    1.13
   1 -22   5    1.22    1.64
   1  22  -5    1.46    1.93
  -1  22  -5    2.41    1.55
   1  22   5    1.33    0.41
   1 -22   5    1.73    0.43
  -1  22   5    2.10    0.47
  -1 -22   5    1.54    0.43
   1 -22   5    0.92    0.63
  -1 -22   5    0.36    0.80
   1 -22   5    1.58    0.44
   1 -22   5    1.52    1.19
   1  22   5    1.81    0.47
   1  23  -5   21.93    3.68
   1 -23   5   16.96    2.86
  -1 -23  -5   22.28    2.83
  -1  23  -5   21.38    3.53
   1 -23  -5   18.15    2.50
  -1 -23   5   18.57    3.11
   1 -23   5   19.94    2.16
   1 -23   5   17.62    2.94
   1 -24   5    4.84    1.83
  -1  24  -5   13.73    3.11
   1 -24  -5   13.90    2.42
   1  24  -5   12.29    2.97
  -1 -24   5   10.20    2.46
  -1 -24  -5   10.99    2.09
   1 -24   5   11.12    1.77
   1 -24   5   11.53    2.72
   1 -25   5    2.19    1.24
  -1  25  -5    4.71    1.90
  -1 -25  -5    5.50    1.90
  -1 -25   5    2.53    1.67
   1  25  -5    5.76    2.31
   1 -25  -5    6.59    1.92
   1 -25   5    6.98    1.45
   1 -25   5    3.48    1.31
   1 -26   5    0.95    1.48
  -1 -26  -5    1.74    1.44
  -1  26  -5    0.08    1.55
   1  26  -5   -3.14    2.03
   1 -26  -5   -0.31    0.99
  -1 -26   5    1.25    1.44
   1 -26   5    0.32    0.65
   1 -26   5    0.67    1.50
   1  26  -5   -2.08    2.33
   1 -27   5   -0.77    1.35
  -1 -27   5    0.23    1.40
  -1  27  -5   -1.69    2.16
   1 -27  -5    1.37    1.22
  -1 -27  -5    5.15    1.87
   1  27  -5   -1.92    2.23
   1 -27   5    1.03    1.11
  -1  27  -5    0.48    1.30
   1  27  -5   -3.62    2.36
  -1 -28   5   -0.57    1.59
   1  28  -5    2.68    2.09
   1 -28  -5    2.78    1.54
  -1  28  -5   -2.27    2.18
  -1 -28  -5    2.80    1.76
   1 -28   5    4.22    2.02
  -1  28  -5    1.40    1.99
   1  28  -5    0.27    1.85
   1  29  -5   18.74    3.72
  -1 -29  -5   22.90    3.43
  -1  29  -5   16.58    3.50
   1 -29  -5   16.85    2.85
  -1 -29   5   17.82    3.63
   1 -29   5   20.79    3.68
   1  29  -5   17.12    3.44
  -1  29  -5   20.99    3.80
   1 -30  -5    1.62    1.25
  -1 -30  -5    0.23    1.18
  -1  30  -5    0.83    1.59
  -1 -30   5   -1.28    1.51
   1 -30  -5    1.72    1.48
   1  30  -5    0.29    1.51
   1 -30   5    0.88    1.65
   1  30  -5    2.79    2.28
  -1  30  -5    0.55    1.50
   1 -31  -5   13.39    2.43
  -1 -31  -5   20.19    3.31
   1 -31  -5   16.99    3.09
  -1 -31  -5   21.51    3.63
  -1 -31   5   17.04    3.93
   1  31  -5   20.57    4.13
  -1  31  -5   17.34    3.61
  -1 -31   5   22.59    4.22
   1 -31   5   18.79    3.61
  -1  31  -5   17.25    3.61
   1  31  -5   15.78    3.41
   1 -32  -5    3.21    1.56
  -1 -32  -5    4.85    1.89
   1 -32  -5    4.90    1.94
   1  32  -5    9.45    3.40
  -1 -32   5    5.20    2.66
  -1 -32  -5    4.78    1.65
  -1  32  -5    4.28    2.77
  -1 -32   5    5.94    2.65
   1 -32   5    2.28    1.91
   1  32  -5   -2.96    2.61
  -1  32  -5    2.18    2.05
  -1 -33  -5    1.84    1.82
  -1 -33   5    1.86    1.74
  -1 -33  -5    1.52    1.87
   1 -33  -5    0.19    1.18
   1  33  -5    0.69    1.93
  -1 -33   5    1.13    1.42
   1 -33   5   -0.27    1.31
  -1  33  -5    1.96    2.28
  -1 -34  -5    0.39    1.31
  -1 -34   5   -0.95    2.03
  -1 -34  -5    0.03    1.38
   1  34  -5   -1.77    1.99
  -1  34  -5    2.12    2.36
  -1 -34   5    1.11    1.75
   1 -34   5   -2.67    1.79
  -1 -35   5   -0.02    1.60
   1  35  -5   -0.83    2.00
  -1  35  -5    0.95    2.13
  -1 -35   5    3.39    2.12
   1 -35   5    3.70    2.21
  -1 -36   5    4.40    2.37
   1   0  -6    0.80    0.37
  -1   0   6    0.41    0.72
   1   0   6    1.79    0.96
  -1   0  -6    0.45    0.51
   1   0   6   -0.47    0.63
   1   0  -6   -0.37    0.41
   1   0  -6   -0.59    0.69
  -1   0   6   -0.53    0.54
  -1   0  -6    0.38    0.41
   1  -1  -6   45.68    2.08
   1   1  -6   44.68    2.31
  -1   1  -6   42.68    2.68
   1   1   6   42.72    2.71
  -1  -1  -6   46.31    2.79
   1  -1   6   45.10    2.78
  -1   1   6   47.10    2.78
  -1  -1   6   47.10    2.78
  -1  -1  -6   43.48    2.49
   1  -1  -6   45.49    2.95
   1   1   6   43.37    2.50
   1  -1   6   42.41    2.66
   1   1  -6   43.83    2.93
   1   1  -6   44.42    2.01
   1  -1  -6   43.60    2.26
  -1   1   6   44.61    2.37
  -1   1  -6   42.19    2.62
  -1  -1   6   41.78    2.54
   1   2  -6    0.90    0.30
  -1   2   6    0.55    0.23
  -1  -2   6    0.74    0.81
  -1  -2  -6    1.59    0.63
   1  -2   6    1.50    0.81
   1   2   6    1.95    0.91
  -1   2  -6    1.20    0.60
  -1   2   6    1.41    0.93
   1  -2  -6    1.78    0.68
   1  -2  -6    0.27    0.47
  -1  -2   6    0.60    0.53
   1   2  -6    0.11    0.43
   1   2  -6    1.41    0.46
   1   2   6    0.85    0.50
  -1  -2  -6    1.04    0.47
  -1   2   6    0.86    0.38
   1  -2   6    1.00    0.48
  -1   2  -6    0.96    0.50
   1   3  -6   41.26    2.47
   1   3   6   40.08    2.16
  -1   3   6   38.70    1.68
  -1   3   6   38.18    2.54
   1  -3   6   40.38    2.63
  -1  -3  -6   39.52    2.60
   1   3   6   38.24    2.61
  -1  -3   6   40.59    2.63
  -1   3  -6   38.05    2.56
   1   3  -6   37.88    2.73
  -1   3  -6   40.57    2.73
  -1  -3   6   39.21    2.75
   1  -3  -6   42.52    2.47
   1   3  -6   40.50    1.60
  -1  -3  -6   41.37    2.33
   1   3   6   40.14    2.32
  -1   3   6   39.15    2.01
   1  -3   6   39.12    2.71
   1   4   6    8.63    1.09
  -1   4  -6    7.46    1.21
  -1   4   6    9.53    0.90
   1   4  -6    8.68    1.24
  -1  -4   6    7.69    1.16
  -1   4   6   12.30    1.67
   1  -4   6    8.98    1.47
  -1   4  -6    8.10    1.25
  -1  -4  -6    7.48    1.21
   1   4   6    9.03    1.50
  -1  -4   6   12.19    1.67
   1   4  -6    9.41    1.51
  -1  -4  -6    8.05    1.02
   1  -4  -6   10.30    1.36
  -1  -4   6   10.05    1.51
  -1   4  -6    7.76    1.25
   1   4  -6    8.67    0.66
  -1   4   6    8.82    0.94
   1  -4   6    8.41    1.35
   1   5  -6  198.72    5.94
   1   5   6  197.17    5.12
  -1   5   6  197.99    4.29
   1  -5  -6  193.54    4.27
  -1  -5   6  200.12    6.01
  -1   5  -6  192.06    6.07
   1  -5   6  193.41    5.73
  -1  -5   6  203.30    5.78
  -1   5  -6  199.42    5.79
  -1  -5  -6  199.68    5.80
   1   5   6  195.74    5.76
  -1   5   6  197.37    5.71
  -1   5  -6  197.68    6.04
   1  -5  -6  200.94    5.84
  -1  -5  -6  198.13    4.90
  -1   5   6  195.12    4.05
  -1  -5   6  193.34    6.28
   1  -5  -6  200.78    4.09
   1  -5   6  191.63    6.27
  -1  -6  -6   22.80    1.81
   1  -6  -6   21.75    1.53
   1   6  -6   24.30    2.19
  -1   6  -6   24.67    2.27
  -1   6   6   23.48    1.62
   1   6   6   24.03    1.87
  -1  -6   6   23.02    2.19
  -1  -6  -6   24.15    2.09
  -1   6  -6   24.20    2.07
   1   6   6   23.46    2.08
   1  -6   6   22.47    1.95
  -1  -6   6   24.21    2.07
  -1   6   6   22.30    2.05
   1   6  -6   23.37    2.11
  -1  -6   6   21.87    2.16
   1  -6  -6   24.17    2.18
  -1  -6  -6   22.61    1.64
  -1   6  -6   22.01    2.04
   1  -6   6   22.70    2.21
   1  -6  -6   23.02    1.32
   1   7  -6    5.22    1.16
   1   7   6    3.11    0.79
  -1  -7  -6    3.03    0.73
  -1  -7   6    3.47    1.15
   1  -7  -6    2.83    0.65
  -1   7  -6    4.01    1.01
  -1   7  -6    4.11    0.94
  -1   7   6    5.24    1.16
   1   7   6    3.47    1.09
  -1  -7   6    4.81    1.14
  -1  -7  -6    3.16    0.87
   1  -7   6    4.28    1.06
  -1  -7   6    4.06    1.17
   1  -7  -6    3.70    1.05
  -1  -7  -6    3.48    0.71
  -1   7  -6    3.74    0.89
   1   7  -6    3.42    0.91
   1  -7  -6    3.58    0.53
   1  -7   6    3.88    1.03
  -1  -8   6  101.41    4.79
   1   8   6  104.37    4.19
  -1   8  -6  105.43    4.94
   1   8  -6  107.27    4.92
   1  -8  -6  102.19    3.75
  -1  -8  -6  106.60    4.25
   1  -8   6  103.25    4.23
   1   8   6  102.11    4.21
  -1   8  -6  108.44    4.23
  -1  -8  -6  112.75    4.34
  -1   8   6  105.26    4.23
  -1  -8   6  108.42    4.30
   1   8  -6  102.95    4.50
   1  -8   6  103.87    4.42
   1  -8  -6  104.84    2.60
  -1  -8  -6  104.67    3.48
   1  -8  -6  101.16    4.69
  -1  -8   6  101.03    4.70
   1  -8   6   99.11    4.85
  -1   9  -6    3.47    0.98
   1  -9  -6    3.72    0.86
  -1  -9   6    6.69    1.58
   1   9   6    3.69    0.99
   1   9  -6    5.49    1.23
  -1  -9  -6    3.55    0.93
   1  -9   6    5.13    1.07
  -1   9   6    3.85    1.05
  -1  -9   6    4.49    1.02
   1   9  -6    2.87    0.81
   1   9   6    4.34    1.07
  -1  -9  -6    3.20    0.69
  -1   9  -6    3.90    0.90
   1  -9  -6    4.25    1.20
   1   9  -6    4.71    1.07
   1  -9  -6    3.95    0.49
   1  -9   6    4.71    1.10
  -1  -9  -6    4.87    1.27
  -1  -9   6    3.29    1.01
   1  -9   6    5.51    1.38
   1   9  -6    3.06    0.79
   1 -10  -6   24.01    2.01
   1  10   6   21.22    2.19
   1  10  -6   26.06    2.65
  -1 -10   6   24.71    2.58
  -1 -10  -6   24.01    2.16
  -1  10  -6   24.98    2.57
  -1 -10  -6   24.67    2.09
  -1  10   6   23.80    2.05
  -1 -10   6   20.72    1.94
   1  10  -6   20.96    2.27
   1  10   6   21.95    1.97
  -1  10  -6   25.73    2.12
   1 -10   6   24.04    2.12
   1 -10  -6   25.03    2.48
  -1 -10   6   25.82    2.53
  -1  10  -6   23.53    1.27
  -1  10  -6   23.25    2.05
   1 -10   6   26.12    2.27
   1 -10  -6   25.30    1.23
  -1 -10  -6   23.76    2.42
   1  10  -6   23.60    2.20
   1  10  -6   26.31    2.10
  -1  10  -6   22.46    1.65
   1 -10  -6   20.82    2.24
   1 -10   6   24.42    2.60
   1  11  -6   -0.53    0.70
  -1  11  -6   -0.34    0.43
   1 -11  -6    0.09    0.46
  -1 -11  -6    0.15    0.59
  -1 -11   6   -0.01    1.12
  -1 -11   6   -0.78    0.60
  -1 -11  -6   -0.07    0.44
  -1  11  -6   -0.93    0.84
  -1  11  -6   -0.25    0.56
   1  11  -6   -0.35    0.70
  -1  11   6   -0.74    0.64
   1  11   6   -0.53    0.67
   1 -11   6   -0.26    0.61
   1  11  -6   -0.26    0.42
   1 -11   6   -0.41    0.61
  -1 -11   6   -0.58    0.77
   1 -11  -6   -0.15    0.22
  -1  11  -6    0.13    0.42
  -1  11  -6    0.01    0.27
  -1  11  -6   -1.70    1.35
   1 -11   6    0.35    0.78
   1  11  -6   -1.69    1.26
  -1 -12  -6    2.96    0.97
   1  12  -6    4.59    1.10
   1 -12  -6    4.45    1.04
  -1  12  -6    3.64    0.80
  -1 -12   6    3.10    1.02
  -1 -12  -6    2.17    0.67
   1  12  -6    1.26    0.71
   1  12   6    2.81    0.76
  -1  12  -6    3.24    0.83
   1 -12   6    1.70    0.60
  -1  12   6    2.73    0.71
  -1 -12   6    3.24    0.75
  -1  12  -6    3.51    1.14
   1  12  -6    3.20    1.02
  -1  12  -6    2.79    0.79
  -1 -12   6    3.24    1.12
  -1  12  -6    2.15    0.41
   1 -12  -6    2.24    0.48
   1 -12   6    3.79    0.98
   1  12  -6    3.72    1.38
   1 -12   6    3.54    1.53
  -1  12  -6    5.45    1.71
   1  13  -6   24.34    2.14
  -1  13  -6   26.66    1.84
  -1 -13  -6   28.44    2.69
  -1 -13   6   26.91    3.00
   1 -13  -6   25.57    2.41
   1  13  -6   26.15    2.63
   1 -13   6   21.03    1.95
  -1  13   6   24.40    2.05
  -1 -13   6   25.97    2.13
   1  13   6   26.40    2.20
  -1  13  -6   25.80    2.51
  -1  13  -6   27.75    2.31
  -1 -13   6   25.26    2.62
   1 -13   6   28.52    2.46
  -1  13  -6   23.79    1.49
   1  13  -6   24.82    2.66
   1 -13   6   29.10    3.06
  -1  13  -6   26.81    2.78
   1 -14   6   54.08    4.47
  -1  14  -6   65.24    4.53
   1  14  -6   67.98    3.61
  -1 -14   6   69.77    4.81
   1  14  -6   72.83    4.83
   1 -14  -6   67.76    4.08
   1 -14   6   69.71    3.47
  -1  14   6   70.52    3.47
   1  14   6   72.17    3.55
  -1  14  -6   73.90    4.20
  -1 -14   6   72.41    3.50
  -1  14  -6   66.83    3.55
   1 -14   6   67.63    3.71
  -1 -14   6   69.81    4.23
  -1  14  -6   70.43    2.68
   1  14  -6   70.42    4.53
  -1  14  -6   67.51    4.66
   1 -14   6   70.39    4.70
   1  15  -6    1.35    1.25
  -1  15  -6   -0.02    1.74
   1 -15   6    3.17    1.65
  -1 -15   6    4.89    1.75
   1  15   6    5.84    1.17
  -1  15   6    4.78    1.00
  -1 -15   6    6.02    1.05
   1 -15   6    3.95    0.85
  -1  15  -6    4.57    1.06
   1 -15  -6    4.01    0.96
   1 -15   6    4.32    1.10
  -1 -15   6    6.45    1.54
  -1  15  -6    3.73    0.78
   1  15  -6    2.90    1.28
  -1  15  -6    4.02    1.24
   1 -15   6    5.70    1.67
  -1 -16   6   82.12    5.50
   1  16  -6   81.06    5.33
   1 -16   6   79.01    5.46
   1 -16  -6   81.29    3.86
  -1  16  -6   79.38    5.31
  -1 -16   6   79.90    3.61
   1  16   6   76.04    3.61
  -1  16  -6   83.31    4.70
   1 -16   6   79.61    3.65
  -1  16   6   81.92    3.69
   1 -16   6   81.93    4.21
  -1  16  -6   82.93    3.22
   1  16  -6   87.01    5.45
  -1  16  -6   77.78    5.16
   1 -16   6   78.90    5.31
   1 -17   6    8.48    2.10
   1  17  -6    8.28    1.94
   1 -17  -6    6.65    1.30
  -1  17  -6    4.82    1.82
  -1 -17   6    8.41    2.18
   1  17   6    7.81    1.23
  -1 -17   6    9.15    1.32
   1 -17   6    5.18    0.93
  -1  17   6    6.51    1.15
   1 -17   6    8.43    1.45
   1  17  -6    6.41    1.76
   1 -17   6    9.08    1.97
  -1  17  -6    8.09    1.86
  -1  18  -6    0.05    1.18
   1 -18   6   -0.83    1.04
   1 -18  -6    0.88    0.82
   1  18  -6    0.44    1.24
  -1 -18   6   -1.10    1.52
  -1 -18   6    0.87    0.61
  -1  18   6    0.12    0.48
   1  18   6    0.59    0.59
   1 -18   6    0.38    0.50
   1 -18   6    0.83    0.69
  -1  18  -6   -0.83    1.03
   1 -18   6   -1.07    1.14
   1  18  -6    0.63    1.02
  -1 -19   6   -1.39    1.66
   1 -19  -6    2.19    0.88
  -1  19  -6    2.41    1.38
   1 -19   6    1.81    1.07
   1  19  -6    2.45    1.70
  -1 -19   6    1.18    0.62
  -1  19   6    1.78    0.63
   1  19   6    1.83    0.77
   1 -19   6    2.27    0.71
   1 -19   6    0.75    0.67
  -1  19  -6    0.88    1.15
   1 -19   6    0.71    1.05
   1  19  -6    1.00    1.07
   1 -20   6    9.32    2.02
  -1  20  -6   12.96    2.37
   1  20  -6   15.76    2.79
  -1 -20   6   14.21    2.52
   1 -20  -6   12.16    1.76
   1  20   6   14.28    1.50
  -1 -20   6   13.12    1.45
  -1  20   6   15.12    1.47
   1 -20   6   14.17    1.49
   1 -20   6   14.49    1.88
  -1  20  -6   20.66    3.06
   1  20  -6   12.74    2.40
   1 -20   6   13.76    2.52
   1 -21   6    5.91    1.75
  -1 -21   6   10.24    2.33
  -1  21  -6   10.72    2.63
   1 -21  -6   11.06    1.89
   1  21  -6    8.21    2.23
  -1 -21   6    9.09    1.11
   1  21   6   15.10    1.58
  -1  21   6    9.80    1.21
   1 -21   6   11.23    1.31
  -1 -21  -6    7.63    1.78
   1 -21   6    9.44    1.60
   1  21  -6    6.07    1.71
   1 -21   6    9.50    2.17
  -1  21  -6    8.55    2.03
   1  22  -6   -1.10    1.76
   1 -22  -6    1.18    0.83
  -1  22  -6    0.32    1.65
   1 -22   6   -1.83    1.81
  -1 -22   6    0.52    1.31
   1 -22   6    0.72    0.44
  -1 -22   6    0.80    0.55
   1  22   6    1.29    0.71
  -1  22   6    0.44    0.45
  -1 -22  -6    0.34    0.91
  -1 -22   6    1.02    0.85
   1 -22   6    0.20    0.66
   1 -22   6    0.05    1.17
   1  22   6    0.52    0.49
   1 -22   6    0.65    0.46
  -1  22  -6   -2.51    1.93
  -1 -23   6   11.07    2.39
  -1  23  -6   11.38    2.54
   1 -23   6    6.40    1.52
   1  23  -6   17.18    3.22
   1 -23  -6   11.74    2.13
  -1 -23  -6   17.23    2.43
   1 -23   6   13.39    1.14
  -1 -23   6   14.58    1.25
  -1 -23   6   15.96    2.48
   1 -23   6   12.56    1.81
   1 -23   6   13.94    1.24
   1 -23   6   19.76    3.00
   1 -24  -6   24.97    2.94
  -1 -24  -6   27.89    3.36
  -1 -24   6   25.22    3.68
  -1  24  -6   27.98    4.06
   1  24  -6   27.70    4.15
  -1 -24   6   27.54    3.00
   1 -24   6   22.94    2.55
   1 -24   6   24.77    3.55
   1 -25  -6    2.76    1.28
  -1 -25   6    3.77    1.71
  -1  25  -6   -0.95    1.87
   1  25  -6   -0.74    1.52
  -1 -25  -6    4.96    1.89
  -1 -25   6    2.62    0.97
   1 -25   6    3.17    1.12
   1 -25   6    2.21    1.39
  -1  26  -6    1.27    2.56
  -1 -26  -6    5.96    1.65
   1  26  -6    3.17    1.69
   1 -26  -6    2.98    1.32
  -1 -26   6    9.44    2.79
  -1 -26   6    7.34    1.72
   1 -26   6    6.99    1.47
   1 -26   6    7.55    2.17
  -1  27  -6   -1.94    2.54
  -1 -27   6    0.91    1.56
  -1 -27  -6    1.61    1.43
   1  27  -6   -1.11    2.81
   1 -27  -6    0.33    0.99
  -1 -27   6    1.30    1.16
   1 -27   6   -0.09    1.33
  -1  28  -6    1.76    1.74
   1  28  -6    3.74    1.87
  -1 -28   6    3.04    1.82
   1 -28  -6    4.15    1.64
  -1 -28  -6    6.02    2.26
   1  28  -6    1.31    1.50
   1 -28   6    3.02    1.79
   1 -29  -6    9.10    2.29
  -1  29  -6    8.69    2.73
  -1 -29   6   11.78    3.45
   1  29  -6   10.78    3.15
  -1 -29  -6    7.11    2.19
   1 -29   6    8.68    2.56
  -1  29  -6    6.27    2.43
   1  29  -6    7.23    2.77
   1 -30  -6    1.25    1.31
   1  30  -6   -1.67    1.73
  -1 -30  -6   -0.98    1.12
  -1 -30   6    1.63    2.21
  -1  30  -6   -0.75    1.93
  -1 -30   6   -1.61    2.08
   1 -30   6    0.46    1.18
  -1  30  -6   -1.35    2.02
   1  30  -6   -0.74    2.04
  -1 -31  -6    6.00    2.19
   1 -31  -6    6.95    2.14
  -1  31  -6    4.92    2.30
   1  31  -6    4.21    2.40
  -1 -31   6   12.80    3.59
   1 -31   6    7.96    2.59
  -1 -31   6    7.95    2.69
   1  31  -6    1.83    1.77
  -1  31  -6    6.36    1.84
   1 -32  -6    2.61    1.48
  -1  32  -6    3.23    2.51
  -1 -32  -6    3.43    1.72
  -1 -32   6    4.10    2.62
   1  32  -6    7.01    2.92
  -1 -32   6    3.92    2.37
  -1  32  -6    5.06    1.78
   1 -32   6    1.50    1.36
   1  32  -6    1.58    1.90
  -1 -33  -6   -1.13    1.37
  -1  33  -6    1.51    2.19
   1  33  -6   -1.97    2.46
  -1 -33  -6   -0.55    1.21
  -1 -33   6    1.09    2.12
   1 -33   6    0.23    1.51
  -1  33  -6    1.59    2.01
   1  33  -6    1.23    2.13
  -1 -33   6    1.79    1.40
  -1 -34  -6   -2.06    1.83
   1  34  -6    2.53    2.19
  -1  34  -6   -3.55    2.94
  -1 -34   6    1.86    1.55
   1 -34   6    0.19    1.44
   1  34  -6    1.60    1.85
  -1  34  -6   -0.36    1.96
   1 -35   6    2.43    1.84
   1  35  -6   -0.10    1.78
  -1 -35   6   -0.68    1.30
   1 -36   6    0.53    1.67
  -1 -36   6    0.32    1.72
  -1 -37   6   -0.35    1.93
   1   0  -7   -0.60    0.48
  -1   0  -7    0.40    0.61
   1   0   7    1.68    1.17
   1   0  -7    0.16    0.54
   1   0  -7    1.73    0.69
   1   0   7    0.17    0.58
  -1   0  -7    0.11    0.37
  -1   0   7   -0.09    0.51
   1   1  -7  139.38    4.36
   1  -1  -7  134.60    3.89
  -1  -1  -7  125.90    4.95
   1   1   7  139.53    5.30
  -1   1  -7  129.40    5.02
  -1   1   7  139.02    5.19
  -1  -1   7  135.24    5.12
   1  -1   7  132.36    5.14
   1  -1  -7  140.75    4.32
   1  -1   7  128.52    4.91
   1   1  -7  134.99    5.56
   1  -1  -7  131.27    5.43
  -1   1   7  134.99    4.46
   1   1   7  132.54    4.70
   1   1  -7  131.90    3.75
  -1  -1  -7  138.22    4.82
  -1   1  -7  135.53    5.02
  -1  -1   7  133.79    4.81
   1   2  -7    2.17    0.70
  -1   2   7    2.17    0.47
   1  -2   7    3.69    1.26
  -1  -2   7    4.41    1.28
  -1   2   7    2.33    1.11
  -1  -2  -7    2.27    0.95
  -1   2  -7    1.61    0.77
   1   2   7    3.32    1.26
   1  -2  -7    2.57    0.80
   1   2  -7    1.29    0.66
  -1   2  -7    1.43    0.74
   1  -2  -7    1.98    0.82
   1   2  -7    3.09    0.66
   1   2   7    1.59    0.54
  -1  -2  -7    2.24    0.71
  -1  -2   7    1.06    0.56
  -1   2  -7    0.87    0.66
   1  -2   7    1.73    0.58
  -1   2   7    1.88    0.67
   1   3   7   22.80    1.71
  -1   3   7   19.04    1.32
   1   3  -7   19.73    1.82
  -1   3  -7   22.74    2.13
  -1   3   7   19.21    1.99
  -1  -3  -7   20.08    2.00
   1   3   7   21.05    2.12
  -1  -3   7   19.68    1.98
   1  -3   7   16.90    1.86
   1  -3  -7   19.50    2.12
   1   3   7   20.08    1.80
  -1  -3  -7   17.64    1.71
   1   3  -7   19.15    1.24
  -1  -3   7   19.36    2.10
   1  -3  -7   20.02    1.82
  -1   3   7   18.89    1.60
  -1   3  -7   17.50    1.97
   1   3  -7   19.27    2.15
   1  -3   7   18.93    2.03
  -1  -3   7   18.47    1.97
  -1   4   7   23.57    1.51
   1   4  -7   25.83    2.18
   1   4   7   23.99    1.82
  -1   4  -7   24.92    2.25
  -1   4   7   24.61    1.71
  -1   4  -7   27.03    2.48
   1  -4  -7   24.95    2.11
  -1  -4  -7   25.34    1.95
   1   4   7   24.88    1.95
  -1  -4   7   23.78    2.33
   1   4  -7   23.74    1.26
   1   4  -7   26.11    2.46
   1  -4   7   22.66    2.32
   1   4   7   23.00    2.23
   1  -4   7   23.91    2.24
  -1  -4   7   21.61    2.09
  -1   4  -7   22.82    2.15
  -1  -4  -7   23.11    2.17
  -1   4   7   20.14    2.08
   1   5  -7   46.28    3.00
  -1   5   7   45.27    2.18
  -1   5  -7   43.35    3.06
   1   5   7   47.59    2.68
  -1  -5  -7   43.53    2.94
  -1   5  -7   42.41    2.91
   1   5   7   47.06    3.12
  -1  -5   7   44.50    3.00
  -1   5   7   47.79    3.12
   1  -5   7   51.92    3.22
   1  -5  -7   44.51    2.90
   1   5  -7   44.96    3.27
   1  -5   7   47.11    3.32
  -1  -5   7   43.19    3.23
   1   5  -7   42.32    1.45
  -1  -5  -7   46.46    2.61
  -1   5  -7   45.61    3.18
  -1   5   7   47.81    2.25
  -1   6   7   19.39    1.53
   1  -6  -7   20.17    1.57
  -1  -6   7   18.34    2.03
   1   6   7   17.28    1.73
  -1   6  -7   23.83    2.38
   1   6  -7   22.45    2.25
  -1  -6  -7   23.27    2.20
  -1  -6   7   23.72    2.24
  -1   6  -7   22.19    2.19
  -1   6   7   21.31    2.12
   1   6   7   23.31    2.28
   1  -6   7   18.46    2.02
  -1   6  -7   21.90    2.21
  -1   6   7   20.15    1.41
   1  -6  -7   20.77    2.06
  -1  -6  -7   19.29    1.65
  -1  -6   7   22.82    2.31
   1  -6   7   20.60    2.31
   1  -6  -7   22.95    1.51
   1   7   7    3.99    0.93
  -1  -7  -7    6.39    1.09
  -1   7  -7    4.00    0.92
   1   7  -7    6.13    1.31
  -1  -7   7    3.65    0.97
   1  -7  -7    4.25    0.76
  -1   7   7    4.24    0.82
  -1   7  -7    4.50    1.02
  -1  -7   7    3.99    1.09
   1   7   7    3.29    0.89
  -1   7   7    5.03    1.14
  -1  -7  -7    4.75    1.09
   1  -7   7    3.51    1.00
  -1  -7  -7    4.34    0.82
  -1   7  -7    4.07    1.01
   1   7  -7    4.27    0.99
   1  -7  -7    3.09    0.90
  -1  -7   7    4.05    1.08
   1  -7  -7    4.29    0.67
   1  -7   7    3.39    1.09
  -1  -8  -7   22.59    2.01
   1   8  -7   20.98    2.25
   1  -8  -7   24.06    1.90
  -1   8  -7   23.55    2.46
   1   8   7   23.81    2.13
  -1  -8   7   18.78    2.25
  -1   8  -7   24.90    2.26
   1   8   7   22.86    2.23
  -1   8   7   22.40    2.13
   1  -8   7   20.77    2.15
  -1  -8   7   22.98    2.15
  -1  -8  -7   23.18    2.20
   1  -8  -7   22.84    2.37
  -1  -8  -7   21.74    1.73
   1   8  -7   23.22    2.32
   1  -8  -7   22.42    1.37
  -1   8  -7   22.20    2.25
  -1  -8   7   22.03    2.29
   1  -8   7   22.26    2.53
   1   9  -7   43.36    3.39
  -1  -9   7   44.98    3.54
   1   9   7   46.43    2.99
  -1  -9  -7   45.74    2.95
   1  -9  -7   45.13    2.71
   1  -9   7   41.99    2.91
   1   9   7   47.22    3.13
  -1   9  -7   43.74    2.97
  -1  -9  -7   44.60    2.98
  -1   9   7   44.12    2.98
  -1  -9   7   45.36    3.01
   1  -9  -7   43.86    3.31
   1   9  -7   44.95    3.20
  -1  -9   7   43.85    3.29
   1  -9  -7   44.88    1.87
  -1  -9  -7   44.11    2.44
   1  -9   7   49.34    3.72
  -1 -10   7   33.27    3.20
   1 -10  -7   28.98    2.27
  -1 -10  -7   29.17    2.44
   1  10   7   30.44    2.57
   1 -10   7   28.68    2.50
   1  10  -7   28.71    2.75
   1  10   7   28.90    2.50
  -1 -10  -7   32.72    2.59
  -1  10   7   28.49    2.43
  -1  10  -7   30.51    2.53
  -1 -10   7   27.73    2.32
  -1 -10   7   27.97    2.76
   1  10  -7   29.63    2.62
  -1 -10  -7   26.88    1.97
   1 -10   7   29.92    2.58
  -1  10  -7   29.83    1.44
  -1  10  -7   30.30    2.54
   1 -10  -7   31.37    1.53
   1  10  -7   30.62    2.34
   1 -10   7   29.83    2.99
  -1 -11   7    0.15    0.91
  -1 -11  -7    0.27    0.64
   1 -11  -7    0.41    0.47
  -1  11   7   -0.01    0.54
   1  11   7   -0.32    0.64
  -1 -11   7    1.24    0.67
  -1 -11  -7    0.97    0.73
   1 -11   7    0.74    0.74
   1  11  -7    0.03    0.50
  -1  11  -7    0.10    0.47
   1 -11   7   -0.07    0.74
   1 -11  -7    0.42    0.28
  -1 -11  -7    0.58    0.44
  -1  11  -7   -0.21    0.31
   1  11  -7    0.91    0.69
  -1 -11   7   -0.75    0.60
  -1  11  -7   -0.66    0.68
   1 -11   7    1.14    0.94
   1  11  -7   -0.62    0.68
  -1  11  -7   -0.08    0.36
  -1 -12   7   13.80    2.12
   1 -12  -7   14.19    1.65
  -1 -12  -7   16.04    2.03
  -1  12   7   13.76    1.67
  -1  12  -7   16.79    2.10
  -1 -12  -7   12.91    1.56
  -1  12  -7   13.23    1.55
  -1 -12   7   14.81    1.72
   1  12   7   14.97    1.74
   1 -12   7   12.99    1.68
  -1  12  -7   15.47    1.81
   1 -12  -7   16.31    1.09
  -1  12  -7   16.27    1.07
   1 -12   7   15.71    1.93
  -1 -12   7   16.87    2.20
   1  12  -7   15.65    2.04
  -1  12  -7   14.65    1.47
   1  12  -7   15.64    1.85
   1 -12   7   15.55    2.34
   1  12  -7   12.90    2.09
   1 -13  -7   28.56    2.53
  -1 -13   7   28.96    3.19
   1  13   7   27.10    2.39
  -1  13  -7   24.26    2.62
   1 -13   7   27.79    2.38
  -1 -13   7   26.90    2.29
  -1  13   7   29.35    2.39
   1 -13  -7   28.62    1.44
  -1 -13   7   28.69    2.86
   1  13  -7   29.06    2.70
   1 -13   7   26.67    2.50
  -1  13  -7   28.82    1.48
  -1  13  -7   29.49    2.50
  -1  13  -7   26.71    2.85
   1 -13   7   25.63    2.88
  -1  13  -7   28.92    2.01
   1  13  -7   28.05    2.40
   1  13  -7   29.30    2.90
   1 -14  -7   24.73    2.49
  -1 -14   7   21.78    2.91
   1  14  -7   23.88    2.27
  -1  14  -7   23.85    1.91
   1 -14   7   23.95    2.22
   1  14   7   26.59    2.35
  -1  14  -7   24.53    2.56
  -1  14   7   23.62    2.24
  -1 -14   7   25.05    2.20
   1 -14  -7   24.41    1.37
  -1  14  -7   25.03    1.48
   1 -14   7   25.26    2.43
  -1  14  -7   21.09    2.14
  -1 -14   7   25.02    2.72
   1  14  -7   24.04    2.53
   1  14  -7   23.38    2.61
  -1  14  -7   19.77    2.58
   1 -14   7   25.19    2.90
   1  15  -7   11.94    1.94
   1  15  -7   11.68    1.64
  -1  15  -7    8.58    1.54
  -1 -15   7    7.69    1.79
   1 -15   7    9.40    1.37
   1  15   7   10.57    1.54
  -1  15   7    9.77    1.54
  -1 -15   7   11.86    1.57
  -1 -15   7    8.94    1.68
   1 -15  -7   11.52    0.96
  -1  15  -7   11.09    1.10
   1 -15   7    9.19    1.56
  -1  15  -7   11.01    1.59
   1  15  -7    7.17    1.45
   1 -15   7    7.68    1.75
  -1  15  -7    8.86    1.70
  -1 -16   7   14.52    2.65
  -1  16  -7   13.83    2.37
   1  16  -7   15.57    1.92
   1  16  -7   13.37    2.42
   1 -16  -7   14.24    1.63
   1  16   7   16.33    1.85
   1 -16   7   12.83    1.69
  -1 -16   7   13.79    1.76
  -1  16   7   15.19    1.80
   1 -16   7   15.95    1.99
  -1 -16   7   14.02    2.19
  -1  16  -7   15.00    1.29
   1  16  -7   11.34    1.93
   1 -16   7   10.84    2.19
  -1  16  -7   14.01    2.30
   1  17  -7    1.30    1.04
  -1  17  -7    1.76    1.19
  -1 -17   7    3.03    1.05
   1 -17  -7    3.18    0.97
   1 -17   7    3.05    1.04
  -1  17   7    2.95    0.95
  -1 -17   7    2.22    0.79
   1  17   7    3.15    0.92
   1 -17   7    2.02    0.77
  -1 -17   7    2.63    1.16
  -1  17  -7    4.01    1.43
   1  17  -7    1.79    1.06
   1 -17   7   -0.82    1.49
   1  18  -7    8.19    1.93
  -1 -18   7    5.86    1.56
   1 -18  -7    6.01    1.26
  -1  18  -7    3.07    1.22
  -1 -18   7    5.64    1.17
   1 -18   7    5.91    1.10
   1  18   7    5.37    1.09
  -1  18   7    5.39    1.14
  -1 -18   7    7.95    1.63
   1 -18   7    4.68    1.20
  -1  18  -7    6.29    1.80
   1 -18   7    4.01    1.35
   1  18  -7    4.09    1.39
   1 -19  -7    0.63    0.70
  -1  19  -7    0.45    1.31
   1  19  -7   -0.89    1.65
  -1 -19   7   -0.60    1.31
   1 -19   7    1.21    0.66
   1  19   7    0.34    0.54
  -1  19   7    0.71    0.69
  -1 -19   7    0.28    0.67
  -1 -19   7    0.24    0.67
   1 -19   7    0.09    0.76
   1  19  -7   -1.19    1.49
   1 -19   7    0.91    1.08
  -1  19  -7   -0.36    1.55
   1 -20  -7    5.65    1.31
   1  20  -7    2.49    1.21
  -1 -20   7    5.90    2.09
  -1  20  -7    1.48    1.26
   1  20   7    4.42    1.07
  -1  20   7    5.27    1.11
  -1 -20   7    5.63    1.08
   1 -20   7    4.82    1.08
   1 -20   7    4.52    1.26
  -1 -20   7    6.92    1.58
  -1  20  -7    5.88    1.57
   1  20  -7    5.45    1.74
   1 -20   7    7.72    2.16
  -1  21  -7   31.99    3.97
   1  21  -7   36.60    4.25
   1 -21  -7   39.18    3.24
  -1 -21   7   34.10    4.20
  -1  21   7   30.71    2.43
   1  21   7   33.91    2.54
  -1 -21   7   34.85    2.51
   1 -21   7   35.00    2.49
   1 -21   7   35.70    3.12
  -1 -21   7   37.61    3.54
   1  21  -7   38.37    4.22
   1 -21   7   34.12    4.03
  -1  21  -7   25.97    3.69
  -1 -22   7   -1.62    1.78
   1 -22  -7    0.43    0.84
   1  22  -7    0.11    1.83
  -1  22  -7   -0.73    1.68
  -1 -22   7    1.22    0.56
   1  22   7    0.41    0.51
  -1 -22  -7   -0.05    0.92
   1 -22   7    0.82    0.74
  -1  22   7    1.13    0.66
   1 -22   7    1.90    0.96
  -1 -22   7    2.30    1.09
  -1  22  -7    1.30    1.38
   1  22  -7   -2.76    2.28
   1 -22   7   -0.24    1.49
  -1 -23   7    6.10    1.55
   1 -23  -7    9.70    1.84
   1  23  -7   11.40    2.60
  -1  23  -7    8.72    2.41
  -1 -23  -7    9.32    1.97
  -1 -23   7    9.41    1.25
   1 -23   7   10.78    1.32
  -1 -23   7    9.17    1.83
   1 -23   7    7.78    1.44
   1  23  -7    7.58    1.96
   1 -23   7    9.81    2.48
  -1  23  -7    6.32    1.79
  -1 -24   7    5.14    1.85
  -1 -24  -7    7.73    1.94
   1  24  -7    4.12    1.96
   1 -24  -7    8.13    1.72
  -1  24  -7    6.37    2.19
  -1 -24   7    8.76    1.97
   1 -24   7   10.69    2.64
  -1  24  -7    8.23    2.24
   1  25  -7    1.44    1.84
   1 -25  -7    6.24    1.58
  -1 -25  -7    9.61    2.17
  -1  25  -7    2.58    1.63
  -1 -25   7    6.30    2.22
   1 -25   7    6.67    1.42
  -1 -25   7    7.96    1.77
   1 -25   7    4.36    1.90
  -1 -26  -7    5.44    1.78
  -1  26  -7    2.63    1.78
   1 -26  -7    2.02    1.13
   1  26  -7    2.07    1.46
  -1 -26   7    2.45    2.12
  -1 -26   7    3.79    1.44
   1 -26   7    8.58    1.79
   1 -26   7    4.11    2.08
  -1  27  -7    2.19    1.92
  -1 -27  -7   -0.10    1.09
   1 -27  -7    1.91    1.07
   1  27  -7   -1.61    2.44
  -1 -27   7    2.22    1.91
  -1 -27   7    1.11    0.95
   1 -27   7    1.23    1.12
  -1 -28   7    3.53    2.35
  -1  28  -7    0.32    1.71
   1  28  -7    1.63    1.81
   1 -28  -7    2.34    1.43
  -1 -28  -7    0.26    1.15
   1 -28   7    2.60    2.03
  -1 -29  -7   19.18    3.05
  -1 -29   7   26.04    4.48
  -1  29  -7   23.13    4.23
   1  29  -7   23.15    4.14
   1 -29  -7   17.94    2.84
   1 -29   7   23.57    4.04
   1  29  -7   21.29    4.05
  -1 -29   7   21.54    4.02
  -1  30  -7   -1.97    2.27
   1 -30  -7    1.50    1.34
  -1 -30  -7    2.84    1.54
  -1 -30   7    3.08    1.94
   1  30  -7    3.87    2.39
   1  30  -7   -2.54    2.41
   1 -30   7    4.61    1.99
  -1  30  -7    0.79    2.39
  -1 -30   7    0.41    1.65
  -1 -31  -7   13.47    2.80
  -1 -31   7   16.96    4.11
   1  31  -7   14.70    3.35
  -1  31  -7   12.48    3.31
  -1 -31   7   11.71    2.99
   1  31  -7    6.08    2.16
  -1  31  -7    8.35    2.70
   1 -31   7   14.17    3.31
  -1  32  -7   -0.46    1.69
   1  32  -7    6.52    2.59
  -1  32  -7   -1.15    1.77
   1 -32   7    0.36    1.80
  -1 -32   7    1.52    2.22
   1  32  -7    0.50    1.97
  -1  33  -7    5.95    2.72
   1  33  -7   -0.80    2.29
  -1 -33   7    0.58    1.42
   1  33  -7    0.00    2.13
  -1  33  -7   -0.83    1.83
   1 -33   7    0.10    1.48
  -1 -34  -7    0.20    1.30
   1  34  -7   -2.50    2.28
  -1  34  -7    1.44    1.74
   1 -34   7    3.16    1.86
  -1 -34   7    1.45    1.59
  -1 -35   7    1.69    1.72
   1 -35   7    0.25    1.68
  -1 -36   7   -0.14    1.67
   1 -36   7    1.96    2.08
   1 -37   7    6.24    2.85
  -1 -37   7    1.19    1.59
   1   0  -8   -0.61    0.66
  -1   0   8    0.06    0.79
  -1   0  -8   -0.22    0.44
   1   0   8    0.43    0.91
   1   0  -8    0.23    0.37
   1   0   8    0.18    0.55
   1   0  -8   -0.52    0.75
  -1   0   8   -0.52    0.80
  -1   0  -8    0.80    0.60
   1  -1  -8   46.00    2.47
   1   1  -8   46.47    2.71
  -1   1  -8   40.89    3.07
  -1   1   8   46.81    3.28
  -1  -1   8   47.20    3.29
   1  -1   8   45.61    3.24
  -1  -1  -8   46.60    3.28
   1   1   8   44.74    3.22
   1  -1  -8   43.48    3.40
   1   1   8   46.25    3.05
   1   1  -8   45.65    2.42
   1   1  -8   46.59    3.46
   1  -1   8   47.24    3.21
  -1   1   8   44.22    2.79
   1  -1  -8   49.56    2.72
  -1   1  -8   42.09    2.94
  -1  -1   8   44.86    3.01
  -1  -1  -8   49.77    3.11
   1   2  -8    7.12    1.13
  -1   2   8    6.42    0.83
  -1  -2   8    8.59    1.49
   1  -2   8    7.63    1.51
  -1  -2  -8    7.34    1.39
  -1   2  -8    5.54    1.24
   1   2   8    6.21    1.27
  -1   2   8    9.05    1.53
   1   2  -8    5.54    0.84
   1   2   8    7.79    1.32
  -1   2  -8    7.59    1.45
   1  -2   8    6.95    1.34
   1  -2  -8    9.17    1.49
   1  -2  -8    5.95    1.02
   1   2  -8    5.62    1.21
  -1  -2   8    7.29    1.31
  -1  -2  -8    7.16    1.23
  -1   2   8    6.42    1.03
   1   3  -8   14.58    1.70
   1   3   8   12.01    1.36
  -1   3   8   12.98    1.14
  -1  -3  -8   12.22    1.72
  -1   3   8   14.98    1.97
   1   3   8   10.36    1.75
  -1  -3   8   15.66    2.03
  -1   3  -8   13.62    1.86
   1  -3   8   14.25    2.02
   1  -3  -8   13.86    1.95
  -1  -3  -8   15.89    1.70
   1   3  -8   13.25    1.15
   1   3  -8   10.36    1.71
  -1   3   8   13.73    1.46
  -1   3  -8   15.48    2.03
   1   3   8   11.73    1.52
   1  -3  -8   11.55    1.50
  -1  -3   8   12.66    1.71
   1  -3   8   13.72    1.89
   1   4  -8   39.82    2.82
  -1   4  -8   33.63    2.78
  -1   4   8   36.29    1.94
   1   4   8   35.27    2.28
  -1  -4   8   34.00    2.80
   1   4   8   33.62    2.93
  -1   4  -8   34.17    2.83
  -1  -4  -8   36.60    2.93
  -1   4   8   36.27    2.89
   1  -4   8   32.96    2.80
   1   4  -8   36.53    3.15
   1  -4  -8   35.75    2.63
  -1  -4   8   35.43    3.11
  -1   4  -8   38.12    3.09
   1  -4  -8   36.60    3.13
   1  -4   8   31.16    2.83
  -1   4   8   32.56    2.16
   1   4   8   38.29    2.60
   1   4  -8   36.19    1.73
  -1  -4  -8   38.70    2.61
  -1  -4   8   35.98    2.89
  -1   5   8   11.98    1.20
   1   5   8   12.35    1.47
   1   5  -8   14.06    1.78
  -1   5  -8   15.32    1.96
  -1  -5   8   13.63    2.00
   1  -5   8   12.06    1.84
  -1   5   8   16.45    2.08
  -1  -5  -8   13.71    1.86
  -1   5  -8   15.30    1.98
   1   5   8   15.67    2.11
   1   5  -8   16.37    2.23
  -1   5  -8   13.79    1.90
   1  -5  -8   16.41    1.92
  -1   5   8   13.72    1.40
   1   5  -8   13.78    0.98
  -1  -5   8   14.58    2.10
  -1  -5  -8   15.15    1.61
   1  -5   8   15.76    2.11
   1   6   8   77.10    3.61
  -1   6  -8   87.26    4.65
  -1   6   8   80.75    3.16
   1   6  -8   77.81    4.24
  -1  -6   8   82.06    4.34
  -1   6  -8   85.86    4.44
  -1   6   8   84.12    4.41
   1  -6   8   83.68    4.40
   1   6   8   78.42    4.26
  -1  -6  -8   83.14    4.35
  -1   6   8   80.68    3.17
  -1  -6   8   83.14    4.71
   1  -6   8   82.37    4.70
  -1   6  -8   79.38    4.49
  -1  -6  -8   80.97    3.57
   1  -6  -8   84.23    4.34
   1   6  -8   81.68    2.02
  -1   7   8   10.37    1.23
   1   7   8   11.36    1.47
   1   7  -8   10.92    1.72
  -1   7  -8   10.50    1.69
   1  -7  -8   12.07    1.33
  -1   7  -8   10.94    1.60
  -1  -7   8   13.14    1.88
  -1  -7  -8    9.87    1.54
  -1   7   8    9.74    1.62
   1   7   8   10.36    1.60
   1  -7   8    9.71    1.59
   1  -7  -8   11.69    1.78
  -1   7  -8   13.97    1.99
  -1  -7   8    9.50    1.80
  -1  -7  -8   11.01    1.34
   1  -7   8   10.41    1.78
   1  -7  -8   10.40    1.10
  -1  -8   8    4.07    1.41
   1   8   8    3.36    0.86
  -1  -8  -8    4.13    0.96
   1   8  -8    3.29    1.05
   1  -8  -8    2.04    0.55
  -1   8  -8    2.00    0.76
  -1  -8   8    2.83    0.78
   1   8   8    2.87    0.88
   1  -8   8    2.44    0.74
  -1  -8  -8    2.65    0.79
  -1   8   8    2.03    0.86
  -1   8  -8    3.22    1.02
  -1  -8  -8    3.41    0.87
   1   8  -8    3.23    1.17
  -1  -8   8    3.48    1.13
   1  -8  -8    3.78    0.69
   1  -8   8    3.07    1.23
   1  -9  -8   36.42    2.48
   1   9   8   34.67    2.71
  -1  -9   8   33.64    3.17
  -1  -9  -8   33.82    2.63
  -1  -9   8   37.63    2.94
   1  -9   8   34.03    2.88
  -1   9  -8   35.72    2.87
   1   9   8   34.17    2.89
  -1   9   8   34.31    2.80
  -1  -9  -8   35.82    2.89
  -1  -9  -8   35.01    2.32
  -1  -9   8   36.85    3.22
   1  -9  -8   35.93    1.88
   1   9  -8   36.72    3.12
   1  -9   8   34.99    3.39
  -1 -10  -8   13.39    1.76
  -1 -10   8   16.27    2.35
   1 -10  -8   14.38    1.65
   1  10   8   15.05    1.83
  -1  10   8   13.97    1.83
  -1 -10  -8   15.25    1.93
  -1 -10   8   14.36    1.89
   1  10   8   14.44    1.90
  -1  10  -8   16.42    1.98
   1 -10   8   13.95    1.89
  -1 -10   8   13.53    2.09
   1 -10  -8   15.65    1.22
  -1 -10  -8   14.44    1.50
   1  10  -8   16.53    2.13
   1 -10   8   15.87    2.30
   1  11   8    5.02    1.11
  -1 -11  -8    4.84    1.05
   1 -11  -8    7.32    1.23
  -1 -11   8    6.38    1.39
  -1 -11   8    3.00    0.89
  -1 -11  -8    3.79    0.86
  -1  11  -8    4.47    1.03
   1  11   8    5.16    1.24
  -1  11   8    4.65    1.08
   1 -11   8    4.18    1.14
   1  11  -8    6.02    1.18
  -1 -11  -8    6.18    1.00
  -1  11  -8    6.26    0.65
  -1 -11   8    4.45    1.16
  -1  11  -8    5.52    1.27
   1 -11  -8    5.23    0.69
   1 -11   8    2.55    1.06
   1  11  -8    4.68    0.98
   1 -12  -8    2.71    0.83
  -1 -12  -8    4.52    1.11
  -1 -12   8    0.49    1.49
  -1  12   8    5.70    1.05
   1 -12   8    4.21    1.14
   1  12   8    3.20    0.80
  -1 -12   8    2.99    0.69
  -1  12  -8    5.44    1.24
   1 -12  -8    4.44    0.62
  -1 -12  -8    4.42    0.92
   1  12  -8    4.56    1.17
  -1  12  -8    4.85    0.61
  -1 -12   8    3.42    1.22
   1 -12   8    5.50    1.32
  -1  12  -8    5.94    1.06
   1  12  -8    6.31    1.27
  -1  13  -8    4.20    0.94
  -1 -13   8    1.46    1.14
   1 -13  -8    3.03    0.77
   1  13  -8    3.31    0.97
   1 -13   8    2.31    0.84
  -1 -13   8    1.31    0.71
  -1  13   8   -0.09    1.09
   1  13   8    3.49    1.11
  -1  13  -8    3.91    0.55
   1  13  -8    2.37    0.89
   1 -13  -8    3.58    0.58
   1 -13   8    3.52    1.24
  -1 -13   8    3.84    1.20
  -1  13  -8    3.75    1.12
  -1 -13  -8    3.58    0.80
   1  13  -8    2.86    1.12
   1 -13   8    3.19    1.14
  -1 -14   8   44.11    4.04
   1 -14  -8   40.92    3.24
   1  14   8   43.41    3.15
  -1  14   8   40.06    3.06
  -1 -14   8   42.40    3.16
   1 -14   8   41.10    3.12
  -1  14  -8   44.12    3.29
  -1 -14  -8   43.27    2.60
  -1  14  -8   47.83    1.79
   1 -14  -8   46.78    1.89
   1 -14   8   43.52    3.41
  -1 -14   8   44.24    3.63
   1  14  -8   40.91    3.60
  -1  14  -8   36.90    3.56
   1 -14   8   45.65    4.08
  -1  14  -8   43.06    2.62
   1  14  -8   45.05    3.15
   1  15  -8    5.66    1.24
  -1 -15   8    3.04    1.35
  -1  15  -8    5.58    0.96
   1 -15   8    3.53    1.00
   1  15   8    4.87    1.16
  -1 -15   8    4.58    1.06
  -1  15   8    3.79    1.05
  -1  15  -8    5.11    0.64
  -1  15  -8    5.79    1.27
   1 -15  -8    4.16    0.63
  -1 -15   8    4.04    1.14
   1 -15   8    3.74    1.21
   1 -15   8    1.90    0.99
   1  15  -8    5.08    1.40
  -1  15  -8    3.66    1.28
  -1 -16   8    9.86    2.20
  -1  16  -8   11.29    2.21
   1  16  -8   13.66    2.52
   1  16  -8   12.99    1.77
  -1  16  -8   12.65    1.54
  -1 -16   8   15.58    1.93
  -1  16   8   11.52    1.71
   1  16   8   12.86    1.77
   1 -16   8   13.33    1.87
   1 -16   8   13.20    1.98
  -1  16  -8   13.46    1.92
  -1 -16   8    9.11    1.67
   1 -16  -8   12.23    1.00
   1 -16   8   13.88    2.49
  -1  16  -8   16.26    2.69
   1  16  -8   13.92    2.37
   1  17  -8   -0.22    1.24
  -1 -17   8    2.59    1.35
  -1  17  -8    0.79    1.31
   1  17  -8    0.55    0.49
   1 -17   8    1.49    0.58
   1  17   8    1.00    0.72
   1 -17  -8    1.84    0.78
  -1  17   8    2.32    1.00
  -1 -17   8    0.67    0.71
   1 -17   8    1.27    0.94
  -1 -17   8    1.89    1.12
   1 -17  -8    1.46    0.40
   1 -17   8    1.64    0.94
   1  17  -8    1.46    1.27
  -1  17  -8    1.16    1.45
  -1 -18   8    2.53    1.24
   1  18  -8    2.85    1.67
  -1  18  -8    4.69    1.82
   1 -18  -8    2.55    0.83
   1  18   8    3.30    0.97
  -1 -18   8    4.90    1.24
   1 -18   8    3.87    1.18
  -1  18   8    3.90    1.06
   1 -18   8    3.60    1.21
   1 -18  -8    3.71    0.61
  -1 -18   8    2.02    1.05
  -1  18  -8    0.09    1.04
   1 -18   8    2.18    1.18
   1  18  -8    3.97    1.36
   1  19  -8   -1.50    1.64
   1 -19  -8    1.82    0.89
  -1  19  -8   -0.65    1.59
  -1 -19   8    2.09    1.73
  -1  19   8    1.57    0.69
   1  19   8    1.40    0.68
  -1 -19   8    1.41    0.88
   1 -19   8    0.85    0.76
  -1 -19   8    0.08    0.94
   1 -19   8    1.98    0.90
   1 -19  -8    1.08    0.40
   1 -19   8   -0.27    1.67
   1  19  -8   -0.88    1.48
  -1  19  -8   -1.56    1.73
   1  20  -8    8.55    2.43
  -1 -20   8    4.11    1.64
   1 -20  -8    9.34    1.65
  -1  20  -8    4.89    1.75
  -1 -20   8    7.73    1.33
   1 -20   8    8.94    1.43
   1  20   8    6.69    1.34
  -1  20   8    8.78    1.35
  -1 -20   8    9.17    2.06
   1 -20  -8    7.55    0.87
   1 -20   8    8.00    1.66
   1  20  -8    8.32    2.21
  -1  20  -8    6.68    2.04
   1 -20   8    3.57    1.41
   1 -21  -8   11.40    1.85
  -1 -21   8    9.44    2.40
  -1  21  -8   12.12    2.71
   1  21  -8    8.19    1.95
  -1 -21   8   10.54    1.60
   1 -21   8   10.21    1.59
   1  21   8   10.96    1.59
  -1  21   8   11.25    1.65
   1 -21   8   10.09    1.88
  -1 -21   8   10.97    2.15
   1  21  -8   10.84    2.35
   1 -21   8   12.16    2.69
  -1  21  -8    7.57    1.95
   1  22  -8    6.57    1.68
  -1  22  -8    9.83    2.17
   1 -22  -8    9.47    1.67
  -1 -22   8    7.82    2.28
  -1  22   8    9.48    1.59
   1  22   8    8.90    1.53
  -1 -22  -8    7.10    1.56
  -1 -22   8    9.50    1.48
   1 -22   8   10.90    1.61
  -1 -22   8    9.82    1.98
   1 -22   8   10.78    1.87
   1 -22   8    5.00    1.70
   1  22  -8    6.75    1.93
  -1  22  -8    5.84    2.07
   1 -23  -8    6.94    1.57
  -1  23  -8    7.09    1.81
  -1 -23   8    5.26    1.84
   1  23  -8    5.73    1.78
   1  23   8    8.65    1.39
  -1 -23  -8    7.08    1.66
   1 -23   8    9.71    1.45
  -1  23   8    6.81    1.24
  -1 -23   8    7.34    1.30
   1 -23   8    7.42    1.63
  -1 -23   8    6.43    1.63
   1 -23   8    7.97    2.22
   1  23  -8    4.41    1.41
  -1  23  -8    5.72    1.88
  -1 -24  -8   28.52    3.26
  -1 -24   8   21.78    3.51
   1  24  -8   25.68    4.06
  -1  24  -8   24.75    4.02
   1 -24  -8   27.70    2.99
  -1 -24   8   23.38    2.03
   1 -24   8   24.26    2.12
  -1 -24   8   25.78    3.20
   1 -24   8   27.44    3.00
  -1  24  -8   20.76    3.66
   1 -24   8   26.66    4.01
   1  24  -8   21.59    3.89
   1  25  -8    4.54    2.02
   1 -25  -8    5.67    1.52
  -1 -25   8    2.93    1.95
  -1 -25  -8    6.18    1.91
  -1  25  -8    4.28    1.81
   1 -25   8    6.74    1.67
  -1 -25   8    4.49    1.47
  -1  25  -8    2.13    1.84
   1 -25   8    4.69    1.70
   1 -26  -8   13.35    2.30
  -1 -26  -8   13.57    2.57
   1  26  -8    9.00    2.52
  -1  26  -8   14.34    3.51
  -1 -26   8   12.75    2.99
  -1 -26   8   13.13    2.29
   1 -26   8   14.59    3.14
   1  27  -8   -1.93    2.02
   1 -27  -8    0.94    1.14
  -1  27  -8   -0.27    1.98
  -1 -27   8   -1.36    1.67
  -1 -27  -8    1.99    1.51
  -1 -27   8    1.73    1.27
   1 -27   8    1.77    1.65
  -1 -27   8   -0.06    1.59
  -1 -28  -8   11.87    2.45
  -1 -28   8    9.43    2.60
   1 -28  -8   14.19    2.43
  -1  28  -8   18.86    3.85
   1  28  -8    8.98    2.74
  -1 -28   8   15.33    3.48
   1 -28   8   15.89    3.48
   1  29  -8    2.93    1.38
  -1  29  -8    1.93    1.57
  -1 -29   8    6.03    2.38
  -1 -29  -8    9.23    2.26
   1 -29   8    6.22    2.45
  -1 -29   8    5.70    2.23
  -1 -30  -8   -0.31    1.01
   1  30  -8   -1.86    2.46
  -1  30  -8   -0.36    1.91
  -1 -30   8    0.20    1.58
   1 -30   8    1.85    2.02
  -1  31  -8   -0.32    2.08
   1  31  -8   -1.98    2.21
   1  31  -8   -1.91    2.29
  -1 -31   8    2.35    2.05
   1 -31   8    6.13    2.43
  -1  32  -8    0.35    1.93
   1  32  -8    0.79    1.76
   1 -32   8   -0.49    1.57
  -1 -32   8    3.13    2.21
  -1  32  -8   -0.99    2.08
   1  32  -8   -1.01    2.17
   1  33  -8    2.03    2.83
  -1  33  -8   -2.29    2.14
   1 -33   8   -0.68    2.03
   1  33  -8    0.12    1.77
  -1  33  -8   -1.65    2.28
  -1 -33   8    0.96    1.61
  -1 -34   8    0.31    1.57
   1  34  -8   -0.94    2.34
   1 -34   8   -0.89    2.08
  -1 -35   8    1.55    2.25
   1 -35   8   -0.74    1.87
  -1 -36   8    4.37    2.23
   1 -36   8    1.10    1.74
   1 -37   8    1.56    2.19
   1   0  -9   -0.13    0.58
  -1   0  -9    0.49    0.59
  -1   0   9    0.85    1.50
   1   0   9   -1.92    1.13
   1   0   9    0.34    0.75
   1   0  -9    0.45    0.70
   1   0  -9   -0.39    0.80
  -1   0  -9    1.67    0.80
  -1   0   9   -0.60    0.91
   1   1  -9  105.94    4.32
   1  -1  -9   95.90    3.83
  -1   1   9   98.07    4.99
  -1  -1   9   99.12    4.98
   1   1   9   92.62    4.89
  -1   1  -9   89.39    4.76
  -1  -1  -9   93.71    4.89
   1  -1   9   92.16    4.83
   1  -1  -9   90.41    3.93
  -1   1   9   92.31    4.30
  -1   1  -9   98.97    5.35
  -1  -1   9   95.29    4.59
   1  -1  -9   95.51    5.28
   1   1  -9   94.28    3.68
   1   1   9   93.37    4.56
   1   1  -9   95.95    5.33
   1  -1   9   95.51    4.77
  -1  -1  -9   94.39    4.56
  -1   1  -9   92.21    4.69
  -1   2   9    2.69    0.66
   1   2  -9    3.22    0.95
  -1   2  -9    3.40    1.15
  -1  -2  -9    3.81    1.06
  -1  -2   9    5.25    1.64
   1   2   9    3.61    1.41
  -1   2   9    4.20    1.54
   1  -2   9    4.05    1.51
  -1   2  -9    4.07    1.13
   1   2  -9    2.44    1.00
   1  -2   9    1.70    0.90
   1   2   9    3.26    0.92
   1  -2  -9    1.99    0.84
   1  -2  -9    4.37    1.03
  -1   2   9    2.19    0.75
   1   2  -9    3.00    0.68
  -1  -2   9    0.99    0.73
  -1  -2  -9    2.03    0.75
  -1   3   9   32.84    1.92
   1   3  -9   31.42    2.55
   1   3   9   33.22    2.32
  -1   3   9   34.47    3.09
   1  -3   9   32.51    3.00
  -1  -3   9   34.52    3.03
  -1  -3  -9   32.46    2.88
  -1   3  -9   32.15    2.91
   1   3   9   30.44    2.91
  -1  -3  -9   32.51    2.59
   1  -3  -9   31.98    3.13
   1  -3   9   34.58    3.06
   1  -3  -9   35.32    2.65
  -1   3   9   31.78    2.36
   1   3   9   34.17    2.63
   1   3  -9   33.15    1.97
   1   3  -9   34.27    3.17
  -1   3  -9   30.96    3.01
  -1  -3   9   31.89    2.83
  -1   4  -9   59.57    3.81
  -1   4   9   59.53    2.64
   1   4   9   60.14    3.14
   1   4  -9   60.03    3.63
  -1  -4  -9   56.50    3.83
  -1   4   9   56.49    3.91
   1  -4   9   55.63    3.85
  -1   4  -9   58.98    3.87
   1   4   9   54.29    3.84
  -1  -4   9   57.18    3.88
  -1   4  -9   55.72    3.99
  -1   4   9   59.06    3.15
   1  -4   9   58.71    4.02
   1  -4  -9   50.85    3.94
  -1  -4  -9   59.20    3.42
   1  -4  -9   62.29    3.66
   1   4  -9   60.24    4.21
   1   4   9   55.83    3.30
   1   4  -9   57.27    2.39
  -1  -4   9   57.43    3.92
   1   5   9   57.22    3.13
   1   5  -9   59.47    3.72
  -1   5  -9   62.10    3.97
  -1   5   9   58.15    2.68
  -1  -5  -9   56.50    3.83
  -1   5   9   56.36    3.87
   1   5   9   55.12    3.78
  -1   5  -9   57.80    3.87
  -1  -5   9   56.78    3.84
   1  -5   9   62.74    4.03
  -1   5   9   57.65    3.01
  -1   5  -9   60.29    4.20
   1   5  -9   56.59    2.19
   1   5   9   57.84    3.33
   1   5  -9   64.32    4.36
   1  -5   9   56.38    4.05
   1  -5  -9   59.96    3.73
  -1  -5  -9   61.15    3.39
  -1  -5   9   62.29    4.13
   1   6   9   26.73    2.25
   1   6  -9   23.91    2.45
  -1   6  -9   25.95    2.67
  -1   6   9   27.61    1.96
  -1   6   9   22.34    2.54
  -1   6  -9   27.01    2.67
  -1  -6  -9   24.69    2.56
  -1  -6   9   24.25    2.66
   1  -6   9   25.78    2.75
   1   6   9   25.40    2.67
   1   6  -9   24.65    2.77
  -1  -6   9   25.52    2.83
  -1   6   9   23.97    1.92
   1  -6   9   27.77    2.83
   1   6  -9   25.23    1.31
   1  -6  -9   29.21    2.72
  -1  -6  -9   23.45    2.12
  -1   6  -9   25.10    2.74
  -1  -6   9   24.18    2.77
   1   7   9   49.27    3.09
  -1   7   9   49.45    2.74
  -1  -7  -9   46.33    3.48
   1  -7   9   46.03    3.53
   1   7   9   47.53    3.59
  -1   7   9   47.36    3.49
  -1   7  -9   50.19    3.60
  -1  -7   9   48.85    3.51
   1   7  -9   47.56    1.51
  -1  -7   9   49.01    3.85
  -1  -7  -9   51.92    3.01
  -1   7  -9   46.22    3.66
  -1   7   9   48.30    2.60
   1  -7   9   45.75    3.76
  -1  -7   9   42.69    3.61
   1   8   9    0.95    0.67
   1  -8  -9    1.76    0.62
  -1   8   9    1.54    0.67
  -1  -8   9    0.96    0.65
  -1   8   9    0.97    0.81
  -1   8  -9   -0.03    0.66
  -1  -8  -9    0.82    0.82
   1  -8   9   -0.03    0.85
   1   8   9   -0.15    0.95
  -1  -8   9    1.52    0.89
  -1   8  -9    0.94    0.82
  -1  -8  -9    0.83    0.64
   1  -8   9    1.81    1.04
   1  -8  -9    1.51    0.62
   1  -9  -9    5.16    1.06
  -1  -9  -9    5.15    1.21
   1   9   9    5.11    1.16
  -1   9  -9    4.66    1.13
  -1   9   9    7.00    1.46
  -1  -9  -9    6.04    1.29
   1   9   9    4.59    1.17
   1  -9   9    6.08    1.36
  -1  -9   9    4.10    1.00
  -1  -9  -9    4.92    0.99
  -1   9  -9    4.32    1.04
  -1  -9   9    5.75    1.45
   1  -9   9    3.41    1.30
   1  -9  -9    5.84    0.89
   1 -10  -9    2.00    0.71
  -1 -10  -9    2.20    0.91
   1  10   9    1.35    0.72
   1 -10   9    2.29    0.74
   1  10   9    2.65    0.94
  -1 -10  -9    0.77    0.64
  -1  10   9    1.89    0.92
  -1  10  -9    2.32    0.82
  -1 -10   9    2.13    0.80
  -1 -10  -9    2.25    0.68
  -1 -10   9    2.25    0.95
   1 -10  -9    2.61    0.59
   1 -10   9    1.35    1.09
   1 -11  -9    2.96    0.88
  -1 -11  -9    4.90    1.27
   1  11   9    4.42    1.13
  -1 -11   9    2.72    1.46
  -1  11  -9    2.88    0.84
  -1 -11   9    5.46    1.22
   1  11   9    3.73    0.87
   1 -11   9    5.10    1.25
  -1  11   9    2.93    0.78
  -1  11  -9    4.47    1.20
  -1  11  -9    4.32    0.54
  -1 -11  -9    5.05    1.02
  -1 -11   9    4.67    1.28
   1 -11  -9    4.90    0.77
   1 -11   9    2.06    1.01
   1  12   9   18.24    2.18
  -1 -12  -9   17.45    2.21
  -1 -12   9   11.25    1.74
   1 -12  -9   14.24    1.85
  -1  12   9   13.84    1.87
   1  12   9   12.39    1.90
   1 -12   9   13.44    1.91
  -1 -12   9   15.10    2.04
   1 -12  -9   15.67    1.26
  -1 -12  -9   16.17    1.62
  -1  12  -9   16.65    0.93
  -1 -12   9   13.84    2.23
  -1  12  -9   14.84    2.07
   1 -12   9   15.32    2.30
   1  12  -9   17.04    2.06
  -1 -13   9    1.63    1.10
   1 -13  -9    2.62    0.65
  -1  13   9    2.31    0.86
   1 -13   9    1.57    0.72
  -1 -13   9    1.92    0.82
   1  13   9    2.32    0.91
  -1 -13   9    4.46    1.37
  -1 -13  -9    2.57    0.76
  -1  13  -9    3.21    0.44
  -1  13  -9    3.70    1.07
   1  13  -9    3.54    0.97
  -1  13  -9    3.55    1.03
   1 -13  -9    3.49    0.58
  -1 -14   9   26.29    3.46
   1 -14   9   31.90    2.91
  -1  14   9   26.61    2.70
  -1 -14   9   30.02    2.87
   1  14   9   29.54    2.86
  -1 -14  -9   29.26    2.18
  -1  14  -9   29.71    1.20
  -1 -14   9   25.42    3.07
  -1  14  -9   33.54    3.09
   1 -14  -9   29.76    1.60
   1 -14   9   27.62    3.28
  -1  14  -9   29.44    2.34
   1  14  -9   29.08    3.30
   1  14  -9   29.83    2.65
  -1 -15   9    6.63    1.78
   1  15  -9    8.37    1.49
  -1  15  -9    6.43    1.15
   1  15   9    7.24    1.54
  -1 -15   9    8.60    1.52
  -1  15   9    7.76    1.57
   1 -15   9    7.39    1.52
  -1 -15   9    5.43    1.45
  -1 -15  -9    6.34    1.05
   1 -15  -9    7.30    0.78
   1  15  -9    9.29    2.02
   1 -15   9    4.32    1.72
  -1  15  -9    7.73    2.00
   1  16  -9   12.73    1.84
  -1 -16   9   12.96    2.39
  -1  16  -9   11.28    1.45
  -1 -16   9   15.20    2.16
   1  16   9   12.46    1.92
  -1  16   9   11.97    1.84
   1 -16   9   15.21    2.02
   1 -16  -9   13.67    1.03
  -1 -16   9   12.16    2.10
  -1 -16  -9   12.53    1.43
  -1  16  -9   11.79    2.40
   1 -16   9   10.74    2.23
   1  16  -9   12.92    2.39
  -1 -17   9    4.67    1.58
   1  17  -9    4.70    1.07
  -1  17  -9    3.98    0.85
   1  17   9    5.09    1.40
  -1  17   9    2.81    0.90
   1 -17   9    4.21    1.23
  -1 -17   9    5.23    1.25
  -1 -17  -9    4.32    0.85
   1 -17  -9    4.89    0.60
  -1 -17   9    4.65    1.57
   1  17  -9    3.35    1.68
  -1  17  -9    4.51    1.54
   1 -17   9    2.37    1.44
  -1 -18   9    2.04    1.61
   1  18  -9    0.18    0.77
  -1  18  -9    0.27    1.07
   1  18  -9    2.91    1.42
   1 -18  -9    3.35    0.86
   1 -18   9    3.66    1.16
  -1  18   9    1.15    0.66
   1  18   9    1.81    0.87
  -1 -18   9    1.19    0.82
   1 -18   9    3.76    1.28
  -1 -18   9    1.49    1.22
   1 -18  -9    1.49    0.32
  -1 -18  -9    0.58    0.47
  -1  18  -9    2.35    1.55
   1  18  -9    2.99    1.56
   1 -18   9    2.21    1.65
   1 -19  -9    2.75    1.01
   1  19  -9    3.17    1.59
  -1 -19   9   -1.47    1.75
  -1  19  -9    2.49    1.36
  -1  19   9    2.30    0.77
  -1 -19   9    3.58    1.16
   1 -19   9    1.57    0.66
   1  19   9    5.06    1.26
  -1 -19   9    2.03    0.84
  -1 -19  -9    1.72    0.57
   1 -19  -9    3.48    0.53
   1 -19   9    2.88    1.29
   1 -19   9    2.68    1.65
  -1  19  -9    2.11    1.29
   1  19  -9    1.16    1.61
  -1  20  -9   -0.68    1.40
  -1 -20   9   -0.41    1.76
   1  20  -9    1.57    1.41
   1 -20  -9    2.26    1.00
  -1  20   9    0.90    0.78
  -1 -20   9    1.02    0.82
   1  20   9    0.32    0.68
   1 -20   9    1.61    0.97
   1 -20   9    1.19    1.11
  -1 -20   9    1.04    1.20
  -1  20  -9   -1.28    1.87
   1 -20   9    2.00    1.56
   1  20  -9    1.69    1.68
   1  21  -9    7.81    2.35
  -1 -21   9    5.39    2.05
  -1  21  -9    8.04    2.19
   1 -21  -9    9.14    1.63
  -1 -21   9    7.98    1.48
   1 -21   9    5.62    1.21
  -1  21   9    6.10    1.30
   1  21   9    7.01    1.41
   1 -21   9    9.55    1.94
  -1 -21   9    8.77    2.02
  -1  21  -9    7.23    1.87
   1  21  -9    9.96    2.46
   1 -21   9    8.65    2.26
  -1  22  -9    0.19    1.79
  -1 -22   9    5.07    1.89
   1 -22  -9    5.20    1.29
   1  22  -9    7.61    2.16
   1 -22   9    6.10    1.36
  -1  22   9    5.72    1.22
   1  22   9    7.67    1.55
  -1 -22   9    7.43    1.49
  -1 -22   9    3.63    1.48
   1 -22   9    6.26    1.61
   1 -22   9    7.79    2.43
  -1  22  -9    2.66    1.64
   1  22  -9    5.06    1.82
  -1  23  -9   10.19    2.71
   1 -23  -9   15.18    2.34
   1  23  -9   11.54    2.81
  -1 -23   9    9.65    2.50
  -1  23   9   12.52    1.84
   1 -23   9   13.23    1.89
   1  23   9   15.42    2.00
  -1 -23  -9   12.69    2.31
  -1 -23   9   15.27    1.98
  -1 -23   9   15.01    2.46
   1 -23   9   20.23    3.73
  -1  23  -9   14.79    2.73
   1  23  -9   11.22    2.50
  -1 -24   9   11.96    2.88
   1 -24  -9   12.84    2.12
   1  24  -9    9.35    3.06
  -1  24  -9   11.74    3.11
  -1 -24   9   10.74    1.60
   1 -24   9   10.98    1.63
  -1 -24  -9   16.62    2.65
  -1 -24   9   11.90    2.39
  -1  24  -9   11.27    2.58
   1  24  -9   11.79    3.01
  -1 -24   9   11.26    2.86
   1 -24   9   10.82    2.86
  -1 -25  -9   16.68    2.63
   1 -25  -9   14.42    2.19
   1  25  -9   17.92    3.78
  -1  25  -9    9.94    2.88
  -1 -25   9   14.10    3.10
  -1 -25   9   14.23    2.56
   1  25  -9   14.54    3.15
   1 -25   9   14.73    3.35
  -1  25  -9   15.18    3.19
  -1 -25   9   13.85    2.96
  -1  26  -9    0.97    1.69
   1  26  -9    1.85    1.95
  -1 -26  -9    3.18    1.30
  -1 -26   9    1.33    1.59
   1 -26  -9    2.18    1.15
  -1 -26   9    6.36    1.90
   1 -26   9    5.84    2.35
  -1  26  -9    3.32    1.83
  -1 -26   9    1.11    1.83
   1  26  -9    4.25    1.82
  -1  27  -9    2.62    1.94
   1  27  -9    1.00    1.80
  -1 -27  -9    1.52    1.29
  -1 -27   9    0.36    1.02
  -1 -27   9    0.34    1.38
  -1  27  -9    1.06    1.43
   1 -27   9   -0.48    1.32
  -1 -28  -9    5.91    1.74
  -1  28  -9    7.39    2.42
   1  28  -9    5.37    2.26
  -1 -28   9    8.34    2.77
   1 -28   9    7.50    2.75
   1  29  -9    6.80    2.26
  -1  29  -9    9.18    2.87
   1 -29   9   12.92    3.41
  -1 -29   9   15.18    3.44
  -1  30  -9   -0.75    2.25
   1  30  -9    4.09    2.68
  -1 -30   9    1.89    1.94
   1 -30   9    2.09    2.15
   1  31  -9   -0.34    2.37
  -1  31  -9    5.48    2.43
   1 -31   9    4.94    1.98
  -1 -31   9    3.40    1.94
  -1  32  -9   -2.43    2.54
   1  32  -9    1.43    2.28
  -1 -32   9    0.96    1.96
   1 -32   9    0.49    1.37
   1  32  -9   -4.55    2.89
   1  33  -9    0.25    2.06
  -1 -33   9    3.66    1.82
   1 -33   9    0.67    2.12
   1 -34   9   -2.47    2.06
  -1 -34   9    0.76    1.46
   1 -35   9    1.16    1.99
  -1 -35   9    0.10    1.54
   1 -36   9    2.33    2.11
   1   0 -10   -0.68    0.64
   1   0  10   -1.15    1.21
  -1   0  10   -0.90    1.33
   1   0  10    0.61    0.68
   1   0 -10   -0.22    0.53
  -1   0 -10   -0.87    0.96
  -1   0  10   -1.50    0.99
   1  -1 -10   41.24    2.70
   1   1 -10   40.07    2.84
   1  -1  10   37.77    3.41
   1   1  10   39.41    3.44
  -1   1  10   34.53    3.18
  -1  -1  10   38.94    3.32
  -1   1  10   40.57    3.01
   1  -1  10   40.60    3.43
   1   1  10   37.75    3.21
  -1  -1  10   34.72    3.06
   1   1 -10   38.84    2.51
   1  -1 -10   38.36    2.69
  -1  -1 -10   42.09    3.23
  -1   2  10   28.35    1.95
   1  -2 -10   27.49    2.10
   1   2 -10   29.58    2.51
   1  -2  10   27.08    2.98
  -1   2  10   28.19    2.98
   1   2  10   26.95    2.99
  -1  -2  10   30.74    3.03
  -1   2  10   27.67    2.41
   1   2  10   32.28    2.78
   1  -2 -10   24.92    2.26
  -1  -2  10   25.67    2.68
   1  -2  10   28.33    2.85
   1   2 -10   27.89    2.03
  -1  -2 -10   30.89    2.71
  -1   3 -10   33.18    2.93
   1   3  10   30.65    2.34
   1   3 -10   34.76    2.82
  -1   3  10   32.38    2.02
   1   3  10   30.48    3.13
  -1   3  10   35.05    3.26
   1  -3  10   28.93    3.10
  -1  -3  10   36.43    3.34
   1   3  10   30.20    2.68
   1  -3 -10   34.33    2.78
   1   3 -10   32.81    2.12
   1  -3  10   37.12    3.38
  -1   3  10   32.19    2.60
  -1  -3  10   31.68    3.01
  -1  -3 -10   35.80    2.87
  -1   4  10  102.41    3.63
   1   4 -10  106.07    5.05
   1   4  10  106.64    4.38
  -1   4 -10  106.66    5.34
  -1  -4  10  101.83    5.42
  -1   4  10  101.58    5.38
   1  -4  10  108.73    5.63
   1   4  10  103.15    5.51
   1   4 -10  106.36    3.53
  -1   4  10  102.63    4.46
   1   4  10  102.67    4.77
   1  -4  10  102.59    5.54
   1  -4 -10  104.74    4.95
  -1  -4 -10  110.03    4.92
  -1  -4  10  106.53    5.50
   1   5 -10   41.18    3.27
  -1   5  10   36.76    2.25
   1   5  10   40.31    2.73
  -1  -5  10   41.12    3.55
   1   5  10   41.57    3.64
  -1   5  10   43.20    3.65
   1  -5  10   37.36    3.39
   1   5 -10   39.35    2.02
   1  -5  10   39.68    3.52
   1  -5 -10   44.03    3.32
  -1   5  10   37.47    2.64
  -1  -5 -10   40.55    2.98
   1   5  10   44.30    3.06
  -1  -5  10   40.13    3.54
   1   6  10   17.99    1.87
  -1   6  10   19.75    1.72
   1   6  10   20.37    2.63
  -1  -6  10   18.93    2.47
   1  -6  10   17.93    2.45
  -1   6  10   17.95    2.42
  -1   6  10   18.88    1.87
  -1  -6 -10   21.27    2.12
   1   6 -10   19.50    1.32
   1  -6  10   18.38    2.53
  -1  -6  10   15.67    2.24
  -1   7  10   55.70    2.98
   1   7  10   51.10    3.18
  -1   7  10   55.87    4.06
  -1  -7  10   59.34    4.19
   1  -7  10   54.04    4.09
   1   7  10   55.22    4.12
   1  -7  10   50.67    4.25
   1   7 -10   53.29    1.90
  -1  -7 -10   61.70    3.50
  -1   7  10   52.64    2.99
  -1  -7  10   49.38    4.12
   1   8  10   25.55    2.36
  -1   8  10   25.14    2.11
  -1   8  10   24.00    2.72
   1  -8  10   24.26    2.89
   1   8  10   24.72    2.77
  -1  -8  10   24.64    2.78
   1   8 -10   23.33    1.01
  -1  -8 -10   23.79    2.20
  -1  -8  10   21.32    2.79
   1  -8  10   24.48    3.08
  -1  -8  10   25.44    3.17
  -1   9  10    4.05    1.02
   1   9  10    1.88    0.97
  -1  -9  10    3.43    1.26
  -1   9  10    0.00    0.86
   1   9  10    2.23    1.09
   1  -9  10    2.71    1.18
  -1  -9  10    3.50    1.38
  -1  -9 -10    3.08    0.84
  -1  -9  10    4.69    1.82
   1  -9  10    1.40    1.32
   1 -10 -10   36.53    2.68
   1  10  10   36.75    2.96
   1  10  10   34.85    3.23
  -1 -10  10   36.99    3.29
  -1  10  10   38.34    3.34
   1 -10  10   38.26    3.37
  -1 -10  10   39.52    3.73
   1 -10  10   36.98    3.90
  -1 -10 -10   36.37    2.58
   1 -10 -10   38.20    2.26
  -1 -10  10   33.72    3.62
   1 -11 -10    0.31    0.62
   1  11  10    0.33    0.79
  -1 -11 -10    1.30    0.65
   1  11  10    0.70    0.98
  -1  11  10   -0.59    0.99
   1 -11  10   -0.55    1.06
  -1 -11  10   -0.77    0.98
  -1 -11  10   -1.28    1.29
  -1 -11 -10   -0.09    0.42
   1 -11 -10    0.84    0.49
  -1 -11  10    1.62    1.62
   1 -11  10    1.27    1.08
   1  12  10   36.63    3.16
   1 -12 -10   37.13    2.89
  -1  12  10   35.12    3.27
  -1 -12  10   32.26    3.05
   1 -12  10   34.47    3.35
   1  12  10   35.33    3.23
  -1 -12  10   36.79    3.62
  -1 -12 -10   38.06    2.60
  -1  12 -10   35.83    1.29
  -1 -12  10   38.09    4.08
   1 -12  10   39.15    4.01
   1 -12 -10   37.31    2.08
   1 -13 -10   10.97    1.70
   1 -13  10    9.93    1.84
  -1 -13  10    7.28    1.64
   1  13  10    9.87    1.95
  -1  13  10    8.64    1.56
  -1 -13 -10   11.96    1.54
  -1 -13  10   16.46    2.67
   1 -13 -10   12.61    1.22
   1 -13  10    8.82    2.12
   1  13 -10   12.31    1.93
  -1 -14  10  108.59    5.70
   1  14  10  107.80    5.66
  -1  14  10  110.26    5.68
   1 -14  10  107.09    5.60
  -1 -14 -10  109.46    4.37
  -1 -14  10  110.77    6.28
   1 -14 -10  108.78    3.25
   1 -14  10  109.09    6.83
  -1  14 -10  111.30    4.74
   1  14 -10  113.02    5.36
   1  15 -10    5.90    1.41
  -1  15 -10    8.63    1.47
   1 -15  10    6.57    1.54
  -1 -15  10    6.23    1.61
   1  15  10    5.28    1.43
  -1  15  10    6.76    1.67
  -1 -15 -10    5.50    1.08
  -1 -15  10    5.75    1.84
   1 -15  10    5.74    2.09
   1 -15 -10    5.46    0.79
  -1  15 -10    4.20    1.78
   1  15 -10    5.86    2.16
   1 -16  10   25.14    2.76
   1  16  10   21.50    2.58
  -1  16  10   23.53    2.68
  -1 -16  10   21.05    2.51
  -1 -16  10   22.00    2.91
   1 -16 -10   23.50    1.39
  -1 -16 -10   21.22    1.94
   1  16 -10   23.59    3.12
   1 -16  10   24.03    3.60
  -1  16 -10   27.51    3.61
   1  16 -10   21.81    2.43
  -1  16 -10   21.53    2.10
  -1  17 -10   35.31    2.68
   1  17 -10   40.90    3.29
  -1  17  10   36.78    3.34
   1  17  10   42.41    3.56
  -1 -17  10   40.74    3.45
   1 -17  10   39.64    3.44
  -1 -17  10   46.13    4.22
   1 -17 -10   41.58    1.74
  -1 -17 -10   38.69    2.56
   1  17 -10   41.79    4.34
   1 -17  10   38.35    4.37
  -1  17 -10   35.01    4.10
   1  18 -10    7.80    1.47
  -1 -18  10    8.99    1.54
  -1  18  10    7.86    1.65
   1 -18 -10    8.89    1.37
   1  18  10    7.66    1.59
   1 -18  10    7.23    1.68
  -1 -18  10    8.86    2.12
   1 -18 -10    8.07    0.76
  -1 -18 -10    8.25    1.31
   1  18 -10    6.72    2.05
   1 -18  10    7.76    2.24
  -1  18 -10    8.01    2.40
   1  19 -10    8.12    2.28
  -1  19 -10    6.50    2.09
  -1 -19  10    6.01    1.51
   1 -19 -10    9.31    1.41
   1  19  10    6.27    1.54
   1 -19  10    7.31    1.61
  -1  19  10    6.05    1.49
  -1 -19  10    9.86    2.14
   1  19 -10   10.15    2.24
  -1 -19  10    5.39    1.81
  -1  19 -10    7.43    2.18
   1 -19  10    3.42    1.67
  -1  20 -10   21.83    3.57
   1 -20 -10   25.48    2.35
   1  20 -10   22.73    3.73
  -1  20  10   20.78    2.57
  -1 -20  10   20.44    2.51
   1  20  10   21.28    2.53
   1 -20  10   24.43    2.72
  -1 -20  10   23.18    3.20
   1 -20  10   24.28    3.76
  -1 -20  10   21.85    3.50
  -1  20 -10   24.11    3.67
   1  20 -10   26.43    3.69
   1  21 -10    4.43    1.94
  -1  21 -10    4.75    2.20
   1 -21 -10    5.83    1.33
  -1  21  10    5.12    1.45
  -1 -21  10    4.08    1.18
   1 -21  10    5.92    1.48
   1  21  10    6.28    1.44
  -1 -21  10    6.20    2.01
   1 -21  10    6.19    2.38
  -1  21 -10    7.14    2.34
  -1 -21  10    3.50    1.99
   1  21 -10    5.57    2.31
   1 -22 -10   27.41    2.59
   1  22 -10   25.02    3.95
  -1  22 -10   29.63    4.30
   1 -22  10   25.68    2.75
  -1  22  10   25.23    2.64
  -1 -22  10   23.11    2.72
   1  22  10   23.90    2.74
  -1 -22  10   24.83    3.18
   1 -22  10   25.17    4.07
   1  22 -10   26.78    3.64
  -1 -22  10   25.26    4.06
  -1  22 -10   23.20    3.74
  -1  23 -10    2.24    1.87
   1  23 -10    3.96    1.83
   1 -23 -10    2.75    1.09
  -1 -23  10    2.15    0.96
   1 -23  10    3.39    1.16
  -1  23  10    3.33    1.29
  -1 -23 -10    5.24    1.59
   1  23  10    2.66    1.09
  -1 -23  10    3.02    1.47
   1 -23  10    4.27    2.15
  -1 -23  10    7.44    2.67
   1  23 -10    1.19    1.46
  -1  23 -10    6.92    2.15
   1 -24 -10   17.92    2.23
   1  24 -10   19.79    3.80
  -1  24 -10   18.23    3.72
   1 -24  10   23.60    2.61
  -1 -24 -10   21.78    2.86
  -1 -24  10   20.40    2.39
  -1 -24  10   23.43    3.36
   1 -24  10   19.72    3.83
  -1  24 -10   24.56    3.98
  -1 -24  10   22.59    4.03
   1  24 -10   18.72    3.54
   1  25 -10    9.25    3.15
  -1 -25 -10    9.68    2.24
  -1  25 -10    8.26    3.04
  -1 -25  10   11.13    2.51
  -1  25 -10    8.54    2.75
  -1 -25  10    9.82    2.91
   1  25 -10    7.97    2.72
   1 -25  10    7.31    2.87
  -1 -26 -10    6.06    1.68
   1  26 -10    2.97    2.27
  -1  26 -10    7.43    2.59
  -1 -26  10    4.63    1.81
   1 -26  10    6.93    2.56
  -1  26 -10    4.62    2.25
  -1 -26  10    7.68    2.64
   1  26 -10    2.42    1.85
   1  27 -10   -1.94    1.93
  -1  27 -10    1.06    1.78
  -1 -27  10    4.15    1.71
  -1  27 -10    0.16    1.40
   1 -27  10    2.09    1.83
  -1 -27  10    3.82    2.30
   1  27 -10    1.03    2.21
  -1  28 -10   15.41    3.79
   1  28 -10   20.23    4.21
  -1  28 -10   25.14    4.43
  -1 -28  10   22.37    4.10
   1 -28  10   26.99    4.38
   1  29 -10    5.92    2.74
  -1  29 -10    6.39    2.61
  -1 -29  10    4.40    2.51
   1 -29  10    4.24    2.38
  -1  30 -10    2.30    2.57
   1  30 -10    0.93    1.85
   1 -30  10    4.13    2.47
  -1 -30  10    0.12    1.64
  -1  31 -10    4.54    2.37
   1  31 -10    5.80    2.73
   1 -31  10    2.29    2.00
  -1 -31  10    1.51    1.49
  -1  32 -10   -1.58    2.66
   1  32 -10   -0.71    2.02
  -1 -32  10   -0.95    1.94
   1 -32  10    2.59    2.02
   1  33 -10   -1.29    2.04
  -1 -33  10   -0.02    2.00
   1 -34  10   -0.67    1.94
  -1 -34  10    2.78    2.01
   1 -35  10    0.36    1.62
   1   0 -11    1.26    0.87
   1   0  11    1.99    1.92
  -1   0  11    4.19    2.06
   1   0 -11    1.48    0.81
   1   0  11    0.54    0.86
  -1   0  11    0.05    1.01
   1   1 -11  136.44    5.49
   1  -1 -11  145.85    5.31
   1  -1  11  140.84    6.68
   1   1  11  133.53    6.57
  -1   1  11  121.80    6.23
  -1  -1  11  128.09    6.41
  -1   1  11  135.58    5.85
   1   1  11  137.03    6.13
   1   1 -11  134.96    4.90
   1  -1  11  135.89    6.26
   1  -1 -11  142.83    5.47
  -1  -1  11  128.44    6.07
  -1  -1 -11  137.32    6.12
   1   2 -11    5.98    1.23
   1  -2 -11    4.47    0.93
  -1   2  11    6.71    1.08
   1  -2  11    8.01    2.11
  -1   2  11    8.87    2.09
  -1  -2  11    6.70    1.89
   1   2  11    9.24    2.27
   1   2  11    8.71    1.76
   1  -2  11    9.68    2.02
   1  -2 -11    4.60    1.18
   1   2 -11    4.74    1.00
  -1   2  11    4.83    0.88
  -1  -2 -11    6.75    1.44
  -1  -2  11    6.90    1.55
   1  -3 -11   80.73    3.72
   1   3  11   76.97    3.82
   1   3 -11   76.95    4.37
  -1   3  11   75.97    3.26
  -1  -3  11   81.06    5.12
   1  -3  11   83.02    5.26
  -1   3  11   76.78    4.98
   1   3  11   87.18    5.37
  -1  -3  11   70.51    4.65
   1  -3 -11   78.40    4.34
   1   3 -11   75.94    3.42
  -1   3  11   77.74    4.22
   1  -3  11   76.84    4.96
   1   3  11   73.55    4.27
  -1  -3 -11   74.42    4.31
   1   4 -11   49.62    3.64
   1   4  11   51.25    3.19
  -1   4  11   44.69    2.55
  -1   4  11   51.85    4.20
  -1  -4  11   48.83    4.05
   1  -4  11   51.85    4.28
   1   4  11   45.15    4.07
   1  -4  11   46.41    3.99
  -1   4  11   46.46    3.25
   1   4  11   46.61    3.42
   1   4 -11   44.99    2.47
  -1  -4 -11   46.80    3.44
  -1  -4  11   41.00    3.70
   1   5  11   67.84    3.69
  -1   5  11   67.69    3.14
   1   5  11   72.28    4.89
   1  -5  11   73.84    4.93
  -1  -5  11   70.16    4.83
  -1   5  11   69.86    4.80
   1   5  11   69.80    4.10
   1   5 -11   65.30    2.80
   1  -5  11   71.98    5.00
  -1   5  11   70.71    3.82
  -1  -5 -11   70.35    4.09
  -1  -5  11   66.20    4.71
  -1   6  11   17.25    1.67
   1   6  11   15.90    1.80
   1   6  11   16.15    2.63
   1  -6  11   20.24    2.78
  -1   6  11   16.87    2.60
  -1  -6  11   16.82    2.59
   1   6 -11   16.10    1.33
  -1   6  11   16.90    1.84
  -1  -6  11   18.31    2.69
   1  -6  11   14.21    2.42
  -1  -6 -11   15.13    1.91
   1   7  11   85.56    4.30
  -1   7  11   91.36    3.87
   1   7  11   92.02    5.52
   1  -7  11   89.70    5.48
  -1  -7  11   86.92    5.31
  -1   7  11   84.77    5.21
   1  -7  11   84.26    5.61
  -1   7  11   89.61    4.12
  -1  -7 -11   96.99    4.63
   1   7 -11   85.47    2.70
  -1  -7  11   88.89    5.64
   1   8  11    5.60    1.18
  -1   8  11    8.12    1.31
  -1   8  11    8.41    1.89
   1  -8  11    9.85    2.06
   1   8  11    8.73    1.93
  -1  -8  11    7.96    2.10
   1   8 -11    7.27    0.68
  -1  -8 -11    7.55    1.34
  -1  -8  11    9.93    2.26
   1  -8  11    6.10    1.65
   1   9  11    8.52    1.96
   1  -9  11    6.83    1.73
  -1  -9  11    7.65    1.63
  -1   9  11    4.92    1.60
  -1   9  11    7.23    1.29
   1   9  11    6.17    1.29
   1  -9  11    4.68    1.55
  -1  -9 -11    6.94    1.29
  -1  -9  11    7.17    1.91
   1  10  11   10.96    1.72
   1  10  11   10.14    2.03
  -1  10  11   10.89    2.09
  -1 -10  11   10.20    1.98
   1 -10  11   10.60    2.03
  -1 -10  11   10.06    2.10
  -1 -10  11   11.22    2.39
   1 -10  11   10.83    2.20
  -1 -10 -11   10.78    1.56
   1  11  11    1.79    0.96
   1 -11 -11   -0.56    0.89
   1  11  11   -0.93    0.93
  -1  11  11   -0.15    1.23
  -1 -11  11   -0.30    1.05
   1 -11  11    0.74    1.22
  -1 -11  11   -0.64    1.09
   1 -11  11   -0.42    1.30
  -1 -11 -11    0.61    0.55
  -1 -11  11   -0.59    1.29
   1  12  11   30.22    2.99
   1 -12 -11   25.36    2.47
  -1 -12  11   24.10    2.81
   1 -12  11   28.01    3.11
   1  12  11   28.35    3.17
  -1  12  11   25.18    2.96
  -1  12 -11   26.33    1.10
  -1 -12  11   31.19    3.67
  -1 -12 -11   23.99    2.21
  -1 -12  11   34.70    4.17
   1 -12  11   23.51    3.26
   1 -13 -11  108.90    5.20
   1  13  11   94.71    5.69
   1 -13  11  104.54    5.94
  -1 -13  11  103.59    5.87
  -1  13  11  100.90    5.79
  -1 -13  11  109.98    6.53
  -1 -13 -11   99.20    4.35
   1 -13  11  105.42    6.91
  -1 -13  11   96.09    6.52
  -1  14  11   53.50    4.30
   1 -14  11   55.81    4.33
  -1 -14  11   55.08    4.41
   1  14  11   51.10    4.16
  -1 -14 -11   52.13    3.10
  -1 -14  11   57.36    4.91
   1 -14  11   56.86    5.27
  -1  14 -11   59.07    3.62
   1  14 -11   49.95    3.68
  -1 -14  11   57.02    5.09
   1  15  11    9.68    1.94
   1 -15  11    7.38    1.61
  -1  15  11   11.59    2.04
  -1 -15  11    9.29    1.85
  -1 -15  11   10.82    2.27
  -1 -15 -11    7.91    1.17
  -1 -15  11    7.61    2.02
   1  15 -11   13.81    2.10
  -1  15 -11   11.47    1.75
   1 -15  11   11.09    2.45
  -1  16 -11    7.52    1.32
   1 -16  11    8.43    1.75
  -1  16  11    8.88    2.04
   1  16  11   10.07    1.90
  -1 -16  11    9.91    1.96
  -1 -16 -11   10.42    1.46
  -1 -16  11   10.41    2.16
   1  16 -11   12.86    2.80
  -1  16 -11   11.89    2.76
   1 -16  11    9.22    2.48
  -1 -16  11    5.78    2.13
  -1 -17  11   45.61    3.90
   1  17  11   45.58    3.88
  -1  17  11   45.85    3.89
   1 -17  11   40.87    3.63
  -1 -17  11   45.88    4.38
  -1 -17 -11   45.93    2.85
   1 -17  11   43.45    4.86
  -1 -17  11   44.85    4.97
  -1  17 -11   47.58    4.89
   1  17 -11   44.69    4.55
  -1 -18  11    6.59    1.69
   1  18  11    2.53    1.21
   1 -18  11    3.59    1.30
  -1  18  11    3.61    1.45
  -1 -18  11    5.61    1.69
   1 -18  11    7.24    2.34
  -1 -18  11    3.68    1.95
  -1  18 -11    9.73    2.48
   1  18 -11    5.93    1.81
  -1 -19  11    8.43    1.96
   1  19  11    8.83    1.82
   1 -19  11    5.95    1.51
   1 -19 -11    7.99    1.27
  -1  19  11    7.91    1.85
  -1 -19  11   10.41    2.38
   1 -19  11    3.89    1.92
   1  19 -11   10.25    2.46
  -1  19 -11    6.47    2.30
  -1 -19  11    9.51    2.56
  -1  20 -11   10.50    2.89
   1  20 -11    7.18    2.25
   1 -20 -11    8.84    1.38
  -1  20  11    4.92    1.37
   1 -20  11    6.49    1.66
  -1 -20  11    8.49    1.90
   1  20  11    8.18    1.92
  -1 -20  11    7.92    2.19
  -1  20 -11    9.21    2.69
   1  20 -11    8.51    2.55
  -1 -20  11    9.28    3.03
   1 -20  11    8.68    2.67
   1 -21 -11    2.90    1.05
   1  21 -11    0.98    1.71
  -1  21 -11    0.04    1.59
  -1 -21  11    1.91    1.31
  -1  21  11    2.44    1.41
   1 -21  11    0.22    0.84
   1  21  11    1.15    1.02
  -1 -21  11    4.25    1.85
  -1 -21  11    6.00    2.63
   1  21 -11    0.66    1.54
  -1  21 -11    7.01    2.87
   1 -21  11    4.98    2.47
   1  22 -11   26.76    4.42
   1 -22 -11   22.87    2.32
  -1  22 -11   25.15    4.13
   1 -22  11   23.62    2.93
  -1  22  11   19.18    2.49
   1  22  11   22.40    2.84
  -1 -22  11   19.61    2.56
  -1 -22  11   24.10    3.36
   1 -22  11   21.66    3.76
   1  22 -11   21.25    3.68
  -1 -22  11   26.41    4.21
  -1  22 -11   22.61    3.97
   1  23 -11    1.49    1.84
  -1  23 -11   -1.19    1.96
   1  23  11    3.69    1.31
  -1 -23  11    1.60    1.07
  -1  23  11    2.11    1.14
   1 -23  11    3.25    1.28
  -1 -23  11    4.00    1.44
  -1  23 -11    1.21    1.64
   1  23 -11    4.68    2.23
  -1 -23  11    4.10    2.04
   1 -23  11    6.08    2.48
  -1  24 -11    9.42    3.04
   1  24 -11    8.96    3.25
  -1 -24 -11    5.63    1.66
  -1 -24  11    6.49    1.46
   1 -24  11    6.30    1.60
  -1 -24  11    8.16    2.36
  -1  24 -11    2.75    1.81
   1  24 -11    6.79    2.44
  -1 -24  11    8.19    3.20
   1 -24  11    3.77    2.15
   1  25 -11   18.77    3.61
  -1  25 -11   17.19    3.52
  -1 -25  11   21.41    3.24
   1  25 -11   17.21    3.49
  -1  25 -11   26.45    4.40
  -1 -25  11   16.92    3.64
   1 -25  11   24.59    4.31
  -1  26 -11   -0.63    2.03
   1  26 -11    0.47    1.82
  -1 -26  11    2.69    1.62
   1 -26  11   -1.01    1.49
  -1  26 -11    1.36    1.86
   1  26 -11   -0.06    2.06
  -1 -26  11    1.63    2.06
  -1  27 -11    5.91    2.60
   1  27 -11    8.17    2.90
  -1 -27  11    2.58    2.03
  -1  27 -11    9.50    2.84
   1  27 -11    8.44    2.68
   1 -27  11    8.80    2.98
   1  28 -11    4.83    2.26
  -1  28 -11    6.67    2.48
  -1  28 -11    6.83    2.68
   1 -28  11    6.84    2.45
  -1 -28  11    5.50    2.71
   1  28 -11    5.88    2.40
  -1  29 -11    4.93    2.62
   1  29 -11    8.00    3.11
  -1  29 -11    6.20    2.75
  -1 -29  11    8.04    2.80
   1 -29  11    8.43    3.16
   1  30 -11    0.59    1.52
  -1  30 -11    2.51    2.25
   1 -30  11   -0.65    1.91
  -1 -30  11    3.37    2.46
  -1  31 -11    5.32    3.13
   1  31 -11    3.17    2.60
  -1 -31  11    2.17    2.01
   1 -31  11    1.81    1.91
   1 -32  11    0.15    1.77
  -1 -32  11   -1.26    2.03
   1 -33  11   -1.57    1.80
  -1 -33  11    0.54    2.08
   1   0 -12   -0.22    0.64
   1   0  12    4.50    2.37
  -1   0  12    5.47    2.05
   1   0 -12    0.03    0.67
   1   0  12    2.95    1.46
  -1   0  12   -0.10    1.08
   1  -1 -12   44.63    3.13
   1   1 -12   42.33    3.24
  -1  -1  12   49.03    4.29
  -1   1  12   47.83    4.19
   1   1  12   44.02    4.24
   1  -1  12   40.80    4.04
   1  -1  12   46.43    3.98
  -1  -1  12   41.81    3.70
   1   1  12   46.11    3.83
   1  -1 -12   43.80    3.21
  -1   1  12   46.42    3.64
   1   1 -12   39.25    2.84
   1  -2 -12    2.36    0.91
   1   2 -12    2.67    1.00
  -1   2  12    2.68    0.81
  -1   2  12    3.63    1.56
   1   2  12    4.93    1.84
  -1  -2  12    2.58    1.62
   1  -2  12    6.03    1.91
   1  -2  12    0.09    1.14
   1   2 -12    2.16    0.65
   1  -2 -12    2.48    0.98
  -1   2  12    2.07    0.97
   1   2  12    1.52    1.35
  -1  -2  12    2.80    1.28
   1   3  12   10.78    1.57
   1  -3 -12   10.42    1.50
  -1   3  12   10.45    1.34
  -1  -3  12   11.97    2.54
  -1   3  12   14.28    2.61
   1   3  12   16.05    2.86
   1  -3  12   16.33    2.96
  -1   3  12   11.19    1.76
   1   3 -12   12.13    1.50
   1   3  12   11.77    2.07
   1  -3  12   11.53    2.07
  -1  -3  12    9.13    1.91
   1   4  12   99.96    4.58
   1  -4 -12  101.70    4.33
  -1   4  12   99.32    3.92
   1   4  12  103.15    6.13
  -1  -4  12  103.30    6.06
  -1   4  12  102.06    6.11
   1  -4  12  106.16    6.18
  -1  -4  12  101.27    5.94
   1   4  12  102.38    5.30
   1  -4  12  102.27    6.07
  -1   4  12   97.62    4.93
   1   4 -12   98.89    3.92
  -1  -4 -12  103.37    5.32
  -1   5  12   51.51    2.90
   1   5  12   50.28    3.31
  -1  -5  12   56.41    4.62
   1   5  12   55.63    4.63
  -1   5  12   53.39    4.44
   1  -5  12   47.82    4.28
  -1  -5  12   46.39    4.07
  -1   5  12   49.89    3.42
   1   5 -12   49.45    2.64
   1   5  12   52.80    3.79
   1  -5  12   46.13    4.24
  -1  -5 -12   49.34    3.65
  -1   6  12   20.01    1.85
   1   6  12   17.94    2.01
  -1   6  12   17.65    2.78
   1  -6  12   24.31    3.15
   1   6  12   22.24    2.87
  -1  -6  12   21.23    2.88
  -1   6  12   19.23    2.15
   1   6 -12   19.71    1.57
   1   6  12   19.42    2.28
   1  -6  12   19.72    2.85
  -1  -6  12   22.06    2.84
  -1  -6 -12   22.88    2.39
   1   7  12   22.53    2.29
  -1   7  12   22.90    2.06
  -1   7  12   23.37    3.08
  -1  -7  12   23.15    3.08
   1   7  12   23.10    3.14
   1  -7  12   19.71    2.78
   1   7 -12   23.70    1.56
  -1   7  12   21.15    2.15
  -1  -7 -12   19.11    2.19
  -1  -7  12   24.06    3.07
   1  -7  12   21.12    2.92
  -1   8  12   20.79    2.04
   1   8  12   24.40    2.38
   1  -8  12   25.14    3.05
  -1  -8  12   23.36    3.09
  -1   8  12   22.00    3.00
   1   8  12   25.58    3.15
   1   8 -12   20.58    1.28
  -1  -8  12   22.55    3.15
   1  -8  12   19.03    2.85
  -1  -8 -12   19.69    2.23
  -1   9  12   14.03    1.76
   1   9  12   14.72    1.95
   1  -9  12   13.50    2.40
  -1   9  12   16.99    2.71
  -1  -9  12   15.56    2.43
   1   9  12   16.70    2.67
   1   9 -12   14.12    0.85
   1  -9  12   12.89    2.55
  -1  -9  12   15.72    2.74
  -1  -9 -12   14.26    1.86
   1  10  12   32.68    2.98
  -1 -10  12   33.17    3.53
   1  10  12   28.48    3.30
   1 -10  12   32.59    3.60
  -1  10  12   29.62    3.33
   1 -10  12   31.41    3.92
  -1 -10 -12   31.18    2.71
  -1 -10  12   36.28    4.18
  -1 -11  12    3.85    1.48
  -1  11  12    1.33    1.19
   1  11  12    3.86    1.50
   1 -11  12    3.17    1.51
   1  11  12    4.94    1.24
   1 -11  12    7.34    2.41
  -1 -11 -12    2.52    0.73
  -1 -11  12    7.87    2.34
   1  12  12   23.93    2.74
   1 -12  12   20.21    2.87
  -1 -12  12   21.58    3.06
   1  12  12   18.87    2.77
  -1  12  12   16.82    2.62
  -1 -12 -12   21.45    2.26
  -1 -12  12   27.94    3.77
   1 -12  12   22.89    3.47
   1  13  12   55.71    4.11
  -1 -13  12   55.65    4.63
  -1  13  12   47.80    4.26
   1  13  12   49.81    4.44
   1 -13  12   51.46    4.46
   1 -13  12   46.57    4.87
  -1 -13 -12   46.86    3.19
  -1 -13  12   56.26    5.22
   1 -14  12  102.88    6.20
  -1 -14  12  109.01    6.31
   1  14  12   97.18    6.01
  -1  14  12  104.80    6.21
  -1 -14  12  113.16    7.06
   1 -14  12   98.48    7.02
  -1 -14 -12  101.42    4.55
  -1 -14  12   92.51    6.72
  -1  15  12    2.67    1.49
   1 -15  12    3.34    1.57
   1  15  12    1.12    1.32
  -1 -15  12    1.87    1.06
  -1 -15 -12    1.03    0.62
  -1 -15  12    1.31    1.70
  -1 -15  12    0.29    1.53
   1 -15  12    2.58    2.05
  -1  15 -12    1.02    0.63
  -1  16  12   33.39    3.53
   1 -16  12   31.55    3.48
  -1 -16  12   31.79    3.46
   1  16  12   27.30    3.30
  -1 -16  12   30.73    3.84
  -1 -16 -12   30.87    2.46
  -1 -16  12   32.62    4.38
   1 -16  12   26.43    3.84
   1 -17  12   26.13    3.11
   1  17  12   24.85    3.01
  -1  17  12   25.49    3.17
  -1 -17  12   29.05    3.37
  -1 -17  12   24.18    3.45
   1  17 -12   22.23    3.46
   1 -17  12   22.18    3.81
  -1  17 -12   25.43    3.74
  -1 -17  12   25.01    3.99
  -1 -18  12   21.10    2.94
   1  18  12   20.21    2.79
   1 -18  12   21.75    3.01
  -1  18  12   23.46    2.95
  -1 -18  12   22.38    3.34
  -1  18 -12   22.99    3.54
  -1 -18  12   21.30    3.68
   1 -18  12   23.23    3.91
   1  18 -12   17.39    3.04
  -1 -19  12    6.61    1.80
   1 -19  12    6.67    1.67
   1  19  12    4.05    1.37
  -1  19  12    7.10    1.86
   1 -19 -12    6.08    1.17
  -1 -19  12    7.19    2.30
   1  19 -12    7.18    2.37
  -1  19 -12    8.60    2.46
   1 -19  12    5.61    2.14
  -1 -19  12    6.57    2.50
   1 -20 -12   17.40    1.83
  -1  20 -12   16.30    3.39
   1  20 -12   16.36    3.20
   1  20  12   14.99    2.46
   1 -20  12   17.66    2.61
  -1 -20  12   16.18    2.57
  -1  20  12   15.35    2.44
  -1 -20  12   18.01    3.19
  -1  20 -12   15.73    2.94
   1 -20  12   18.09    3.52
  -1 -20  12   16.52    3.53
   1  20 -12   16.29    3.15
   1  21 -12    1.96    1.67
  -1  21 -12    1.86    1.93
  -1 -21  12    2.75    1.45
   1 -21  12    3.37    1.37
   1  21  12    3.91    1.52
  -1  21  12    3.43    1.20
  -1 -21  12    6.38    2.06
  -1  21 -12    3.90    2.35
   1 -21  12    5.80    2.37
   1  21 -12    1.04    1.69
  -1 -21  12    3.90    2.12
  -1  22 -12   48.37    5.81
   1  22 -12   51.30    5.68
   1  22  12   44.97    4.03
  -1  22  12   48.88    4.21
  -1 -22  12   45.24    4.10
   1 -22  12   50.15    4.27
  -1 -22  12   52.57    5.00
   1 -22  12   50.72    5.67
  -1 -22  12   58.52    6.38
   1  22 -12   53.35    5.74
  -1  22 -12   52.55    5.68
   1  23 -12    2.78    2.02
  -1  23 -12    1.12    1.76
   1 -23  12    2.10    1.13
   1  23  12    2.05    1.19
  -1  23  12   -0.07    1.23
  -1 -23  12    0.17    0.99
  -1 -23  12    0.15    1.18
   1  23 -12    0.68    1.90
  -1  23 -12   -1.86    1.88
  -1 -23  12    5.49    2.68
   1 -23  12    2.70    2.35
  -1  24 -12    4.73    2.56
   1  24 -12    7.95    2.75
   1 -24  12    5.09    1.66
  -1 -24  12    6.10    1.85
  -1 -24  12    5.19    2.60
   1  24 -12    4.33    2.18
  -1  24 -12    3.86    2.46
   1 -24  12    4.35    2.50
  -1  25 -12   16.36    3.78
   1  25 -12   10.20    3.27
  -1 -25  12    9.24    2.22
   1 -25  12   11.01    3.27
  -1  25 -12    7.62    2.52
   1  25 -12    7.28    2.71
  -1 -25  12    6.67    2.54
  -1  26 -12    3.14    1.92
   1  26 -12    3.90    2.07
   1 -26  12    6.90    2.69
  -1  26 -12   10.36    3.27
  -1 -26  12    5.59    2.84
   1  26 -12    5.02    2.22
  -1  27 -12    5.75    2.77
   1  27 -12    3.12    2.18
   1 -27  12    5.49    2.65
  -1 -27  12    8.32    2.61
   1  27 -12    6.03    2.34
  -1  27 -12    8.65    3.05
  -1  28 -12   16.02    4.12
   1  28 -12   16.41    3.95
   1 -28  12   13.84    3.75
  -1 -28  12   12.27    3.69
  -1  28 -12   12.14    3.46
   1  28 -12   11.98    3.31
  -1  29 -12    5.93    2.70
   1  29 -12    5.83    2.83
   1  29 -12    5.37    2.82
  -1  29 -12    5.82    2.63
  -1 -29  12    4.89    2.59
   1 -29  12    3.87    2.44
  -1  30 -12    0.19    2.00
   1  30 -12    2.07    2.02
  -1  30 -12    5.11    3.04
   1 -30  12    1.35    1.78
  -1 -30  12    3.74    2.16
  -1 -31  12   -1.24    1.99
   1 -31  12    2.83    2.27
   1 -32  12    2.09    1.89
  -1 -32  12    5.62    2.21
   1   0 -13    0.07    0.84
   1   0 -13    0.12    0.62
  -1   0  13   -1.03    0.87
   1   0  13   -1.59    1.25
  -1   0 -13   -0.41    0.74
   1  -1 -13   45.87    3.34
   1   1 -13   50.80    3.62
   1   1  13   46.24    4.40
  -1   1  13   42.04    4.12
   1  -1  13   50.37    4.63
  -1  -1  13   45.11    4.24
   1   1  13   44.98    3.97
  -1  -1  13   46.06    3.94
   1  -1 -13   45.44    3.40
   1   1 -13   46.91    3.21
   1  -1  13   48.34    4.18
  -1   1  13   44.48    3.76
   1  -2 -13   11.39    1.69
  -1   2  13    9.96    1.42
   1   2  13   12.64    2.60
  -1   2  13   11.49    2.40
   1  -2  13   10.58    2.61
  -1  -2  13   14.65    2.67
  -1   2  13    9.33    1.82
   1   2 -13    9.32    1.44
   1  -2  13   12.67    2.42
   1   2  13    8.75    1.87
  -1  -2  13    9.46    1.94
   1  -3 -13   38.36    2.85
  -1   3  13   35.19    2.45
   1   3  13   37.09    2.97
   1   3 -13   40.14    2.79
  -1   3  13   42.70    3.46
  -1  -3  13   38.76    3.73
   1  -3  13   37.99    3.93
   1   3  13   36.33    3.47
   1  -3  13   37.41    3.94
  -1  -3  13   36.65    3.90
  -1   3  13   42.37    4.20
   1   3  13   38.52    4.04
  -1   4  13   34.49    2.45
   1  -4 -13   35.57    2.68
   1   4  13   41.03    3.08
  -1  -4  13   32.13    3.59
   1  -4  13   34.14    3.72
   1   4 -13   41.87    2.73
   1   4  13   34.11    3.25
  -1   4  13   37.75    3.35
  -1   4  13   37.99    4.00
   1   4  13   43.27    4.51
   1  -4  13   37.21    3.99
  -1  -4  13   41.71    4.23
  -1   5  13   88.50    3.90
   1  -5 -13   99.29    4.36
   1   5  13   91.95    4.60
  -1   5  13   89.48    5.96
  -1  -5  13   91.89    6.02
   1   5  13  100.60    6.31
   1  -5  13  100.45    6.27
  -1   5  13   94.29    4.97
   1   5 -13   95.64    3.84
   1   5  13   87.63    5.05
  -1  -5  13   95.41    6.11
   1  -5  13   92.89    6.11
   1   6  13    5.03    1.11
  -1   6  13    6.79    1.26
   1  -6  13    8.19    2.19
   1   6  13    7.97    2.13
  -1   6  13    8.87    2.26
  -1  -6  13    7.55    1.92
   1   6 -13    6.74    1.07
  -1   6  13    6.51    1.39
   1   6  13    5.94    1.50
  -1  -6  13    8.03    2.14
   1  -6  13    7.80    2.16
   1   7  13   25.36    2.52
  -1   7  13   26.35    2.23
  -1  -7  13   23.55    3.12
   1  -7  13   25.97    3.34
   1   7  13   24.60    3.36
  -1   7  13   26.04    3.28
  -1   7  13   24.90    2.39
   1   7 -13   26.44    1.79
  -1  -7 -13   23.43    2.62
  -1  -7  13   28.24    3.50
   1  -7  13   28.41    3.56
  -1   8  13    6.14    1.11
   1   8  13    7.34    1.51
  -1  -8  13    4.63    1.76
  -1   8  13   10.25    2.19
   1   8  13    7.57    2.02
   1  -8  13    4.80    1.68
   1   8 -13    7.04    0.88
  -1   8 -13    7.80    1.11
  -1  -8 -13    4.97    1.23
  -1  -8  13    7.99    2.24
   1  -8  13    6.69    1.78
   1   9  13   23.95    2.48
  -1   9  13   22.89    2.24
   1   9  13   23.99    3.25
  -1  -9  13   20.82    2.99
   1  -9  13   25.45    3.27
  -1   9  13   23.39    3.07
   1   9 -13   22.03    1.21
  -1   9 -13   22.86    1.68
  -1  -9  13   22.78    3.30
  -1  -9 -13   19.94    2.27
   1  -9  13   20.75    3.09
  -1  10  13   16.21    2.00
   1  10  13   16.23    2.16
   1  10  13   15.65    2.76
  -1 -10  13   20.08    2.87
   1 -10  13   16.39    2.81
  -1  10  13   15.53    2.49
  -1  10 -13   16.24    1.30
   1 -10  13   14.66    2.63
  -1 -10  13   21.22    3.42
  -1 -10 -13   13.39    1.86
   1  11  13   20.99    2.59
  -1 -11  13   22.84    3.25
   1  11  13   21.36    2.97
  -1  11  13   22.32    3.23
   1 -11  13   23.36    3.18
  -1  11 -13   23.21    1.36
   1 -11  13   24.94    3.72
  -1 -11 -13   22.03    2.33
  -1 -11  13   27.53    3.89
   1  12  13    8.92    2.07
  -1  12  13    8.25    2.30
   1  12  13    4.17    1.53
  -1 -12  13    8.08    2.22
   1 -12  13    5.37    1.93
  -1  12 -13    5.53    0.55
  -1 -12  13    9.58    2.62
  -1 -12 -13    6.14    1.24
   1 -12  13    5.11    2.44
   1  13  13   61.38    4.41
  -1  13  13   61.13    5.05
  -1 -13  13   57.55    4.94
   1  13  13   60.27    4.99
   1 -13  13   63.46    5.13
  -1 -13 -13   58.90    3.69
   1 -13  13   63.93    5.94
  -1 -13  13   61.22    5.52
   1  14  13   31.68    3.64
   1 -14  13   28.72    3.53
  -1 -14  13   25.05    3.29
  -1  14  13   38.01    4.03
  -1 -14 -13   26.95    2.54
   1 -14  13   30.08    4.28
  -1 -14  13   30.63    4.15
   1 -15  13    7.79    1.98
  -1 -15  13    5.51    1.64
  -1  15  13    5.41    1.79
   1  15  13    7.16    2.15
  -1 -15  13    4.10    1.52
   1 -15  13    7.43    2.22
  -1  16  13    1.07    1.19
   1  16  13    4.05    1.60
   1 -16  13    1.56    1.08
  -1 -16  13    2.74    1.37
   1 -16  13    2.22    1.47
  -1 -16  13    2.83    1.83
  -1 -17  13   36.37    3.84
   1  17  13   31.45    3.58
  -1  17  13   33.62    3.74
   1 -17  13   36.46    3.80
   1  17 -13   29.54    3.98
  -1 -17  13   30.55    4.39
   1 -17  13   38.34    4.78
  -1  18  13    4.91    1.73
   1  18  13    4.31    1.73
  -1 -18  13    4.82    1.81
   1 -18  13    7.21    1.93
  -1 -18  13   10.32    3.08
   1 -18  13    9.43    2.85
  -1  18 -13    1.85    1.66
   1  18 -13    5.17    2.02
   1  19  13   28.18    3.38
  -1 -19  13   30.35    3.67
   1 -19  13   31.87    3.70
  -1  19  13   28.65    3.58
   1 -19  13   31.81    4.57
   1  19 -13   30.92    4.01
  -1 -19  13   42.07    5.25
  -1  19 -13   30.35    4.13
   1 -20  13    4.94    1.80
  -1 -20  13    1.62    1.39
   1  20  13    2.12    1.24
  -1  20  13    1.18    1.14
   1 -20  13    4.74    2.23
  -1 -20  13    6.11    2.67
   1  20 -13    4.37    1.74
  -1  20 -13    2.19    1.46
   1 -21  13    1.39    1.15
  -1  21  13    1.54    1.26
  -1 -21  13   -0.38    1.19
   1  21  13   -2.18    1.67
   1  21 -13   -3.71    2.66
  -1  21 -13   -3.77    2.54
   1 -21  13    1.48    1.78
   1  21 -13   -0.94    1.97
  -1  21 -13   -0.15    1.74
  -1 -21  13   -1.83    1.82
   1  22  13   15.40    2.70
  -1 -22  13   13.62    2.39
  -1  22  13   14.86    2.51
   1 -22  13   14.47    2.53
   1  22 -13   15.46    3.38
  -1  22 -13   19.67    3.93
   1 -22  13   16.85    3.69
   1  22 -13   17.16    3.30
  -1 -22  13   17.21    3.88
  -1  22 -13   15.92    3.23
   1 -23  13    1.37    1.77
  -1 -23  13    2.46    1.31
   1  23 -13   -2.86    2.44
  -1  23 -13   -0.89    1.93
   1  23 -13   -0.08    1.48
   1 -23  13    2.63    1.87
  -1 -23  13    0.44    1.41
  -1  23 -13    1.19    1.72
   1  24 -13   -0.73    1.89
  -1  24 -13    0.04    1.81
   1  24 -13   -0.70    1.66
  -1 -24  13   -1.90    1.97
   1 -24  13    2.95    2.31
  -1  24 -13    0.34    1.82
  -1  25 -13   17.47    3.69
   1  25 -13   12.46    3.11
  -1 -25  13    9.54    3.04
  -1  25 -13   12.94    3.43
   1  25 -13   13.23    3.40
   1 -25  13   14.68    3.55
  -1  26 -13   -0.19    1.87
   1  26 -13   -0.20    2.14
  -1 -26  13    2.92    2.30
  -1  26 -13   -0.85    2.02
   1  26 -13    0.98    2.18
   1 -26  13   -0.20    2.09
   1  27 -13    7.44    2.54
  -1  27 -13   12.23    3.36
   1  27 -13   11.45    3.06
  -1  27 -13    8.88    2.85
   1 -27  13   14.06    3.97
  -1 -27  13   18.40    4.13
   1  28 -13    1.23    2.61
  -1  28 -13    0.10    2.17
   1 -28  13    1.72    1.95
   1  28 -13    2.76    2.13
  -1 -28  13    1.46    2.21
  -1  28 -13    1.93    2.27
   1  29 -13    7.50    3.31
  -1  29 -13    5.79    3.16
  -1  29 -13    6.40    3.01
   1 -29  13    5.28    3.09
   1  29 -13   11.00    3.61
  -1 -29  13    6.29    2.99
   1 -30  13   -0.41    1.99
  -1 -30  13    2.27    2.16
   1  30 -13    3.46    2.27
  -1  30 -13    1.60    2.27
   1 -31  13    1.97    2.46
   1   0  14    1.44    1.34
  -1   0  14    0.27    1.02
  -1   0  14   -0.92    1.24
   1   0  14    0.07    1.35
   1  -1 -14   18.41    2.24
  -1   1  14   20.74    3.19
   1   1  14   18.34    3.06
   1  -1  14   17.54    2.88
  -1  -1  14   15.74    2.76
   1   1  14   18.15    2.67
  -1   1  14   17.63    2.68
  -1  -1  14   16.58    2.62
   1   1 -14   13.99    1.90
   1  -1  14   18.52    2.77
   1   2  14   34.40    2.88
  -1   2  14   34.81    2.57
   1  -2 -14   36.32    3.03
   1  -2  14   38.51    4.24
  -1  -2  14   35.13    4.05
   1   2  14   41.45    4.46
  -1   2  14   37.30    4.11
   1   2 -14   35.91    2.87
   1   2  14   33.61    3.40
  -1   2  14   32.05    3.23
  -1   2 -14   30.74    2.79
   1  -2  14   40.20    4.11
  -1  -2  14   31.37    3.41
   1  -3 -14   13.40    1.87
   1   3  14   12.40    1.88
  -1   3  14   11.46    1.56
   1   3  14   11.12    2.62
   1  -3  14   11.87    2.58
  -1  -3  14   18.26    3.09
  -1   3  14   12.43    2.86
  -1   3  14   12.29    2.33
  -1   3 -14   10.11    1.50
   1   3  14    9.94    2.14
   1   3 -14   13.44    1.76
   1  -3  14    8.00    2.08
  -1  -3  14   12.35    2.60
  -1   4  14   27.13    2.27
   1  -4 -14   21.34    2.15
   1   4  14   29.78    2.74
   1  -4  14   29.91    3.78
  -1   4  14   23.93    3.52
  -1  -4  14   23.10    3.33
   1   4  14   27.76    3.57
  -1   4  14   28.32    2.94
  -1   4 -14   22.49    2.20
   1   4  14   24.53    2.84
   1  -4  14   28.49    3.63
   1   4 -14   22.21    2.07
  -1  -4  14   21.89    3.05
   1   5  14   27.06    2.64
  -1   5  14   29.21    2.41
   1  -5 -14   28.58    2.44
   1   5  14   30.24    3.85
   1  -5  14   31.25    3.83
  -1   5  14   32.49    3.96
  -1  -5  14   33.92    3.96
   1   5  14   26.23    2.94
  -1   5 -14   27.01    2.38
  -1   5  14   32.36    3.11
   1  -5  14   26.60    3.61
   1   5 -14   26.44    2.17
  -1  -5  14   33.60    3.91
   1  -6 -14   32.98    2.58
  -1   6  14   32.23    2.53
   1   6  14   32.47    2.95
   1  -6  14   36.10    4.03
  -1  -6  14   36.90    4.15
  -1   6  14   34.00    4.00
   1   6  14   29.18    3.70
   1  -6  14   31.20    3.86
   1   6 -14   34.30    2.41
   1   6  14   33.70    3.31
  -1   6  14   32.32    3.02
  -1   6 -14   35.13    2.50
  -1  -6  14   33.36    3.95
  -1   7  14    2.35    0.86
   1   7  14    2.71    1.03
   1   7  14    5.75    2.00
  -1  -7  14    6.52    2.11
  -1   7  14    2.42    1.64
   1  -7  14    6.12    2.08
   1   7 -14    3.32    0.74
  -1   7 -14    3.23    0.80
  -1   7  14    4.30    1.16
   1  -7  14    5.16    1.94
  -1  -7  14    2.94    1.72
   1   8  14   21.74    2.34
  -1   8  14   18.72    1.98
  -1   8  14   21.33    3.10
   1   8  14   21.75    3.34
   1  -8  14   21.19    3.02
  -1  -8  14   24.86    3.38
   1   8 -14   20.66    1.56
  -1   8  14   18.25    2.29
  -1   8 -14   22.91    1.87
   1  -8  14   19.22    3.06
  -1  -8  14   25.64    3.61
  -1   9  14   10.76    1.61
   1   9  14   10.49    1.78
   1   9  14   11.23    2.59
  -1   9  14   15.17    2.91
   1  -9  14   13.87    2.68
  -1  -9  14   11.08    2.64
   1   9 -14   10.84    0.98
  -1   9 -14    8.43    1.16
  -1  -9  14    7.52    2.30
   1  -9  14    8.90    2.43
   1 -10  14   18.88    3.06
   1  10  14   17.98    3.10
  -1 -10  14   14.00    2.61
  -1  10  14   17.11    2.99
   1  10  14   18.17    2.36
  -1  10  14   21.60    2.32
   1 -10  14   16.16    3.01
  -1 -10 -14   15.16    2.00
  -1 -10  14   22.19    3.50
  -1 -11  14   19.61    2.95
   1 -11  14   18.40    3.06
   1  11  14   17.09    2.88
  -1  11  14   22.93    3.41
   1  11  14   26.33    2.96
  -1 -11  14   17.88    3.42
  -1 -11 -14   20.64    2.37
   1 -11  14   19.60    3.22
  -1 -12  14    1.56    1.60
  -1  12  14    4.97    2.13
   1 -12  14    4.13    2.00
   1  12  14    1.43    1.59
   1  12  14    4.94    1.69
  -1 -12  14    2.21    1.71
  -1 -12 -14    3.24    1.23
   1 -12  14    5.10    2.17
   1  13  14   18.18    2.84
  -1  13  14   24.51    3.50
   1 -13  14   18.25    2.85
  -1 -13  14   19.61    3.11
   1  13  14   23.81    2.96
   1 -13  14   20.31    3.60
  -1 -13  14   20.83    3.35
  -1  14  14   48.46    4.63
   1  14  14   47.26    4.59
  -1 -14  14   58.13    5.11
   1 -14  14   54.28    4.94
   1 -14  14   53.91    5.60
  -1 -14  14   60.89    5.84
  -1 -15  14    5.36    1.80
   1 -15  14    1.18    1.29
  -1  15  14    5.08    1.90
   1  15  14    0.97    1.38
   1 -15  14    0.77    1.56
  -1 -15  14    1.76    2.03
  -1 -16  14   13.63    2.52
  -1  16  14   13.97    2.63
   1 -16  14   13.44    2.57
   1  16  14    9.77    2.22
   1 -16  14   14.35    3.25
  -1 -16  14   10.92    2.75
  -1  17  14    6.82    1.97
   1  17  14    9.11    2.05
   1 -17  14    8.96    2.05
  -1 -17  14    7.27    2.05
   1 -17  14    8.94    2.61
  -1 -17  14    7.10    2.33
   1 -18  14    4.87    1.80
  -1  18  14    5.88    2.04
   1  18  14    2.44    1.35
  -1 -18  14    9.96    2.18
  -1  18 -14   -0.22    2.14
   1 -18  14    3.13    1.88
   1  18 -14   -0.46    1.69
  -1 -18  14    3.39    1.87
   1  19  14   15.37    2.93
   1 -19  14   12.35    2.35
  -1 -19  14   15.29    2.74
  -1  19  14   15.41    2.71
  -1 -19  14   12.26    2.97
   1  19 -14   16.34    2.87
   1 -19  14   14.15    3.43
  -1  19 -14    6.64    2.18
   1 -20  14    2.64    1.69
   1  20  14    1.78    1.51
  -1 -20  14    0.61    1.06
  -1  20  14    1.01    1.02
  -1  20 -14   -1.22    1.62
   1 -20  14    2.28    2.31
   1  20 -14   -3.08    2.10
  -1 -20  14    0.96    1.58
   1  21  14    0.37    1.10
  -1 -21  14    0.90    1.33
   1 -21  14    1.29    1.37
  -1  21  14    0.32    1.16
  -1 -21  14   -0.72    1.47
   1 -21  14    2.22    2.12
   1  21 -14    0.75    1.71
  -1  21 -14   -1.26    2.15
  -1 -22  14   25.23    3.46
  -1  22  14   21.83    3.12
   1  22  14   20.87    3.07
   1 -22  14   26.77    3.53
  -1  22 -14   19.77    3.73
   1  22 -14   25.59    4.18
  -1  22 -14   21.81    3.88
  -1 -22  14   27.33    4.61
   1 -22  14   18.27    3.92
   1  22 -14   21.60    3.78
   1 -23  14    1.00    1.36
  -1 -23  14   -0.65    1.17
  -1  23 -14   -0.79    2.15
   1  23 -14    0.47    1.46
   1 -23  14   -0.79    1.77
  -1 -23  14    0.55    1.68
   1  23 -14    0.62    1.63
  -1  23 -14   -0.78    1.68
   1  24 -14   -0.19    1.90
  -1  24 -14    2.21    2.10
   1  24 -14    3.62    1.67
  -1  24 -14   -0.56    1.89
   1 -24  14    0.62    1.87
  -1 -24  14   -0.62    1.88
  -1  25 -14    3.00    2.20
   1  25 -14    7.15    2.83
   1  25 -14    2.36    2.13
  -1 -25  14    3.17    2.38
  -1  25 -14    1.75    1.88
   1 -25  14    1.93    2.16
   1  26 -14    4.89    2.28
  -1  26 -14    0.58    2.38
   1 -26  14    3.08    2.06
   1  26 -14    4.85    2.44
  -1  26 -14    5.37    2.54
  -1 -26  14    3.45    2.67
   1  27 -14    3.89    2.17
  -1  27 -14    7.00    2.32
  -1  27 -14    4.73    2.16
   1 -27  14    5.95    2.89
  -1 -27  14    3.09    2.82
   1  27 -14   10.75    3.23
   1  28 -14    4.63    3.03
  -1  28 -14   -0.16    1.96
   1 -28  14    1.50    1.84
  -1  28 -14    1.71    2.27
   1  28 -14    2.14    2.10
  -1 -28  14    2.84    2.29
   1  29 -14   -0.62    1.45
  -1 -29  14    3.24    2.99
   1 -29  14   -0.99    2.10
  -1  29 -14   -0.80    1.58
   1  30 -14    1.73    1.98
  -1   0  15    0.21    1.04
   1   0  15   -0.47    1.34
  -1   0  15    0.68    1.33
   1   0  15    0.80    1.40
  -1   1  15   -1.02    0.98
  -1   1  15   -0.65    1.19
  -1  -1  15   -2.26    1.49
   1   1  15    0.30    0.97
   1  -1  15    2.19    1.61
  -1  -1  15   -0.21    1.36
  -1   1  15    0.83    1.28
   1  -1  15    2.14    1.78
   1   1  15    5.39    2.42
   1  -2 -15   24.40    2.60
  -1   2  15   19.96    2.04
   1   2  15   23.41    2.54
   1   2  15   24.12    3.60
   1  -2  15   22.17    3.47
  -1  -2  15   23.61    3.48
  -1   2  15   21.01    3.45
   1  -2  15   19.48    3.09
  -1   2  15   17.87    2.67
   1   2  15   21.08    2.86
   1   2 -15   20.82    2.33
  -1  -2  15   24.42    3.29
   1   3  15   38.56    3.18
   1  -3 -15   45.12    3.41
  -1   3  15   36.08    2.73
  -1   3  15   41.11    4.51
  -1  -3  15   37.61    4.30
   1   3  15   41.04    4.61
   1  -3  15   48.64    4.89
   1  -3  15   46.59    4.62
   1   3  15   43.85    4.13
  -1   3 -15   38.45    3.09
   1   3 -15   35.23    2.90
  -1   3  15   38.31    3.69
  -1  -3  15   33.30    3.79
  -1   4  15    6.44    1.30
   1  -4 -15    5.61    1.30
   1   4  15    6.47    1.37
   1  -4  15    8.23    2.65
   1   4  15   10.57    2.95
  -1  -4  15   11.98    2.98
  -1   4  15    9.01    2.71
  -1   4 -15    6.41    1.34
   1   4  15    4.70    1.51
   1  -4  15    6.99    2.21
   1   4 -15    7.54    1.35
  -1   4  15    6.91    1.59
  -1  -4  15    7.11    2.33
   1   5  15  114.95    5.45
   1  -5 -15  113.40    5.05
  -1   5  15  112.88    4.75
   1   5  15  105.49    7.02
   1  -5  15  109.60    7.27
  -1  -5  15  131.74    7.83
  -1   5  15  116.82    7.48
   1   5  15  108.44    6.10
  -1   5 -15  102.32    4.69
   1  -5  15  114.90    7.23
   1   5 -15  105.90    4.54
  -1   5  15  112.29    5.94
  -1  -5  15  118.38    7.31
   1   6  15    7.06    1.42
   1  -6 -15    7.03    1.37
  -1   6  15    8.34    1.38
  -1   6  15    9.78    2.68
   1  -6  15   11.42    2.68
  -1  -6  15    8.83    2.54
   1   6  15   10.24    2.65
   1   6  15    4.73    1.43
  -1   6 -15    8.40    1.44
  -1   6  15   10.91    2.01
   1  -6  15    8.81    2.72
  -1  -6  15   11.94    2.67
  -1   7  15   11.49    1.53
   1  -7 -15   10.09    1.52
   1   7  15   13.89    1.93
   1   7  15   15.36    2.96
  -1  -7  15   17.64    3.38
  -1   7  15   13.83    2.92
   1  -7  15   11.54    2.63
   1  -7  15   13.69    2.72
  -1   7  15   13.18    1.96
  -1  -7  15   15.75    2.91
   1  -8 -15   15.13    1.80
  -1   8  15   15.22    1.83
   1   8  15   14.70    2.10
  -1   8  15   16.00    3.04
   1  -8  15   16.62    3.08
   1   8  15   17.39    3.19
  -1  -8  15   14.91    3.12
  -1   8  15   15.76    2.24
   1  -8  15   13.90    2.75
  -1  -8  15   14.52    3.09
  -1  -9  15   42.92    4.60
   1   9  15   37.38    4.28
   1  -9  15   35.73    4.32
  -1   9  15   39.57    4.35
   1   9  15   39.31    3.34
  -1   9  15   38.85    2.92
   1  -9  15   30.09    4.07
  -1  -9  15   37.19    4.36
   1  10  15   15.29    3.23
  -1  10  15   15.42    3.06
   1 -10  15   12.07    2.85
  -1 -10  15   14.77    2.98
   1  10  15   14.82    2.32
  -1  10  15   13.32    1.93
   1 -10  15    6.93    2.40
  -1 -10  15   11.11    2.60
  -1  11  15   44.45    4.70
   1 -11  15   39.56    4.60
   1  11  15   42.32    4.62
  -1 -11  15   45.98    4.72
   1  11  15   52.16    4.06
  -1 -11  15   43.63    5.05
   1 -11  15   40.58    4.86
  -1 -12  15    6.64    2.48
  -1  12  15    9.02    2.70
   1 -12  15    2.82    1.58
   1  12  15    0.61    1.42
   1  12  15    1.96    1.18
  -1 -12  15    6.46    2.01
   1 -12  15    4.97    2.25
  -1  13  15   39.36    4.39
   1  13  15   32.31    3.90
   1 -13  15   39.82    4.43
  -1 -13  15   42.15    4.70
   1  13  15   40.27    3.82
  -1 -13  15   39.13    4.75
   1 -13  15   39.27    4.96
   1  14  15    7.56    2.14
   1 -14  15   15.54    2.98
  -1  14  15   10.69    2.70
  -1 -14  15   11.80    2.50
   1 -14  15   11.40    3.11
  -1 -14  15   12.81    3.08
  -1  15  15   14.31    2.93
  -1 -15  15   11.69    2.69
   1  15  15    8.03    2.19
   1 -15  15   10.23    2.47
  -1 -15  15    6.64    2.37
   1 -15  15   11.07    2.83
   1  16  15    5.46    1.69
  -1 -16  15    6.13    2.39
  -1  16  15    7.39    2.40
   1 -16  15    4.77    1.85
  -1 -16  15    3.12    1.83
   1 -16  15    3.52    2.27
  -1  17  15    9.98    2.47
   1 -17  15    4.07    1.62
   1  17  15    5.89    1.99
  -1 -17  15    5.62    2.04
   1 -17  15   11.93    3.01
  -1 -17  15   10.51    2.82
  -1  18  15    2.17    1.51
  -1 -18  15    2.89    1.86
   1  18  15    0.27    1.24
   1 -18  15    1.42    1.40
  -1 -18  15    0.73    1.72
   1 -18  15    0.20    1.65
   1  19  15   39.77    4.45
  -1 -19  15   44.87    4.69
   1 -19  15   44.78    4.79
  -1  19  15   34.63    4.18
   1 -19  15   44.89    5.61
  -1  19 -15   43.13    5.09
   1  19 -15   47.48    5.25
  -1 -19  15   47.89    5.68
  -1 -20  15    0.83    1.10
   1 -20  15    0.48    1.16
   1  20  15    0.67    1.09
  -1  20  15    1.72    1.52
   1  20 -15   -1.63    2.13
  -1  20 -15   -3.74    2.32
   1 -20  15    4.01    2.12
  -1 -20  15    3.58    2.35
  -1 -21  15    3.87    1.63
  -1  21  15    4.37    1.91
   1 -21  15    2.00    1.04
   1  21  15    2.18    1.38
  -1 -21  15    5.53    2.50
  -1  21 -15   -0.57    2.02
   1 -21  15    2.78    1.99
   1  21 -15    2.44    1.97
   1  22  15    2.12    1.49
   1 -22  15    5.91    1.70
  -1 -22  15    3.69    1.57
  -1  22  15    6.49    2.15
  -1 -22  15    3.14    2.20
   1  22 -15    4.27    2.10
  -1  22 -15    2.80    1.65
   1 -22  15    8.04    2.72
   1 -23  15    0.09    1.25
  -1 -23  15    1.95    1.52
   1  23 -15   -2.92    1.97
  -1  23 -15   -1.17    2.01
  -1  23 -15    0.22    1.64
   1  23 -15   -1.35    2.05
   1 -23  15   -1.25    1.73
  -1 -23  15   -0.64    2.06
   1  24 -15    0.22    2.03
  -1  24 -15   -2.93    2.57
   1  24 -15    2.55    2.01
  -1  24 -15    0.61    1.94
   1 -24  15    0.64    1.93
  -1 -24  15   -1.28    1.93
   1  25 -15    6.14    2.64
  -1  25 -15    8.85    3.24
  -1  25 -15    3.38    2.32
   1  25 -15    6.90    2.62
  -1 -25  15    5.54    2.79
   1 -25  15    8.95    3.44
  -1  26 -15   -1.77    1.98
   1  26 -15    0.61    1.59
   1  26 -15   -2.01    2.05
   1 -26  15    1.33    1.90
  -1 -26  15   -0.52    1.56
  -1  26 -15   -0.92    1.87
   1  27 -15   11.41    3.27
  -1  27 -15   20.68    4.68
   1  27 -15   10.09    3.12
  -1  27 -15   16.35    3.92
  -1 -27  15   14.67    4.09
   1 -27  15   11.69    3.46
   1 -28  15    2.64    2.76
  -1 -28  15   -3.80    2.66
   1  28 -15    0.64    1.61
  -1  28 -15    2.67    2.61
   1  29 -15    3.00    2.85
   1   0  16   -1.80    1.65
  -1   0  16    1.15    1.32
  -1   0  16   -0.97    1.46
   1   0  16    0.66    1.48
  -1   1  16    0.34    0.80
  -1  -1  16   -0.36    1.46
  -1   1  16    1.23    1.11
   1  -1  16    1.38    1.57
   1   1  16    1.65    0.97
   1   1  16    1.29    1.80
   1  -1  16    3.39    2.10
  -1  -1  16    4.86    2.09
  -1   1  16   -0.79    1.38
  -1   2  16   77.51    4.07
   1   2  16   74.37    4.52
  -1   2  16   77.81    5.46
   1  -2  16   79.41    5.99
   1   2  16   75.21    5.66
  -1  -2  16   81.08    5.94
   1   2  16   77.61    6.34
  -1   2  16   72.11    6.11
  -1  -2  16   71.08    6.04
   1  -2  16   70.73    6.07
  -1   3  16    9.15    1.54
   1   3  16    5.62    1.42
   1  -3  16   13.29    3.04
  -1  -3  16    9.02    2.41
   1   3  16    7.15    2.03
  -1   3  16    6.62    1.75
  -1  -3  16    9.56    2.85
   1   3  16   13.13    2.91
   1  -3  16    7.49    2.46
  -1   3  16    8.85    2.66
   1   4  16    0.76    0.96
   1  -4 -16    0.33    0.70
  -1   4  16    0.71    0.63
  -1   4  16    5.18    2.39
   1  -4  16    1.26    1.63
   1   4  16    3.54    2.00
  -1  -4  16    1.78    1.90
   1  -4  16    4.68    1.98
  -1   4  16   -0.42    1.20
   1   4  16   -0.56    1.00
  -1  -4  16    0.31    1.20
  -1   5  16   26.18    2.45
   1   5  16   32.02    3.09
   1  -5 -16   27.78    2.70
  -1  -5  16   28.05    4.19
  -1   5  16   33.05    4.42
   1  -5  16   24.48    3.90
   1   5  16   34.64    4.45
   1  -5  16   33.46    4.21
  -1   5  16   28.74    3.21
   1   5  16   26.72    3.35
  -1  -5  16   33.74    4.30
  -1   6  16   16.47    1.99
   1   6  16   17.31    2.42
   1   6  16   18.95    3.43
   1  -6  16   17.78    3.46
  -1   6  16   20.08    3.50
  -1  -6  16   13.66    3.02
  -1   6  16   14.39    2.35
   1   6  16   15.95    2.53
   1  -6  16   21.58    3.59
  -1  -6  16   16.00    3.15
  -1   7  16    0.33    0.63
   1   7  16    0.22    0.90
   1  -7  16    5.46    2.58
  -1   7  16    5.34    2.37
  -1  -7  16    1.32    1.90
   1   7  16    0.83    1.49
   1  -7  16    0.38    1.56
  -1   7  16    2.94    1.37
  -1  -7  16   -0.17    1.23
   1   8  16    5.81    1.30
  -1   8  16    6.92    1.38
   1   8  16    9.10    2.69
   1  -8  16   11.29    2.89
  -1   8  16    6.90    2.26
  -1  -8  16   13.40    3.04
   1  -8  16    7.40    2.45
  -1  -8  16    7.05    2.29
   1   9  16   15.76    2.13
  -1   9  16   13.91    1.93
  -1   9  16   13.24    3.03
   1  -9  16   17.01    3.09
  -1  -9  16   17.03    3.45
   1   9  16   16.89    3.23
   1  -9  16   12.67    2.75
  -1  -9  16   15.59    3.20
   1  10  16   50.33    3.90
  -1  10  16   49.69    3.53
  -1 -10  16   53.19    5.30
  -1  10  16   42.50    4.82
   1  10  16   45.92    5.02
   1 -10  16   43.86    4.88
  -1 -10  16   52.14    5.46
   1 -10  16   41.39    4.93
   1 -11  16    5.50    2.08
   1  11  16    5.14    2.23
  -1 -11  16    6.36    2.28
  -1  11  16    6.51    2.55
   1  11  16    8.11    1.88
   1 -11  16    6.43    2.54
  -1 -11  16   10.43    3.08
  -1  12  16   -1.15    1.52
   1  12  16    4.03    2.08
  -1 -12  16    3.88    2.10
   1 -12  16   -0.17    1.37
   1  12  16    1.28    1.24
   1 -12  16    1.00    1.49
  -1 -12  16    1.13    1.88
   1 -13  16   11.95    2.89
  -1 -13  16   15.13    3.19
  -1  13  16   10.27    2.61
   1  13  16    9.98    2.54
   1  13  16   11.74    2.23
  -1 -13  16    9.87    2.83
   1 -13  16   12.61    3.15
  -1 -14  16   28.79    4.05
   1 -14  16   22.99    3.70
   1  14  16   20.67    3.50
  -1  14  16   21.26    3.49
  -1 -14  16   15.51    3.45
   1 -14  16   20.58    3.77
   1  15  16   17.85    3.27
  -1 -15  16   12.02    2.51
  -1  15  16   11.46    2.81
   1 -15  16   14.01    3.01
   1 -15  16   18.52    3.72
  -1 -15  16    9.53    2.91
   1 -16  16   11.24    2.90
   1  16  16    4.30    1.92
  -1 -16  16    7.98    2.28
  -1  16  16    5.97    2.27
  -1 -16  16    2.45    1.59
   1 -16  16    8.69    2.87
   1  17  16   -2.06    1.69
  -1 -17  16    0.76    1.30
  -1  17  16    0.22    1.26
   1 -17  16   -0.76    1.39
   1 -17  16    1.41    1.60
   1  18  16    6.18    1.84
   1 -18  16    5.02    2.08
  -1 -18  16    8.44    2.62
  -1  18  16    8.12    2.40
   1 -18  16    6.25    2.70
  -1 -18  16   10.85    3.21
   1 -19  16   18.32    3.17
   1  19  16   10.28    2.69
  -1 -19  16   14.65    3.01
  -1  19  16   17.62    3.15
  -1  19 -16   10.94    2.80
  -1 -19  16   19.33    4.05
   1  19 -16   15.32    3.06
   1 -19  16   22.17    4.48
   1  20  16   -0.02    1.26
  -1 -20  16    0.51    1.46
  -1  20  16   -0.52    1.23
   1 -20  16    0.32    1.45
   1 -20  16   -1.67    2.59
   1  20 -16    0.38    1.80
  -1  20 -16   -0.78    1.81
  -1 -20  16    1.38    1.85
  -1  21  16    2.11    1.74
   1  21  16    0.91    1.23
   1 -21  16    1.04    1.16
  -1 -21  16    0.19    1.15
  -1  21 -16   -0.56    1.73
   1  21 -16    0.13    1.72
   1 -21  16    1.04    2.09
  -1 -21  16    0.13    2.10
   1 -22  16    9.15    2.36
  -1  22  16   10.80    2.55
  -1 -22  16    9.87    2.53
   1  22  16   10.08    2.32
  -1 -22  16    9.61    3.13
   1  22 -16   11.58    2.86
   1 -22  16   11.22    3.08
  -1  22 -16    7.92    2.83
  -1 -23  16   -0.97    1.28
   1 -23  16    1.34    1.36
   1  23 -16   -3.05    2.53
  -1  23 -16    2.29    1.89
  -1  23 -16    0.27    1.86
  -1 -23  16    0.10    1.97
   1  23 -16   -0.07    1.60
   1 -23  16    2.42    2.26
   1  24 -16    1.08    2.20
  -1  24 -16   -5.40    2.99
  -1  24 -16   -0.24    1.81
  -1 -24  16   -0.44    1.88
   1 -24  16    2.26    2.26
   1  24 -16   -0.74    1.62
   1  25 -16   -2.24    2.44
  -1  25 -16   -3.23    2.46
   1 -25  16   -0.60    1.65
   1  25 -16   -1.38    1.74
  -1  25 -16    3.20    2.09
  -1 -25  16   -1.40    2.07
   1  26 -16    4.46    2.30
  -1  26 -16   -2.57    2.49
   1 -26  16    1.50    1.74
  -1  26 -16    1.97    2.46
  -1 -26  16    1.21    2.06
   1  26 -16    1.13    2.29
   1  27 -16    2.01    2.35
  -1  27 -16    6.37    3.21
   1  28 -16    0.31    1.89
   1   0  17   -0.27    1.12
  -1   0  17   -0.58    1.28
  -1   0  17   -1.73    1.71
   1   0  17    2.10    1.60
  -1   1  17    1.56    0.64
   1   1  17    0.71    0.81
   1  -1  17    2.27    1.44
  -1   1  17    0.42    1.10
   1   1  17    0.63    1.28
  -1  -1  17    0.69    1.19
  -1  -1  17    1.85    1.73
  -1   1  17   -3.00    1.95
   1  -1  17    0.81    1.26
   1   1  17    3.24    1.87
   1   2  17   14.38    2.14
  -1   2  17   15.08    1.94
   1  -2  17   15.14    3.01
  -1   2  17   20.35    3.03
   1   2  17   20.11    3.18
  -1  -2  17   17.97    3.04
  -1  -2  17   16.98    3.24
   1   2  17   15.32    3.00
   1  -2  17   15.95    3.07
  -1   2  17   16.23    3.22
   1   3  17    6.51    1.52
  -1   3  17    4.86    1.10
   1   3  17    5.60    1.82
  -1   3  17    3.46    1.47
  -1  -3  17    5.41    1.93
   1  -3  17    5.52    1.99
  -1   3  17    4.97    2.09
   1  -3  17    4.38    1.66
  -1  -3  17    3.40    1.98
   1   3  17    3.10    1.95
   1   4  17   -0.80    0.86
  -1   4  17   -0.03    0.66
   1   4  17    1.48    1.32
   1  -4  17    1.98    1.85
  -1   4  17   -1.18    1.24
  -1  -4  17    2.24    1.60
  -1   4  17    2.21    2.11
  -1  -4  17    3.83    2.32
   1   4  17    2.52    2.06
   1  -4  17    1.37    1.79
   1   5  17   65.95    4.42
  -1   5  17   58.03    3.62
   1   5  17   57.06    5.76
  -1  -5  17   68.71    6.18
  -1   5  17   61.03    5.82
   1  -5  17   67.06    6.21
  -1  -5  17   71.90    6.22
  -1   5  17   60.07    4.79
   1  -5  17   65.89    6.07
   1   5  17   61.76    5.06
  -1   6  17    0.37    0.70
   1   6  17    0.85    0.96
  -1   6  17    4.99    2.40
  -1  -6  17   -0.08    1.74
   1  -6  17    4.30    2.16
   1   6  17    3.60    1.70
  -1   6  17    2.75    1.31
   1   6  17    2.29    1.32
   1  -6  17    0.48    1.40
  -1  -6  17    1.28    1.52
   1   7  17    0.09    0.90
  -1   7  17   -0.02    0.69
  -1   7  17    0.93    1.83
  -1  -7  17    1.51    1.74
   1  -7  17    2.06    2.00
   1   7  17    0.76    1.39
   1  -7  17   -1.36    1.81
  -1   7  17    1.10    0.89
  -1  -7  17    1.29    1.72
   1   8  17    0.10    0.99
  -1   8  17    2.29    0.92
   1  -8  17    5.61    2.40
  -1  -8  17    7.03    2.52
  -1   8  17    3.56    2.19
   1   8  17    2.52    1.74
   1  -8  17    1.66    1.61
  -1  -8  17    2.97    1.96
  -1   9  17   27.85    2.69
   1   9  17   27.19    2.92
   1  -9  17   25.54    4.12
   1   9  17   33.44    4.50
  -1  -9  17   37.04    4.76
  -1   9  17   25.42    3.97
   1  -9  17   25.60    4.06
  -1  -9  17   28.00    4.41
  -1  10  17   22.18    2.51
   1  10  17   24.94    2.93
  -1  10  17   20.88    3.79
  -1 -10  17   27.31    4.32
   1 -10  17   20.85    3.83
   1  10  17   22.22    3.62
   1 -10  17   27.82    4.34
  -1 -10  17   24.19    4.08
   1  11  17    6.67    2.02
   1 -11  17    3.04    1.97
  -1 -11  17    1.65    1.69
  -1  11  17    5.63    2.33
   1  11  17    5.09    2.43
   1 -11  17    4.38    2.47
  -1 -11  17    1.97    2.02
   1  12  17    0.84    0.95
   1  12  17    1.27    1.71
  -1 -12  17    3.34    2.16
  -1  12  17    3.57    2.24
   1 -12  17    0.34    1.58
   1 -12  17    0.71    1.62
  -1 -12  17    1.57    1.85
   1  13  17   39.46    3.78
   1 -13  17   39.77    4.88
  -1 -13  17   39.90    4.73
   1  13  17   38.86    4.72
  -1  13  17   43.50    5.09
   1 -13  17   43.21    5.43
  -1 -13  17   39.16    5.15
  -1 -14  17    2.95    2.20
   1 -14  17    2.09    1.33
  -1  14  17    6.14    2.20
   1  14  17    6.19    2.26
   1 -14  17    5.57    2.66
  -1 -14  17    2.59    1.91
  -1  15  17    7.76    2.49
  -1 -15  17    7.59    2.29
   1 -15  17    8.73    2.59
   1  15  17    8.15    2.33
  -1 -15  17    4.29    2.44
   1 -15  17   10.05    3.10
   1 -16  17    2.18    1.56
   1  16  17    0.11    1.43
  -1 -16  17    1.16    1.32
  -1  16  17    1.87    1.63
  -1 -16  17   -0.58    1.80
   1 -16  17   -0.24    1.78
  -1 -17  17    8.69    2.63
  -1  17  17    4.47    1.78
   1  17  17    7.46    2.43
   1 -17  17    8.33    2.44
  -1 -17  17    5.82    2.60
   1 -17  17    8.25    2.94
   1 -18  17    2.24    1.81
  -1 -18  17    3.96    1.84
   1  18  17    2.49    1.30
  -1  18  17    0.73    1.30
   1 -18  17    1.91    1.87
  -1 -18  17    2.90    2.12
   1 -19  17   16.86    3.13
  -1  19  17   15.14    3.19
  -1 -19  17   18.42    3.38
   1  19  17   20.07    3.49
  -1 -19  17   20.97    4.12
   1 -19  17   18.13    4.02
   1  19 -17   18.60    3.65
   1  20  17    1.79    1.62
   1 -20  17   -1.78    1.41
  -1 -20  17    1.89    1.82
  -1  20  17    0.28    1.28
  -1  20 -17   -2.20    2.38
  -1 -20  17    2.25    2.05
   1 -20  17   -1.14    1.76
   1  20 -17   -2.15    2.09
  -1  21  17   -0.18    1.52
[truncated: 3,264,160 more chars]
