# Supplementary material for: catena-Poly[[tetra­kis­(3,5-dimethyl-1H-pyrazole-κN 2)copper(II)]-μ2-sulfato-κ2 O:O′]: crystal structure and Hirshfeld surface analysis of a CuII coordination polymer
Source: Acta Crystallogr E Crystallogr Commun. 2022 Mar 24;78(Pt 4):433–8. doi: 10.1107/S2056989022002894 (PMC8983981; doi:10.1107/S2056989022002894)
Supplement: Supplementary file 2 [file e-78-00433-Isup2.hkl]

data_I                                                                          
_shelx_title ' shi_4982_olvi_autored_a.res in Pna2(1)'                          
_shelx_refln_list_code          4                                               
_shelx_F_calc_maximum     1221.16                                               
_exptl_crystal_F_000      4560.00                                               
_reflns_d_resolution_high  0.7242                                               
                                                                                
loop_                                                                           
 _space_group_symop_operation_xyz                                               
 'x, y, z'                                                                      
 '-x, -y, z+1/2'                                                                
 'x+1/2, -y+1/2, z'                                                             
 '-x+1/2, y+1/2, z+1/2'                                                         
                                                                                
_cell_length_a    19.3656                                                       
_cell_length_b    28.4032                                                       
_cell_length_c    19.3456                                                       
_cell_angle_alpha  90.000                                                       
_cell_angle_beta   90.000                                                       
_cell_angle_gamma  90.000                                                       
                                                                                
_shelx_F_squared_multiplier     1.000                                           
                                                                                
loop_                                                                           
 _refln_index_h                                                                 
 _refln_index_k                                                                 
 _refln_index_l                                                                 
 _refln_F_squared_calc                                                          
 _refln_F_squared_meas                                                          
 _refln_F_squared_sigma                                                         
 _refln_observed_status                                                         
   7  18 -22         24.44         72.06       246.43 o                         
   7  19 -22         44.75        789.74       404.96 o                         
   5  19 -21        174.41        -37.47       213.29 o                         
   6  19 -21        209.43        273.82       319.93 o                         
   7  19 -21         53.89        386.23       252.20 o                         
   2  20 -21         61.99       -193.11       270.93 o                         
   4  20 -21        142.22        366.05       283.90 o                         
   5  20 -21        101.76        -44.68       224.82 o                         
   6  20 -21        263.41        867.57       387.67 o                         
   7  20 -21         30.70          4.32       270.93 o                         
   6  21 -21        560.06        234.91       291.11 o                         
   7  21 -21        121.20         27.38       260.85 o                         
   8  17 -20         92.08        -15.85       191.67 o                         
   7  18 -20          5.26         57.65       230.58 o                         
   8  18 -20        773.85        974.21       380.46 o                         
   4  19 -20        289.12       -286.79       286.79 o                         
   5  19 -20         64.51       -144.11       302.64 o                         
   6  19 -20        152.30         38.91       226.26 o                         
   7  19 -20         52.03        219.05       255.08 o                         
   8  19 -20         46.06        513.05       328.58 o                         
   0  20 -20         10.44       -374.70       374.70 o                         
   1  20 -20         32.37       -162.19       183.18 o                         
   2  20 -20        158.53       -214.09       214.09 o                         
   3  20 -20         12.47        165.73       306.96 o                         
   4  20 -20        127.62       -216.17       279.58 o                         
   5  20 -20         49.02       -157.08       247.88 o                         
   6  20 -20        152.18       -321.37       321.37 o                         
   7  20 -20          5.66         11.53       224.82 o                         
   1  21 -20          2.29       -402.08       402.08 o                         
   2  21 -20        324.45        351.64       308.40 o                         
   3  21 -20         30.72        132.58       253.64 o                         
   4  21 -20        511.20        174.38       217.61 o                         
   5  21 -20         83.68        -61.97       204.64 o                         
   6  21 -20         72.28       -223.38       272.38 o                         
   7  21 -20         16.14        536.10       308.40 o                         
   2  22 -20          4.20       -348.76       348.76 o                         
   3  22 -20         12.93       -353.08       353.08 o                         
   4  22 -20         75.93         86.47       244.99 o                         
   5  22 -20        328.38        488.55       239.23 o                         
   6  22 -20          7.15         95.12       236.35 o                         
   7  22 -20        489.63        472.69       347.31 o                         
   6  23 -20        138.36        472.69       342.99 o                         
   7  23 -20         82.96       -305.52       305.52 o                         
   8  17 -19         13.99        482.78       286.79 o                         
   9  17 -19         76.72         17.29       206.08 o                         
   6  18 -19        470.08        402.08       256.52 o                         
   7  18 -19        114.29        799.83       347.31 o                         
   8  18 -19        881.13        900.71       355.96 o                         
   3  19 -19        110.19       -239.23       279.58 o                         
   4  19 -19        151.63        142.67       211.85 o                         
   5  19 -19        582.12        449.64       317.05 o                         
   6  19 -19        107.45        230.58       262.29 o                         
   7  19 -19        204.21       -233.46       250.76 o                         
   8  19 -19         35.39       -216.17       250.76 o                         
   1  20 -19          2.63        -18.20       204.55 o                         
   2  20 -19          2.58       -340.83       340.83 o                         
   3  20 -19         16.67        -78.29       165.38 o                         
   4  20 -19        105.80       -236.96       276.70 o                         
   5  20 -19        150.06       -124.26       207.06 o                         
   6  20 -19        586.36        198.12       196.99 o                         
   7  20 -19          2.94       -283.90       283.90 o                         
   8  20 -19         23.02       -260.85       275.26 o                         
   0  21 -19        982.16        786.86       332.90 o                         
   1  21 -19         97.17       -158.48       204.99 o                         
   2  21 -19        133.70       -255.29       255.29 o                         
   3  21 -19         44.53         25.24       157.17 o                         
   4  21 -19        206.24         64.63       275.26 o                         
   5  21 -19         78.52       -321.37       321.37 o                         
   6  21 -19        690.82        433.78       268.05 o                         
   7  21 -19          1.54       -105.20       213.29 o                         
   8  21 -19         29.10       -214.73       252.20 o                         
   1  22 -19        132.46        109.17       191.87 o                         
   2  22 -19         46.68       -241.89       241.89 o                         
   3  22 -19        906.62       1044.83       335.79 o                         
   4  22 -19         27.41       -275.26       314.17 o                         
   5  22 -19        430.49        -46.12       318.49 o                         
   6  22 -19         10.91         33.15       263.73 o                         
   7  22 -19        413.53        246.43       239.23 o                         
   0  23 -19        645.58       1252.35       402.08 o                         
   1  23 -19         95.12       -210.41       350.20 o                         
   2  23 -19        168.31         23.06       244.99 o                         
   3  23 -19         32.73       -357.40       357.40 o                         
   4  23 -19        415.00          4.32       266.61 o                         
   5  23 -19        197.11       -213.29       256.52 o                         
   6  23 -19        143.68        526.02       330.02 o                         
   7  23 -19         66.23         70.62       221.94 o                         
   3  24 -19        233.49        484.22       317.05 o                         
   4  24 -19         43.45       -400.64       400.64 o                         
   5  24 -19         17.15       -240.67       293.99 o                         
   6  24 -19         19.90       -318.49       318.49 o                         
   7  24 -19         15.36         -7.21       237.79 o                         
   7  25 -19        303.64        595.19       337.23 o                         
  17   5 -18         72.52       -354.52       354.52 o                         
  18   6 -18        143.17        102.32       249.32 o                         
  18   7 -18         15.35       -371.81       371.81 o                         
  18   8 -18         33.54       -334.34       334.34 o                         
  18   9 -18         40.42       -148.44       272.38 o                         
   9  16 -18         11.68        272.38       247.88 o                         
   8  17 -18          0.91       -302.64       302.64 o                         
   9  17 -18       1223.98       1233.62       370.37 o                         
  15  17 -18         66.56       -409.28       409.28 o                         
   5  18 -18         86.88        406.40       308.40 o                         
   6  18 -18        545.05        822.89       283.90 o                         
   7  18 -18        211.31        102.32       208.97 o                         
   8  18 -18        877.89       1165.88       353.08 o                         
   9  18 -18        211.69         40.35       181.58 o                         
  10  18 -18       1151.57       1886.45       524.57 o                         
  11  18 -18         44.06        428.02       345.87 o                         
  14  18 -18        343.77       -266.61       324.26 o                         
   2  19 -18        260.99        181.58       244.99 o                         
   3  19 -18       3109.05       3174.83       576.46 o                         
   4  19 -18        205.54        590.87       347.31 o                         
   5  19 -18        124.76        253.64       210.41 o                         
   6  19 -18         37.76        367.49       206.08 o                         
   7  19 -18        249.62         82.82       265.17 o                         
   8  19 -18         48.78       -103.34       178.92 o                         
   9  19 -18        674.45        688.14       232.38 o                         
  13  19 -18        179.30       -151.89       192.39 o                         
  14  19 -18         16.22       -348.76       348.76 o                         
   0  20 -18         16.20       -381.90       381.90 o                         
   1  20 -18         81.61          7.60       184.94 o                         
   2  20 -18         47.90       -108.24       265.17 o                         
   3  20 -18         63.53       -202.72       202.72 o                         
   4  20 -18         57.02        -14.60       189.46 o                         
   5  20 -18         36.67        -39.24       173.50 o                         
   6  20 -18         45.15       -217.80       217.80 o                         
   7  20 -18         25.69       -196.56       196.56 o                         
   8  20 -18        217.69        154.72       157.28 o                         
  11  20 -18         10.19       -210.41       269.49 o                         
  12  20 -18         65.88       -248.01       248.01 o                         
  13  20 -18          1.75       -219.50       219.50 o                         
   1  21 -18         33.18       -221.63       221.63 o                         
   2  21 -18        611.28        374.28       216.17 o                         
   3  21 -18         88.78       -250.10       250.10 o                         
   4  21 -18        352.75        587.66       228.42 o                         
   5  21 -18         91.41        117.57       387.67 o                         
   6  21 -18         64.23        -96.61       389.11 o                         
   7  21 -18        115.34        188.51       234.91 o                         
   8  21 -18        226.72        587.98       234.91 o                         
  10  21 -18        157.20        137.94       270.21 o                         
  11  21 -18        185.17         49.00       244.99 o                         
  12  21 -18        448.83        -25.94       227.70 o                         
   0  22 -18         38.06       -413.61       413.61 o                         
   1  22 -18        446.82        251.91       346.59 o                         
   2  22 -18         31.36       -174.34       197.07 o                         
   3  22 -18        427.56        235.38       207.28 o                         
   4  22 -18         40.07        -29.74       237.79 o                         
   5  22 -18        998.80       1022.27       259.00 o                         
   6  22 -18          3.38       -126.82       239.23 o                         
   7  22 -18        164.87         33.15       242.11 o                         
   8  22 -18         11.46        -83.70       204.85 o                         
   9  22 -18        986.43       1196.15       478.46 o                         
   1  23 -18          9.16       -241.39       241.39 o                         
   2  23 -18       1091.69        554.66       228.57 o                         
   3  23 -18         55.48         24.95       210.21 o                         
   4  23 -18        330.61        700.90       277.74 o                         
   5  23 -18        182.82        -65.71       321.37 o                         
   6  23 -18        101.73       -240.20       240.20 o                         
   7  23 -18         95.87         98.00       234.91 o                         
   8  23 -18        242.27        207.52       211.85 o                         
   0  24 -18        235.61         36.03       262.29 o                         
   1  24 -18        131.24        -51.73       200.32 o                         
   2  24 -18         19.82        184.20       199.28 o                         
   3  24 -18        128.32       -380.46       380.46 o                         
   4  24 -18         23.26       -118.17       246.43 o                         
   5  24 -18         88.00        335.79       299.76 o                         
   6  24 -18         77.68        110.97       217.61 o                         
   7  24 -18          3.71        226.26       281.02 o                         
   1  25 -18         41.00          7.21       240.67 o                         
   2  25 -18        955.51        796.95       389.11 o                         
   3  25 -18         89.36        412.17       283.90 o                         
   4  25 -18        444.95        508.72       331.46 o                         
   5  25 -18         99.80          7.21       269.49 o                         
   6  25 -18         96.86        458.28       285.35 o                         
   7  25 -18        216.04         98.00       210.41 o                         
   4  26 -18        427.81        631.22       367.49 o                         
   5  26 -18        349.90       1013.12       407.84 o                         
   6  26 -18        293.59        295.43       244.99 o                         
   7  26 -18        339.39        560.60       341.55 o                         
  17   3 -17        275.07         64.85       194.55 o                         
  17   4 -17         95.07        423.70       288.23 o                         
  17   5 -17         17.88        -76.38       220.49 o                         
  18   5 -17         29.26         43.23       204.64 o                         
  17   6 -17        120.86        -15.85       272.38 o                         
  18   6 -17        657.87        301.20       223.38 o                         
  17   7 -17          3.69       -332.90       332.90 o                         
  18   7 -17         37.62       -233.46       233.46 o                         
  19   7 -17         52.64         10.09       239.23 o                         
  18   8 -17         26.24        -12.97       239.23 o                         
  19   8 -17         80.67        -89.35       295.43 o                         
  18   9 -17         14.89        116.73       243.55 o                         
  18  10 -17         21.40       -348.76       348.76 o                         
  17  13 -17         26.40       -152.76       279.58 o                         
  16  14 -17        283.59        613.93       330.02 o                         
  10  15 -17          3.49       -230.58       249.32 o                         
  15  15 -17        265.82         20.18       240.67 o                         
   9  16 -17         47.73        -17.29       185.91 o                         
  10  16 -17         17.50       -256.52       256.52 o                         
  13  16 -17         29.02          1.44       292.55 o                         
  14  16 -17          6.73       -363.17       363.17 o                         
   7  17 -17       2477.49       2439.85       479.90 o                         
   8  17 -17        447.79        504.40       229.14 o                         
   9  17 -17        805.48       1429.61       364.61 o                         
  12  17 -17         62.30       -291.11       315.61 o                         
  13  17 -17        555.74        867.57       384.78 o                         
  15  17 -17        112.35         -1.44       224.82 o                         
   5  18 -17         85.75        128.26       249.32 o                         
   6  18 -17        929.18        964.12       340.11 o                         
   7  18 -17        251.64       -298.32       298.32 o                         
   8  18 -17        755.40       1073.65       354.52 o                         
   9  18 -17       1440.57       1958.84       315.34 o                         
  10  18 -17       1255.06       1540.58       448.19 o                         
  11  18 -17          9.60        226.26       289.67 o                         
  12  18 -17        916.59       1063.56       433.78 o                         
  13  18 -17        183.56         80.11       314.89 o                         
  14  18 -17          3.82       -124.73       186.42 o                         
  15  18 -17         73.99       -288.23       305.52 o                         
   1  19 -17       2409.81       2680.52       526.02 o                         
   2  19 -17         97.58        387.67       289.67 o                         
   3  19 -17        150.18        244.99       279.58 o                         
   4  19 -17        207.18        -72.06       263.73 o                         
   5  19 -17       1400.32       1508.03       302.93 o                         
   6  19 -17          2.62       -118.22       176.85 o                         
   7  19 -17        684.34        879.77       320.65 o                         
   8  19 -17         75.83        364.85       183.00 o                         
   9  19 -17         43.75         88.34       186.80 o                         
  10  19 -17        104.72        389.11       353.08 o                         
  11  19 -17        590.49        743.63       410.72 o                         
  12  19 -17         97.68        270.29       172.03 o                         
  13  19 -17        366.05        659.06       226.60 o                         
  14  19 -17        164.71       -181.66       199.35 o                         
  15  19 -17        188.70        -38.91       232.02 o                         
   1  20 -17         37.92       -226.32       226.32 o                         
   2  20 -17         37.57        115.33       186.24 o                         
   3  20 -17        108.13        357.07       275.26 o                         
   4  20 -17        391.00        259.99       306.96 o                         
   5  20 -17         20.15        157.69       279.58 o                         
   6  20 -17        723.76        607.98       219.63 o                         
   7  20 -17         11.92          0.59       398.48 o                         
   8  20 -17        163.79         -9.58       178.19 o                         
   9  20 -17         12.12       -234.05       234.05 o                         
  10  20 -17         23.34        301.20       315.61 o                         
  11  20 -17         29.18       -240.67       240.67 o                         
  12  20 -17          9.58       -166.31       190.09 o                         
  13  20 -17          1.61       -205.85       205.85 o                         
  14  20 -17         76.85        207.52       275.26 o                         
   0  21 -17       2395.65       2706.46       541.87 o                         
   1  21 -17        177.98        -42.16       187.99 o                         
   2  21 -17        442.11        -50.22       323.54 o                         
   3  21 -17          8.78       -188.69       211.81 o                         
   4  21 -17        768.61        450.56       207.28 o                         
   5  21 -17        275.74         23.67       192.60 o                         
   6  21 -17        837.16        782.05       672.29 o                         
   7  21 -17        331.60        130.34       194.90 o                         
   8  21 -17        274.42         58.45       188.63 o                         
   9  21 -17        231.75       -137.09       159.89 o                         
  10  21 -17         98.04       -217.36       217.36 o                         
  11  21 -17        285.48        193.21       208.78 o                         
  12  21 -17         21.25        -42.09       163.98 o                         
  13  21 -17        200.72        447.96       220.21 o                         
  14  21 -17        170.72       -364.61       364.61 o                         
   1  22 -17        805.08        940.75       289.50 o                         
   2  22 -17        130.39        -98.19       348.76 o                         
   3  22 -17       1073.20       1244.50       279.32 o                         
   4  22 -17         78.22       -142.99       210.87 o                         
   5  22 -17        264.43        380.76       185.70 o                         
   6  22 -17        237.35        128.19       157.79 o                         
   7  22 -17        413.71        153.26       194.91 o                         
   8  22 -17        214.12         92.13       185.96 o                         
   9  22 -17        325.28        123.14       273.10 o                         
  10  22 -17         87.27       -193.49       193.49 o                         
  11  22 -17       1533.77       1773.48       356.71 o                         
  12  22 -17        121.47         49.58       232.33 o                         
  13  22 -17        501.13        350.20       278.14 o                         
   0  23 -17       1159.34       1331.61       406.40 o                         
   1  23 -17          4.76         28.57       171.34 o                         
   2  23 -17        237.58         57.57       240.67 o                         
   3  23 -17        187.21        153.56       151.43 o                         
   4  23 -17        360.98         -2.47       154.55 o                         
   5  23 -17        251.05        349.65       130.24 o                         
   6  23 -17        324.77        173.63       148.52 o                         
   7  23 -17        108.72        -64.31       149.44 o                         
   8  23 -17         60.27       -135.83       156.23 o                         
   9  23 -17         93.07       -231.35       231.35 o                         
  10  23 -17        168.54        539.27       249.32 o                         
  11  23 -17        303.51        631.22       340.11 o                         
   1  24 -17         30.13       -107.29       156.18 o                         
   2  24 -17        130.46       -149.59       149.59 o                         
   3  24 -17        101.66        -18.02       130.19 o                         
   4  24 -17          6.87        -20.79       255.85 o                         
   5  24 -17         50.05         91.06       139.03 o                         
   6  24 -17         23.32       -187.04       187.04 o                         
   7  24 -17        103.35       -161.93       194.08 o                         
   8  24 -17         40.66        -61.84       185.72 o                         
   0  25 -17       2030.00       1675.34       356.97 o                         
   1  25 -17        241.41        531.15       179.08 o                         
   2  25 -17        431.89        382.74       154.68 o                         
   3  25 -17          2.68         31.18       146.43 o                         
   4  25 -17        529.12        466.93       295.43 o                         
   5  25 -17        297.86        213.29       281.02 o                         
   6  25 -17        664.88        611.04       347.31 o                         
   7  25 -17        587.88       -100.88       239.23 o                         
   1  26 -17         87.69         36.37       394.15 o                         
   2  26 -17        516.40        906.48       351.64 o                         
   3  26 -17        282.54        451.08       340.11 o                         
   4  26 -17        699.84        886.30       422.25 o                         
   5  26 -17         64.44       -243.55       243.55 o                         
   6  26 -17        498.45        321.37       289.67 o                         
   7  26 -17        133.70        425.14       279.58 o                         
   2  27 -17        131.75        417.93       304.08 o                         
   3  27 -17        156.55       -165.73       265.17 o                         
   4  27 -17        104.43        -74.94       328.58 o                         
   5  27 -17        794.87       1534.81       494.31 o                         
   6  27 -17        201.41        376.14       325.70 o                         
   7  27 -17        147.11       -266.61       298.32 o                         
   7  28 -17         51.11         -7.21       256.52 o                         
  16   1 -16        198.85        103.76       193.11 o                         
   3   2 -16       3659.55       3473.15       355.96 o                         
  16   2 -16        484.23        363.17       239.23 o                         
  17   2 -16        123.82       -282.46       282.46 o                         
   2   3 -16       9280.02       9406.32       589.43 o                         
   3   3 -16        568.80        717.69       178.70 o                         
  17   3 -16        255.40        533.22       302.64 o                         
   1   4 -16        150.80         47.56       100.88 o                         
   2   4 -16        297.12        282.46       136.91 o                         
  17   4 -16         96.33         49.00       206.08 o                         
  18   4 -16         90.49       -304.08       304.08 o                         
   1   5 -16       4214.57       4003.49       389.11 o                         
  17   5 -16        242.39         54.76       240.67 o                         
  18   5 -16         81.86        420.81       311.29 o                         
  19   5 -16         43.50        135.47       200.32 o                         
  17   6 -16         57.77        123.94       275.26 o                         
  18   6 -16        138.76        174.38       243.55 o                         
  19   6 -16        124.33         77.82       219.05 o                         
  17   7 -16         79.18       -332.90       341.55 o                         
  18   7 -16        269.75        451.08       275.26 o                         
  19   7 -16         15.73       -170.05       255.08 o                         
  20   7 -16         90.93         41.79       213.29 o                         
  17   8 -16         20.16        353.08       216.17 o                         
  18   8 -16        104.48        239.23       242.11 o                         
  19   8 -16         94.31       -227.70       268.05 o                         
  20   8 -16         10.73         10.09       252.20 o                         
  17   9 -16         48.23        282.46       257.96 o                         
  18   9 -16          6.50       -371.81       371.81 o                         
  19   9 -16         12.54       -152.76       243.55 o                         
  17  10 -16         20.26        138.35       306.96 o                         
  18  10 -16         17.64         63.41       259.41 o                         
  19  10 -16        212.34         17.29       269.49 o                         
  17  11 -16         98.11       -286.79       286.79 o                         
  18  11 -16        288.22         40.35       266.61 o                         
  19  11 -16         98.14       -154.20       242.11 o                         
  20  11 -16         26.40         56.20       220.49 o                         
  17  12 -16         21.67       -468.37       468.37 o                         
  18  12 -16         60.21       -113.31       192.48 o                         
  19  12 -16          8.04        -89.35       234.91 o                         
  17  13 -16        104.54        152.97       509.44 o                         
  18  13 -16        178.81        579.34       351.64 o                         
  16  14 -16        283.77        260.85       288.23 o                         
  17  14 -16         28.27        -82.14       283.90 o                         
  18  14 -16          1.58        -63.41       266.61 o                         
   9  15 -16       1900.44       2082.45       394.87 o                         
  10  15 -16        188.54        109.53       185.91 o                         
  14  15 -16         24.30        197.44       340.11 o                         
  15  15 -16         65.80        141.23       319.93 o                         
  16  15 -16         34.03         50.44       253.64 o                         
  17  15 -16        196.48       -255.08       268.05 o                         
   8  16 -16         25.97        214.73       204.64 o                         
   9  16 -16         51.32        291.11       270.93 o                         
  10  16 -16         12.09        344.43       226.26 o                         
  13  16 -16         79.46       -306.96       306.96 o                         
  14  16 -16         42.18        -33.15       227.70 o                         
  15  16 -16         70.86        279.58       263.73 o                         
  16  16 -16         13.30         87.91       257.96 o                         
   6  17 -16        344.95       -118.17       207.52 o                         
   7  17 -16       1139.27       1592.46       381.90 o                         
   8  17 -16         89.33        -76.38       206.08 o                         
   9  17 -16       4153.81       4902.76       624.01 o                         
  10  17 -16        242.45        177.26       207.52 o                         
  11  17 -16       1140.20        943.95       415.05 o                         
  12  17 -16         14.97       -331.46       355.96 o                         
  13  17 -16        422.81        129.70       289.67 o                         
  14  17 -16          5.81         38.26       125.34 o                         
  15  17 -16        672.27        894.20       246.99 o                         
   3  18 -16          4.91         14.41       193.11 o                         
   4  18 -16       1061.12       1082.30       315.61 o                         
   5  18 -16        217.47         -1.44       219.05 o                         
   6  18 -16       1115.74       1183.18       341.55 o                         
   7  18 -16         16.19         64.85       191.67 o                         
   8  18 -16       1993.93       2013.24       310.97 o                         
   9  18 -16         27.11        153.62       143.30 o                         
  10  18 -16        879.63       1260.60       283.61 o                         
  11  18 -16        328.53        393.43       371.81 o                         
  12  18 -16        350.47        157.08       296.87 o                         
  13  18 -16         87.03       -167.54       167.54 o                         
  14  18 -16        635.18        514.87       308.34 o                         
  15  18 -16        309.17        327.14       275.26 o                         
   1  19 -16       2477.74       1917.28       315.61 o                         
   2  19 -16       1279.52       1450.17       382.62 o                         
   3  19 -16       3122.26       3077.19       378.67 o                         
   4  19 -16        321.82        181.18       191.85 o                         
   5  19 -16        391.21        280.29       168.87 o                         
   6  19 -16        132.32         39.53       246.43 o                         
   7  19 -16        709.63        751.17       230.86 o                         
   8  19 -16        117.69       -161.41       161.41 o                         
   9  19 -16       1075.81        620.97       203.95 o                         
  10  19 -16        229.10        363.17       334.34 o                         
  11  19 -16        145.41       -227.70       227.70 o                         
  12  19 -16        284.08         68.93       199.67 o                         
  13  19 -16        511.50        252.97       148.70 o                         
  14  19 -16         80.10        309.24       202.10 o                         
  15  19 -16        311.82        109.53       208.97 o                         
   0  20 -16        512.28         87.91       232.02 o                         
   1  20 -16         60.09        -28.59       183.93 o                         
   2  20 -16        267.73        217.25       193.07 o                         
   3  20 -16          2.68       -166.91       194.40 o                         
   4  20 -16        200.25         25.35       170.89 o                         
   5  20 -16         11.57         69.88       175.16 o                         
   6  20 -16        145.57         68.90       151.63 o                         
   7  20 -16         43.11       -221.66       221.66 o                         
   8  20 -16        210.50        -51.73       178.67 o                         
   9  20 -16        211.94        -30.34       252.20 o                         
  10  20 -16        204.21       -106.34       159.79 o                         
  11  20 -16         34.22       -147.92       147.92 o                         
  12  20 -16         90.99       -171.27       171.27 o                         
  13  20 -16          2.00        -18.90       176.19 o                         
  14  20 -16         40.48       -212.52       242.83 o                         
  15  20 -16         16.57       -246.43       246.43 o                         
   1  21 -16        168.37        -30.84       175.78 o                         
   2  21 -16       1218.61       1311.46       286.79 o                         
   3  21 -16         95.33       -164.94       189.75 o                         
   4  21 -16       1146.26       1207.98       271.39 o                         
   5  21 -16         89.58         83.27       184.99 o                         
   6  21 -16        219.63        222.21       160.15 o                         
   7  21 -16       1030.40        768.47       250.76 o                         
   8  21 -16         98.30         29.20       119.38 o                         
   9  21 -16        254.76        -23.77       197.19 o                         
  10  21 -16        114.13       -189.93       189.93 o                         
  11  21 -16         29.87       -114.38       196.21 o                         
  12  21 -16        102.15        -87.62       216.17 o                         
  13  21 -16        540.74        196.12       181.42 o                         
  14  21 -16         25.18        268.05       249.32 o                         
  15  21 -16        217.16        315.61       308.40 o                         
   0  22 -16         84.66        619.69       311.29 o                         
   1  22 -16       1470.23       1443.00       289.90 o                         
   2  22 -16         45.39        -99.73       200.93 o                         
   3  22 -16        506.18        480.87       198.61 o                         
   4  22 -16        351.62        362.31       203.94 o                         
   5  22 -16       1131.67       1311.21       209.52 o                         
   6  22 -16        160.51        240.94       141.25 o                         
   7  22 -16        477.58        342.26       248.99 o                         
   8  22 -16          3.05       -121.95       129.52 o                         
   9  22 -16        409.23        258.05       162.04 o                         
  10  22 -16         41.85         25.30       172.18 o                         
  11  22 -16        330.60        227.74       545.47 o                         
  12  22 -16        114.08        103.06       175.13 o                         
  13  22 -16        684.86        577.69       230.99 o                         
  14  22 -16         91.68        337.23       322.82 o                         
   1  23 -16          2.38          7.42       136.43 o                         
   2  23 -16        927.32        964.00       184.78 o                         
   3  23 -16         36.42       -113.58       133.17 o                         
   4  23 -16        822.79        577.96       185.55 o                         
   5  23 -16        699.81        425.40       173.48 o                         
   6  23 -16        118.66        196.84       164.33 o                         
   7  23 -16        342.10         48.79       139.09 o                         
   8  23 -16        309.27        215.20       134.37 o                         
   9  23 -16        571.89        566.07       184.52 o                         
  10  23 -16        102.20         40.95       179.84 o                         
  11  23 -16        125.07       -199.10       199.10 o                         
  12  23 -16        255.93        325.98       304.08 o                         
  13  23 -16        201.73        476.27       394.15 o                         
  14  23 -16         76.95        479.90       315.61 o                         
   0  24 -16        241.69        201.13       200.15 o                         
   1  24 -16         19.11       -140.12       154.86 o                         
   2  24 -16         70.50        165.31       160.09 o                         
   3  24 -16         61.93        -58.88       124.98 o                         
   4  24 -16         26.62        219.66       159.00 o                         
   5  24 -16        194.97        149.70       145.63 o                         
   6  24 -16         17.29         36.95       145.86 o                         
   7  24 -16        162.52        135.23       131.88 o                         
   8  24 -16         27.58       -142.04       142.04 o                         
   9  24 -16         89.67        146.68       195.83 o                         
  10  24 -16         11.75         93.54       209.26 o                         
  11  24 -16          6.21        130.62       417.21 o                         
  12  24 -16        216.50        210.41       301.20 o                         
  13  24 -16         81.62       -338.67       338.67 o                         
   1  25 -16        195.70       -115.09       175.83 o                         
   2  25 -16       1494.51       1506.79       232.08 o                         
   3  25 -16        177.89        309.97       162.78 o                         
   4  25 -16       1209.54       1624.70       261.62 o                         
   5  25 -16        180.99        246.71       182.63 o                         
   6  25 -16        758.86        728.73       348.00 o                         
   7  25 -16        209.54        348.55       192.87 o                         
   8  25 -16        412.51        367.14       173.87 o                         
   9  25 -16       1217.81       2653.14       634.10 o                         
  10  25 -16        516.68        247.88       322.82 o                         
   0  26 -16        348.80        395.56       247.12 o                         
   1  26 -16         81.63        188.88       171.48 o                         
   2  26 -16        697.03        840.59       204.77 o                         
   3  26 -16         17.70        131.18       150.34 o                         
   4  26 -16        914.73        688.29       192.07 o                         
   5  26 -16        162.24        276.30       240.67 o                         
   6  26 -16        740.44        516.86       602.40 o                         
   7  26 -16        255.48         79.26       246.43 o                         
   8  26 -16        541.98        978.53       393.43 o                         
   1  27 -16        406.62        555.24       314.17 o                         
   2  27 -16        527.19        -43.23       255.08 o                         
   3  27 -16       1721.27       2297.18       530.34 o                         
   4  27 -16        226.74        350.20       312.73 o                         
   5  27 -16        207.18        -17.29       278.14 o                         
   6  27 -16         10.11         60.53       227.70 o                         
   7  27 -16        205.82        -76.38       268.05 o                         
   1  28 -16         31.57         44.68       272.38 o                         
   2  28 -16        216.57        716.25       416.49 o                         
   3  28 -16         36.97        286.79       337.23 o                         
   4  28 -16        281.50        317.05       256.52 o                         
   5  28 -16         66.64        306.96       276.70 o                         
   6  28 -16         76.43        361.73       337.23 o                         
   7  28 -16        204.99       -121.06       219.05 o                         
   6  29 -16          0.45       -312.73       312.73 o                         
   7  29 -16          5.21       -155.64       291.11 o                         
  16   0 -15        488.51        596.63       293.99 o                         
   2   1 -15       3243.98       3176.27       357.40 o                         
   3   1 -15        504.16        347.31       129.70 o                         
  15   1 -15        421.48        152.76       157.08 o                         
  16   1 -15        400.03        241.15       137.04 o                         
  17   1 -15        205.80        175.82       201.76 o                         
   1   2 -15       3145.18       3250.60       257.96 o                         
   2   2 -15       6574.16       7086.02       358.59 o                         
   3   2 -15       6938.06       6557.10       337.09 o                         
   4   2 -15       1475.54       1324.41       219.05 o                         
   5   2 -15       4836.93       4394.04       412.17 o                         
  15   2 -15        228.39         31.71       203.20 o                         
  16   2 -15        482.10        266.61       200.32 o                         
  17   2 -15        368.62        337.23       247.88 o                         
  18   2 -15       1021.98       1197.59       338.67 o                         
   0   3 -15      17367.68      17962.36       775.33 o                         
   1   3 -15       5290.72       5688.83       370.74 o                         
   2   3 -15       4676.34       4539.27       284.67 o                         
   3   3 -15        367.51        444.84       175.82 o                         
   4   3 -15       4818.76       4113.01       379.02 o                         
  16   3 -15        470.56        158.53       224.82 o                         
  17   3 -15        456.22        462.61       223.38 o                         
  18   3 -15        183.78       -268.05       268.05 o                         
   1   4 -15        881.75        950.16       110.62 o                         
   2   4 -15       1041.88        876.37       203.92 o                         
   3   4 -15       5027.19       4780.32       389.11 o                         
  16   4 -15         97.96       -315.61       315.61 o                         
  17   4 -15        367.81       -289.67       289.67 o                         
  18   4 -15        149.96        168.61       242.11 o                         
  19   4 -15        115.02       -134.03       217.61 o                         
   0   5 -15       2496.28       2741.05       292.55 o                         
   1   5 -15      15496.75      15430.69       416.20 o                         
   2   5 -15        303.23        349.14        74.85 o                         
   3   5 -15        279.75        255.08       110.97 o                         
  17   5 -15         83.61       -128.26       289.67 o                         
  18   5 -15        370.09       -201.76       263.73 o                         
  19   5 -15        116.52       -268.05       268.05 o                         
  20   5 -15         85.19        572.13       353.08 o                         
   1   6 -15       1190.15       1115.71       143.04 o                         
   2   6 -15       8731.48       8388.87       472.69 o                         
   3   6 -15       1163.05       1095.27       165.73 o                         
  17   6 -15        105.41        210.41       273.82 o                         
  18   6 -15        943.71       1060.68       341.55 o                         
  19   6 -15        251.66        430.90       296.87 o                         
  20   6 -15         16.97        423.70       301.20 o                         
   1   7 -15       1801.65       1454.11       219.05 o                         
   2   7 -15         28.94          0.00        61.97 o                         
   3   7 -15        159.20        185.91        77.82 o                         
  17   7 -15         18.04        -80.70       216.17 o                         
  18   7 -15        337.36         31.71       237.79 o                         
  19   7 -15         49.66        139.79       253.64 o                         
  20   7 -15        159.20        292.55       226.26 o                         
  21   7 -15         27.31       -246.43       276.70 o                         
   1   8 -15       2309.53       2180.44       259.41 o                         
   2   8 -15        756.97        739.30       142.67 o                         
  17   8 -15        155.34        -96.56       250.76 o                         
  18   8 -15         41.05        -89.35       197.44 o                         
  19   8 -15         69.72        136.91       262.29 o                         
  20   8 -15         86.76       -312.73       312.73 o                         
  21   8 -15        116.08        -33.15       246.43 o                         
  17   9 -15        147.48       -396.31       396.31 o                         
  18   9 -15          3.93       -180.14       266.61 o                         
  19   9 -15         94.84       -368.93       368.93 o                         
  20   9 -15          3.65        112.52       161.89 o                         
  17  10 -15       1660.78       1327.29       428.02 o                         
  18  10 -15         39.93         47.56       252.20 o                         
  19  10 -15        238.67       -155.21       158.40 o                         
  20  10 -15         12.38       -197.72       464.05 o                         
  17  11 -15        445.39        354.52       318.49 o                         
  18  11 -15        275.48        225.02       226.98 o                         
  19  11 -15        320.05        586.14       270.21 o                         
  20  11 -15        168.02         70.62       226.26 o                         
  17  12 -15         15.59       -185.08       322.82 o                         
  18  12 -15        239.85        238.07       187.43 o                         
  19  12 -15         42.55       -145.56       237.79 o                         
  20  12 -15        126.24        570.69       304.08 o                         
  11  13 -15       2487.37       2216.47       403.52 o                         
  16  13 -15        204.74        296.87       331.46 o                         
  17  13 -15        118.19        186.50       433.78 o                         
  18  13 -15        114.18        257.31       191.99 o                         
  19  13 -15        120.29        227.70       257.96 o                         
  20  13 -15        106.25       -306.96       306.96 o                         
  10  14 -15       1254.15       1268.20       319.93 o                         
  11  14 -15       1924.07       2132.89       380.46 o                         
  15  14 -15         66.06        155.64       266.61 o                         
  16  14 -15        631.02        613.93       327.14 o                         
  17  14 -15       1372.17       1807.62       495.75 o                         
  18  14 -15        243.55        257.76       203.89 o                         
  19  14 -15        207.43        255.08       308.40 o                         
   9  15 -15       3509.00       3353.53       505.84 o                         
  10  15 -15         58.55        570.69       268.05 o                         
  14  15 -15         55.61       -162.85       293.99 o                         
  15  15 -15        254.39        156.20       157.06 o                         
  16  15 -15         27.50        710.48       374.70 o                         
  17  15 -15         40.90        -43.09       385.50 o                         
  18  15 -15        118.95       -285.35       285.35 o                         
  19  15 -15        175.63         34.59       221.94 o                         
   7  16 -15        719.60        550.52       234.91 o                         
   8  16 -15        327.62        269.49       229.14 o                         
   9  16 -15         97.02        -28.82       170.05 o                         
  10  16 -15        157.00         24.50       155.64 o                         
  12  16 -15         15.54         10.09       230.58 o                         
  13  16 -15        406.33        286.79       291.11 o                         
  14  16 -15         23.57       -154.89       154.89 o                         
  15  16 -15        403.45        574.31       189.36 o                         
  16  16 -15         82.89        252.20       305.52 o                         
  17  16 -15         34.64       -210.41       295.43 o                         
  18  16 -15         12.91        132.58       243.55 o                         
   5  17 -15       1667.12       1040.50       321.37 o                         
   6  17 -15        230.83        305.52       194.55 o                         
   7  17 -15       1402.23       1456.99       351.64 o                         
   8  17 -15        609.26        524.57       249.32 o                         
   9  17 -15       1278.16       1524.73       355.96 o                         
  10  17 -15        645.60        834.09       234.76 o                         
  11  17 -15       2650.90       2863.54       577.90 o                         
  12  17 -15        182.80       -185.91       268.05 o                         
  13  17 -15        782.37        424.68       149.02 o                         
  14  17 -15        774.45        606.47       146.59 o                         
  15  17 -15        169.37        322.41       194.60 o                         
  16  17 -15        143.49        420.81       374.70 o                         
  17  17 -15         53.00        183.57       165.91 o                         
   2  18 -15        140.21       -342.99       342.99 o                         
   3  18 -15       1119.81        910.80       318.49 o                         
   4  18 -15       1188.42       1341.70       353.08 o                         
   5  18 -15        196.71         18.73       181.58 o                         
   6  18 -15       2920.65       2618.23       340.41 o                         
   7  18 -15         42.67        303.35       200.67 o                         
   8  18 -15        253.37        261.15       163.44 o                         
   9  18 -15        493.79        218.57       157.83 o                         
  10  18 -15       1331.83       1110.10       231.84 o                         
  11  18 -15        284.16       -181.58       305.52 o                         
  12  18 -15       1535.70       1741.46       314.75 o                         
  13  18 -15        164.32        -83.63       152.99 o                         
  14  18 -15         24.10        265.15       163.39 o                         
  15  18 -15         88.88        116.42       169.08 o                         
  16  18 -15        194.95        347.31       325.70 o                         
  17  18 -15        229.52        228.63       450.36 o                         
   0  19 -15       2069.02       1860.51       442.43 o                         
   1  19 -15       6280.68       6534.44       526.65 o                         
   2  19 -15        337.06       -175.62       211.91 o                         
   3  19 -15         81.10       -191.18       213.06 o                         
   4  19 -15        161.74        -29.74       173.96 o                         
   5  19 -15       2302.77       2389.17       339.13 o                         
   6  19 -15        129.09        -26.40       153.20 o                         
   7  19 -15       1242.11       1221.36       253.73 o                         
   8  19 -15        531.90        331.72       162.53 o                         
   9  19 -15        143.99        -14.25       151.70 o                         
  10  19 -15        148.69        216.48       153.69 o                         
  11  19 -15       1537.14       1373.82       300.18 o                         
  12  19 -15        116.12       -121.52       238.69 o                         
  13  19 -15        555.94        195.47       192.38 o                         
  14  19 -15        408.81        526.43       165.77 o                         
  15  19 -15        181.94        283.66       202.48 o                         
  17  19 -15        134.26       -183.29       190.27 o                         
   1  20 -15         89.37       -226.12       226.12 o                         
   2  20 -15        560.23        324.51       169.59 o                         
   3  20 -15         79.68         78.78       159.18 o                         
   4  20 -15        516.30        591.88       297.60 o                         
   5  20 -15        175.62        209.57       297.60 o                         
   6  20 -15        281.05         79.17       268.77 o                         
   7  20 -15          8.89        -16.66       185.18 o                         
   8  20 -15       1280.99        779.10       379.02 o                         
   9  20 -15         42.47        -72.73       114.66 o                         
  10  20 -15        415.16        242.19       197.71 o                         
  11  20 -15         96.68       -160.44       160.44 o                         
  12  20 -15         70.57       -161.34       161.34 o                         
  13  20 -15         25.36       -175.20       175.20 o                         
  14  20 -15         19.94       -165.67       182.77 o                         
  15  20 -15          4.43       -194.55       252.20 o                         
  16  20 -15         31.47        488.55       338.67 o                         
   0  21 -15       1424.55       1700.54       407.84 o                         
   1  21 -15        616.98        137.46       216.89 o                         
   2  21 -15        654.09        757.01       212.29 o                         
   3  21 -15        211.58       -187.43       202.35 o                         
   4  21 -15        756.15        487.18       206.95 o                         
   5  21 -15        158.96        -52.78       177.00 o                         
   6  21 -15        778.75        771.22       235.93 o                         
   7  21 -15       1027.52        683.77       193.03 o                         
   8  21 -15        480.40        362.99       138.08 o                         
   9  21 -15        973.75        748.27       149.84 o                         
  10  21 -15        250.83         62.70       154.28 o                         
  11  21 -15        309.60        323.23       152.55 o                         
  12  21 -15         26.89       -157.00       157.00 o                         
  13  21 -15        194.26        130.99       166.35 o                         
  14  21 -15        127.19        -89.69       156.06 o                         
  15  21 -15        384.45        391.99       208.97 o                         
   1  22 -15        820.26        496.73       186.98 o                         
   2  22 -15        245.33        343.06       132.66 o                         
   3  22 -15       3106.99       3287.04       369.01 o                         
   4  22 -15        163.53        362.05       156.29 o                         
   5  22 -15        251.76        365.29       155.85 o                         
   6  22 -15         25.63         44.43       129.02 o                         
   7  22 -15        762.19        684.78       169.28 o                         
   8  22 -15         89.96         16.85       130.08 o                         
   9  22 -15        137.67        104.81       141.49 o                         
  10  22 -15         77.29        128.91       183.33 o                         
  11  22 -15       1175.71        874.28       217.75 o                         
  12  22 -15        122.96        -21.89       150.81 o                         
  13  22 -15       1193.48       1186.62       277.41 o                         
  14  22 -15         76.92        305.10       207.76 o                         
  15  22 -15        156.83        129.70       295.43 o                         
   0  23 -15        695.50        882.70       239.16 o                         
   1  23 -15         38.82       -136.48       136.48 o                         
   2  23 -15        162.05        -19.24       128.94 o                         
   3  23 -15        379.74        361.70       133.31 o                         
   4  23 -15        448.03        664.49       178.79 o                         
   5  23 -15        140.22        236.20       130.98 o                         
   6  23 -15       1522.87       1714.31       237.66 o                         
   7  23 -15        310.00        384.12       166.41 o                         
   8  23 -15        360.05        387.18       143.65 o                         
   9  23 -15        384.73        186.75       127.15 o                         
  10  23 -15        241.26         27.27       147.11 o                         
  11  23 -15        574.02        647.55       186.26 o                         
  12  23 -15        470.76        734.79       289.67 o                         
  13  23 -15        177.94         25.63       172.72 o                         
  14  23 -15        414.15        364.61       324.26 o                         
   1  24 -15         11.35         41.94       151.30 o                         
   2  24 -15        184.32         61.00       126.65 o                         
   3  24 -15        168.38          9.86       141.07 o                         
   4  24 -15        229.89         50.45       140.76 o                         
   5  24 -15         23.22          4.27       128.87 o                         
   6  24 -15         26.80         12.36       154.58 o                         
   7  24 -15        233.88         23.27       122.31 o                         
   8  24 -15         46.62        -99.19       150.66 o                         
   9  24 -15          5.03        -21.94       150.09 o                         
  10  24 -15         63.92        315.47       204.62 o                         
  11  24 -15         35.64        -20.48       242.83 o                         
  12  24 -15          3.19       -170.42       256.52 o                         
  13  24 -15         66.12        102.82       257.96 o                         
  14  24 -15        104.96        100.88       226.26 o                         
   0  25 -15       1994.67       2789.90       410.77 o                         
   1  25 -15        783.97        878.79       190.85 o                         
   2  25 -15        381.22        186.14       162.36 o                         
   3  25 -15         26.09        320.92       151.49 o                         
   4  25 -15        733.03        743.48       166.42 o                         
   5  25 -15        888.63        868.20       193.71 o                         
   6  25 -15       1052.02        968.18       199.30 o                         
   7  25 -15        807.44        691.30       171.58 o                         
   8  25 -15       1183.74       1331.16       215.75 o                         
   9  25 -15        172.78         81.08       205.08 o                         
  10  25 -15        500.20        751.75       266.23 o                         
  11  25 -15       1408.29       1220.79       313.32 o                         
  12  25 -15        373.95        328.96       204.44 o                         
  13  25 -15        306.76        547.63       318.49 o                         
   1  26 -15         74.17       -132.50       132.98 o                         
   2  26 -15        990.33        801.82       269.79 o                         
   3  26 -15         40.80        101.28       196.57 o                         
   4  26 -15        636.89        867.32       186.97 o                         
   5  26 -15        581.73        896.21       188.15 o                         
   6  26 -15       1405.03       1729.70       278.22 o                         
   7  26 -15        152.20        237.38       179.80 o                         
   8  26 -15        163.02        484.14       188.97 o                         
   9  26 -15         79.57        192.92       204.65 o                         
  10  26 -15        153.82        226.26       252.20 o                         
  11  26 -15        254.18        319.93       342.99 o                         
   0  27 -15        469.99       1069.20       315.04 o                         
   1  27 -15       1494.01       2087.38       323.04 o                         
   2  27 -15        387.93        466.87       161.74 o                         
   3  27 -15         23.93        232.78       143.45 o                         
   4  27 -15        158.66        182.45       176.60 o                         
   5  27 -15       1036.18       1201.85       260.86 o                         
   6  27 -15        732.56       1447.39       304.81 o                         
   7  27 -15        282.45        476.49       279.58 o                         
   8  27 -15         59.91        142.67       211.85 o                         
   1  28 -15         30.02        203.85       197.47 o                         
   2  28 -15         51.93        -88.12       193.59 o                         
   3  28 -15        206.03        487.11       331.46 o                         
   4  28 -15        294.45        654.28       321.37 o                         
   5  28 -15        402.91       1154.35       426.58 o                         
   6  28 -15        304.99       -283.90       283.90 o                         
   7  28 -15        166.33        167.17       237.79 o                         
   1  29 -15        132.21        432.34       410.72 o                         
   2  29 -15        147.82       -103.76       268.05 o                         
   3  29 -15         25.88         87.91       253.64 o                         
   4  29 -15        313.08        452.52       350.20 o                         
   5  29 -15         41.08        -17.29       233.46 o                         
   6  29 -15        191.90        -17.29       239.23 o                         
   5  30 -15         16.76        139.79       278.14 o                         
   2   0 -14       4014.40       4092.84       394.87 o                         
  16   0 -14       1010.52        577.90       262.29 o                         
   1   1 -14       2221.07       2325.94       318.49 o                         
   2   1 -14       8923.99       8872.96       609.60 o                         
   3   1 -14       1920.28       1933.91       154.01 o                         
   4   1 -14       6980.63       7199.93       518.81 o                         
   5   1 -14        162.28       -123.94       148.44 o                         
  15   1 -14       1249.57        939.62       266.61 o                         
  16   1 -14        336.12        531.88       180.71 o                         
  17   1 -14        547.84        827.21       281.02 o                         
  18   1 -14        199.55       -236.35       236.35 o                         
   0   2 -14      18096.63      18628.61       576.69 o                         
   1   2 -14       4861.25       4954.29       241.59 o                         
   2   2 -14       3167.41       3252.13       237.43 o                         
   3   2 -14       5191.20       5530.84       295.65 o                         
   4   2 -14       1360.94       1243.70       214.73 o                         
   5   2 -14        651.04        317.05       103.76 o                         
  15   2 -14       2548.96       2599.82       415.05 o                         
  16   2 -14        692.05        628.22       182.56 o                         
  17   2 -14         38.15        178.70       257.96 o                         
  18   2 -14        250.62        260.85       296.87 o                         
   1   3 -14       1502.75       1764.88       152.30 o                         
   2   3 -14      20511.09      20068.61       550.24 o                         
   3   3 -14       3533.66       3615.12       233.30 o                         
   4   3 -14      14104.03      13294.51       657.16 o                         
  15   3 -14        926.89        701.84       249.32 o                         
  16   3 -14        130.27       -332.90       332.90 o                         
  17   3 -14        850.35       -312.73       312.73 o                         
  18   3 -14         35.21        -38.91       219.05 o                         
  19   3 -14        356.62        -80.70       244.99 o                         
   0   4 -14       3041.86       3610.05       330.02 o                         
   1   4 -14       3647.55       3173.68       177.89 o                         
   2   4 -14        536.13        633.91       114.08 o                         
   3   4 -14       4728.23       4898.25       258.84 o                         
   4   4 -14       1484.54       1286.94       197.44 o                         
  14   4 -14         21.74        206.08       162.85 o                         
  16   4 -14         95.79          1.44       198.88 o                         
  17   4 -14          5.95       -187.35       242.11 o                         
  18   4 -14        134.56        -76.38       247.88 o                         
  19   4 -14        289.99        696.07       321.37 o                         
  20   4 -14         21.61        106.64       206.08 o                         
   1   5 -14       4547.26       3933.68       193.12 o                         
   2   5 -14       1125.91       1045.35       124.27 o                         
   3   5 -14      10035.99      10575.60       355.12 o                         
  16   5 -14        451.14        582.22       299.76 o                         
  17   5 -14        288.66        275.26       250.76 o                         
  18   5 -14        472.74        314.17       211.85 o                         
  19   5 -14         26.23         37.47       229.14 o                         
  20   5 -14        120.96        -11.53       247.88 o                         
   0   6 -14      14739.84      15548.46       608.16 o                         
   1   6 -14       4767.98       4926.71       207.49 o                         
   2   6 -14       5154.21       4887.25       236.89 o                         
   3   6 -14        407.68        422.96        80.89 o                         
  16   6 -14        897.86        429.46       221.94 o                         
  17   6 -14         23.24       -136.91       306.96 o                         
  18   6 -14        191.77       -286.79       286.79 o                         
  19   6 -14         49.83       -135.28       135.28 o                         
  20   6 -14        856.82        840.18       331.46 o                         
  21   6 -14         61.23        -82.14       236.35 o                         
   1   7 -14        529.36        472.57        78.29 o                         
   2   7 -14          7.26         73.97        42.87 o                         
   3   7 -14       2157.98       2429.76       210.41 o                         
  16   7 -14        260.30       -371.81       371.81 o                         
  17   7 -14         40.83       -266.61       311.29 o                         
  18   7 -14        542.08        -47.56       283.90 o                         
  19   7 -14          2.22         23.91       263.73 o                         
  20   7 -14        187.76         86.47       224.82 o                         
  21   7 -14         27.83        162.85       249.32 o                         
   0   8 -14       2141.08       2305.82       208.97 o                         
   1   8 -14       3067.60       3118.63       172.63 o                         
   2   8 -14        791.63        803.44        85.53 o                         
   3   8 -14        753.00        779.66       110.97 o                         
  16   8 -14         37.02       -220.49       299.76 o                         
  17   8 -14        381.39        286.79       207.52 o                         
  18   8 -14        231.21       -168.61       273.82 o                         
  19   8 -14         58.69        186.11       174.98 o                         
  20   8 -14        113.92       -246.43       246.43 o                         
  21   8 -14         13.68        126.82       256.52 o                         
   1   9 -14       1626.95       1438.23       173.66 o                         
   2   9 -14       2496.49       2366.35       210.41 o                         
   3   9 -14       4801.54       4438.71       226.26 o                         
  17   9 -14        502.97        687.42       306.96 o                         
  18   9 -14         62.76       -265.17       304.08 o                         
  19   9 -14         68.53         23.48       135.76 o                         
  20   9 -14         11.49       -270.93       292.55 o                         
  21   9 -14         81.94        232.02       282.46 o                         
   1  10 -14       2688.57       2184.77       288.23 o                         
   2  10 -14        426.96        598.07       126.82 o                         
   3  10 -14       6244.53       6668.15       234.91 o                         
  17  10 -14         73.71        278.14       291.11 o                         
  18  10 -14          6.03        -47.56       281.02 o                         
  19  10 -14        604.27        389.65       160.29 o                         
  20  10 -14        109.78       -224.82       224.82 o                         
   1  11 -14       2722.03       2974.51       341.55 o                         
   2  11 -14      21949.53      21781.38       575.01 o                         
  17  11 -14        682.60        400.64       308.40 o                         
  18  11 -14        565.09        292.60       207.23 o                         
  19  11 -14        165.81        -59.42       232.94 o                         
  20  11 -14         65.60         35.83       162.72 o                         
   1  12 -14        350.62        466.93       177.26 o                         
  17  12 -14          7.21          5.08       273.10 o                         
  18  12 -14        281.01        531.75       164.56 o                         
  19  12 -14        140.27         48.05       159.71 o                         
  20  12 -14        293.96        118.17       206.08 o                         
  11  13 -14        291.57        379.02       210.41 o                         
  15  13 -14        382.42        523.13       335.79 o                         
  16  13 -14        345.94        713.36       367.49 o                         
  17  13 -14          5.71        294.97       478.46 o                         
  18  13 -14        499.25        564.04       172.23 o                         
  19  13 -14        331.76        616.36       251.09 o                         
  20  13 -14          9.18        293.99       289.67 o                         
   9  14 -14        113.73        453.96       208.97 o                         
  10  14 -14       2024.33       1890.78       371.81 o                         
  11  14 -14         36.25         80.70       145.56 o                         
  14  14 -14       1791.44       1797.10       485.66 o                         
  15  14 -14       2072.99       2336.09       521.69 o                         
  16  14 -14        475.80        338.67       286.79 o                         
  17  14 -14         81.12       -237.71       237.71 o                         
  18  14 -14         70.19        147.79       168.70 o                         
  19  14 -14       1009.41       1095.27       406.40 o                         
  20  14 -14        235.40        135.47       223.38 o                         
   8  15 -14         10.05       -213.29       213.29 o                         
   9  15 -14       3695.94       4174.98       504.40 o                         
  10  15 -14         99.66        -60.53       149.88 o                         
  11  15 -14       3311.36       3269.95       442.43 o                         
  13  15 -14        546.31        856.04       360.28 o                         
  14  15 -14         37.96        341.55       250.76 o                         
  15  15 -14        106.09        107.82       363.89 o                         
  16  15 -14        146.22        180.14       253.64 o                         
  17  15 -14        348.33         59.55       201.28 o                         
  18  15 -14         79.12       -100.88       151.61 o                         
  19  15 -14         25.71        151.32       265.17 o                         
  20  15 -14          7.12        -98.00       233.46 o                         
   6  16 -14        821.94        639.87       220.49 o                         
   7  16 -14        127.31        390.55       219.05 o                         
   8  16 -14        512.33        152.76       161.41 o                         
   9  16 -14        105.48        -70.62       191.67 o                         
  10  16 -14        122.20         77.82       151.32 o                         
  11  16 -14        151.99        225.94       275.98 o                         
  12  16 -14        655.92        390.55       319.93 o                         
  13  16 -14        551.36        910.80       322.82 o                         
  14  16 -14         97.37        -34.28       117.92 o                         
  15  16 -14         38.54        146.77       157.02 o                         
  16  16 -14          8.64         81.24       409.28 o                         
  17  16 -14        408.50        619.71       174.13 o                         
  18  16 -14          2.41        -82.26       200.38 o                         
  19  16 -14        170.64        910.80       396.31 o                         
   3  17 -14       2351.15       2052.18       384.78 o                         
   4  17 -14        107.43        276.70       217.61 o                         
   5  17 -14        471.73         50.44       216.17 o                         
   6  17 -14        350.49         73.50       207.52 o                         
   7  17 -14       1211.84       1141.38       301.20 o                         
   8  17 -14         23.28        -69.55       133.94 o                         
   9  17 -14       3666.54       4085.97       411.79 o                         
  10  17 -14        257.35        136.41       139.24 o                         
  11  17 -14       1512.50       1759.63       459.72 o                         
  12  17 -14        520.18        609.21       224.61 o                         
  13  17 -14        862.40        722.54       173.16 o                         
  14  17 -14         20.26       -133.80       136.99 o                         
  15  17 -14        529.04        680.94       221.94 o                         
  16  17 -14        350.70        301.54       223.64 o                         
  17  17 -14        216.19         71.92       162.84 o                         
  18  17 -14        167.48        -41.39       481.34 o                         
  19  17 -14         40.15        236.35       237.79 o                         
   0  18 -14         57.58       -328.58       328.58 o                         
   1  18 -14        645.27        -51.03       191.14 o                         
   2  18 -14        704.32        314.73       435.94 o                         
   3  18 -14        419.76        210.07       149.54 o                         
   4  18 -14       1744.52       1567.52       267.61 o                         
   5  18 -14        608.08        432.40       165.41 o                         
   6  18 -14        221.48       -172.97       172.97 o                         
   7  18 -14        446.84        129.01       297.60 o                         
   8  18 -14       2794.28       3191.83       368.01 o                         
   9  18 -14         38.06        241.02       221.94 o                         
  10  18 -14        422.37        238.64       244.99 o                         
  11  18 -14        294.97         81.13       169.74 o                         
  12  18 -14        252.22        256.40       135.92 o                         
  13  18 -14        461.47        232.24       193.91 o                         
  14  18 -14       1221.74       1376.24       223.46 o                         
  15  18 -14        226.66         91.00       157.17 o                         
  16  18 -14        207.71         92.17       155.59 o                         
  17  18 -14        191.61        -94.23       179.09 o                         
  18  18 -14         83.79        220.81       200.15 o                         
   1  19 -14       2035.49       1777.13       698.95 o                         
   2  19 -14       1106.47        477.73       183.02 o                         
   3  19 -14       3356.85       3101.44       364.94 o                         
   4  19 -14        108.82       -194.51       194.51 o                         
   5  19 -14        483.11        176.77       176.54 o                         
   6  19 -14          4.23       -128.53       166.97 o                         
   7  19 -14        706.13        995.67       234.74 o                         
   8  19 -14        293.33        240.19       317.05 o                         
   9  19 -14        680.68        564.77       152.22 o                         
  10  19 -14        241.67        103.65       102.63 o                         
  11  19 -14         47.56        -65.97       157.80 o                         
  12  19 -14        430.21        574.84       160.67 o                         
  13  19 -14        723.26        579.87       160.96 o                         
  14  19 -14        362.83        343.97       246.04 o                         
  15  19 -14        225.14        727.94       226.87 o                         
  16  19 -14        610.28        389.12       179.69 o                         
  17  19 -14          4.64       -128.50       147.54 o                         
  18  19 -14        310.62        376.14       312.73 o                         
   0  20 -14       1140.63       1233.62       312.73 o                         
   1  20 -14         33.68       -184.85       184.85 o                         
   2  20 -14        944.25        809.20       195.01 o                         
   3  20 -14         30.83       -221.39       221.39 o                         
   4  20 -14       1108.13        732.80       191.30 o                         
   5  20 -14        392.03        174.83       146.89 o                         
   6  20 -14       1066.44       1106.41       242.37 o                         
   7  20 -14          8.93       -116.13       137.71 o                         
   8  20 -14        221.32         53.09       101.22 o                         
   9  20 -14        262.46         87.99       132.71 o                         
  10  20 -14       1280.98       1437.32       189.58 o                         
  11  20 -14         66.69        -91.10       157.38 o                         
  12  20 -14        527.41        286.52       169.22 o                         
  13  20 -14         70.71        115.89       129.78 o                         
  14  20 -14         35.08        -67.31       136.72 o                         
  15  20 -14         62.73         44.85       157.38 o                         
  16  20 -14         23.68        -95.72       186.18 o                         
  17  20 -14          4.85         17.29       240.67 o                         
   1  21 -14         95.28        -20.24       192.87 o                         
   2  21 -14       2832.51       2155.23       331.79 o                         
   3  21 -14        297.27        252.45       191.05 o                         
   4  21 -14       1737.99       1544.10       236.98 o                         
   5  21 -14        287.24        154.13       201.98 o                         
   6  21 -14          8.99       -121.18       121.18 o                         
   7  21 -14        785.61        772.10       152.09 o                         
   8  21 -14        264.83        198.18       144.57 o                         
   9  21 -14          6.87         51.84       113.60 o                         
  10  21 -14        417.42        291.62       105.57 o                         
  11  21 -14        417.84        152.48       142.75 o                         
  12  21 -14        249.10        259.31       154.94 o                         
  13  21 -14        336.30        105.64       139.67 o                         
  14  21 -14         11.42         -3.69       134.78 o                         
  15  21 -14        131.04        171.25       156.94 o                         
  16  21 -14        163.12         72.06       249.32 o                         
   0  22 -14       1183.30       1088.76       242.11 o                         
   1  22 -14       3358.98       3200.31       279.68 o                         
   2  22 -14         78.36         39.29       116.58 o                         
   3  22 -14       1121.72        992.03       185.91 o                         
   4  22 -14        172.27        120.98       131.25 o                         
   5  22 -14       1490.15       2004.85       237.01 o                         
   6  22 -14        525.09        518.11       125.13 o                         
   7  22 -14        438.59        423.56       156.84 o                         
   8  22 -14         99.42        -62.72       145.40 o                         
   9  22 -14       1287.78       1253.59       189.50 o                         
  10  22 -14         72.73       -116.96       186.63 o                         
  11  22 -14        342.20        213.34       131.73 o                         
  12  22 -14         88.91        -79.40       139.93 o                         
  13  22 -14       1723.65       1632.75       269.24 o                         
  14  22 -14        296.70        118.73       168.69 o                         
  15  22 -14       1668.29       1135.62       354.52 o                         
   1  23 -14         55.63         -7.91       121.10 o                         
   2  23 -14        384.27        308.40       127.97 o                         
   3  23 -14        268.21        325.61       141.91 o                         
   4  23 -14       1167.02       1516.06       208.91 o                         
   5  23 -14        921.08       1119.01       199.70 o                         
   6  23 -14        658.58        844.86       179.41 o                         
   7  23 -14        697.20        619.15       200.47 o                         
   8  23 -14       1118.34       1482.51       215.47 o                         
   9  23 -14        263.38        177.08       126.58 o                         
  10  23 -14        541.77        442.92       236.64 o                         
  11  23 -14        362.08        354.83       298.31 o                         
  12  23 -14        216.15        101.42       142.04 o                         
  13  23 -14        163.38        205.59       217.61 o                         
  14  23 -14        379.27        133.99       160.02 o                         
  15  23 -14        227.04        593.75       322.82 o                         
   0  24 -14        340.66         81.79       192.31 o                         
   1  24 -14        170.81        191.02       136.87 o                         
   2  24 -14         24.33        -24.25       129.85 o                         
   3  24 -14         15.60        -13.36       119.60 o                         
   4  24 -14        220.14        129.95       128.98 o                         
   5  24 -14        244.91         54.00       116.23 o                         
   6  24 -14        710.00        750.63       185.46 o                         
   7  24 -14        134.06         55.41       153.93 o                         
   8  24 -14         11.21        -13.38       115.73 o                         
   9  24 -14        108.56        177.03       241.92 o                         
  10  24 -14         15.16        156.53       158.66 o                         
  11  24 -14        252.25       -120.40       152.67 o                         
  12  24 -14         64.59       -180.63       200.74 o                         
  13  24 -14        115.50       -153.99       185.41 o                         
  14  24 -14         60.40        -67.73       262.29 o                         
  15  24 -14         77.33         51.88       246.43 o                         
   1  25 -14        688.45        472.25       157.73 o                         
   2  25 -14        878.63        848.13       174.37 o                         
   3  25 -14       1407.79       1653.53       215.21 o                         
   4  25 -14        955.72        712.25       182.43 o                         
   5  25 -14        131.44         43.55       145.72 o                         
   6  25 -14       1093.53       1259.06       210.00 o                         
   7  25 -14        347.80        485.75       260.22 o                         
   8  25 -14        589.39        799.37       188.90 o                         
   9  25 -14       1476.05       1780.14       246.87 o                         
  10  25 -14        699.62       1125.28       251.72 o                         
  11  25 -14        131.08        276.00       178.04 o                         
  12  25 -14        425.44        370.18       247.16 o                         
  13  25 -14        452.46        337.75       188.12 o                         
  14  25 -14         63.28        132.58       269.49 o                         
   0  26 -14        363.39        333.49       200.66 o                         
   1  26 -14        337.20        562.68       173.26 o                         
   2  26 -14        468.48        654.24       164.89 o                         
   3  26 -14        266.04        414.80       204.06 o                         
   4  26 -14        746.21        853.80       220.47 o                         
   5  26 -14         32.25         92.86       188.67 o                         
   6  26 -14         35.56        264.21       180.76 o                         
   7  26 -14        549.54        720.90       168.91 o                         
   8  26 -14        919.66       1248.78       229.35 o                         
   9  26 -14        161.27        648.35       253.74 o                         
  10  26 -14        457.23        250.29       197.18 o                         
  11  26 -14         14.67          8.10       197.10 o                         
  12  26 -14         37.81        278.43       578.62 o                         
  13  26 -14        133.19        297.95       511.60 o                         
   1  27 -14        584.96        907.45       189.91 o                         
   2  27 -14        245.71        167.41       133.32 o                         
   3  27 -14       1662.55       1817.55       246.24 o                         
   4  27 -14        934.47        976.50       224.05 o                         
   5  27 -14         75.61          5.71       140.80 o                         
   6  27 -14         17.82        -30.62       131.53 o                         
   7  27 -14        252.95         87.80       167.66 o                         
   8  27 -14        805.91        779.36       243.78 o                         
   9  27 -14        155.38         99.53       195.15 o                         
  10  27 -14        199.38        280.08       242.11 o                         
  11  27 -14        253.87        338.67       304.08 o                         
  12  27 -14          4.59        265.17       299.76 o                         
   0  28 -14        304.17        344.43       226.05 o                         
   1  28 -14        274.39        264.02       162.14 o                         
   2  28 -14        299.56        389.87       146.51 o                         
   3  28 -14         98.41        434.97       162.20 o                         
   4  28 -14        421.91        265.49       158.02 o                         
   5  28 -14        651.28        711.79       189.69 o                         
   6  28 -14        185.27        -68.24       178.45 o                         
   7  28 -14        414.99         14.41       240.67 o                         
   8  28 -14         14.65       -112.41       317.05 o                         
   1  29 -14        129.65       -101.76       153.96 o                         
   2  29 -14        892.10        533.36       596.63 o                         
   3  29 -14        156.37        426.58       376.14 o                         
   4  29 -14        178.01       -312.73       335.79 o                         
   5  29 -14         62.87        -95.12       249.32 o                         
   1  30 -14        177.87        249.32       285.35 o                         
   2  30 -14        275.09        311.29       344.43 o                         
   3  30 -14         97.42        618.25       386.23 o                         
   2   0 -13       9842.63       9273.10       396.75 o                         
   4   0 -13       3065.58       2644.49       311.29 o                         
  16   0 -13        652.42        415.05       183.02 o                         
  18   0 -13        228.30        409.28       244.99 o                         
  20   0 -13        604.48        799.83       334.34 o                         
   0   1 -13      14512.53      14050.19       492.97 o                         
   1   1 -13       7036.37       6804.35       243.77 o                         
   2   1 -13       2918.38       2785.90       159.57 o                         
   3   1 -13       4566.51       4852.43       228.34 o                         
   4   1 -13       7230.21       6537.01       471.25 o                         
   5   1 -13        618.98        415.05       122.50 o                         
  15   1 -13       2910.02       2900.14       556.28 o                         
  16   1 -13        159.96        -69.53       151.18 o                         
  17   1 -13        171.74        -36.93       145.43 o                         
  18   1 -13        246.88         18.73       175.82 o                         
  19   1 -13        293.31        400.19       188.05 o                         
  20   1 -13         99.65        -75.90       151.98 o                         
   1   2 -13       1424.14       1483.39       157.96 o                         
   2   2 -13      16426.36      17157.40       505.37 o                         
   3   2 -13       4601.04       4546.09       217.88 o                         
   4   2 -13       3785.62       3311.74       334.34 o                         
   5   2 -13       2032.59       1991.66       252.20 o                         
  14   2 -13        581.58        355.96       211.85 o                         
  15   2 -13        995.57       1015.81       189.01 o                         
  16   2 -13       1927.55       1123.84       368.21 o                         
  17   2 -13        719.61       1010.24       292.55 o                         
  18   2 -13        816.83        822.89       331.46 o                         
  19   2 -13        396.61        137.32       157.73 o                         
  20   2 -13          4.22        135.17       173.18 o                         
   0   3 -13      21441.69      22484.66       795.51 o                         
   1   3 -13       5560.38       5662.11       287.32 o                         
   2   3 -13       5939.24       6301.92       297.43 o                         
   3   3 -13         76.46         78.43        63.16 o                         
   4   3 -13       4144.52       3938.64       340.11 o                         
  14   3 -13        168.35        183.02       159.97 o                         
  15   3 -13       2915.94       3031.51       372.53 o                         
  16   3 -13        101.78       -132.73       132.73 o                         
  17   3 -13        456.65        164.29       219.05 o                         
  18   3 -13        378.82        221.94       203.20 o                         
  19   3 -13        528.87        593.29       183.93 o                         
  20   3 -13         72.99         18.63       174.28 o                         
   1   4 -13       5574.08       5608.68       453.96 o                         
   2   4 -13       2630.77       2722.63       189.47 o                         
   3   4 -13       5987.32       6058.17       348.76 o                         
   4   4 -13        428.08        393.43       105.20 o                         
  14   4 -13        106.23        103.76       191.67 o                         
  15   4 -13        628.14        858.92       263.73 o                         
  16   4 -13         85.33       -213.29       214.73 o                         
  17   4 -13        178.79        -83.59       252.20 o                         
  18   4 -13         90.96        -50.44       242.11 o                         
  19   4 -13        319.95        322.00       165.89 o                         
  20   4 -13         10.04          6.91       158.85 o                         
  21   4 -13        259.78        763.80       351.64 o                         
   0   5 -13       1839.40       2033.45       223.38 o                         
   1   5 -13      13753.05      14017.70       415.29 o                         
   2   5 -13       1260.56       1234.97       123.73 o                         
   3   5 -13       3724.81       3489.45       258.68 o                         
  13   5 -13       1615.61       1350.35       288.23 o                         
  14   5 -13       2548.65       2114.15       341.55 o                         
  16   5 -13       1294.56        722.01       260.85 o                         
  17   5 -13        103.34       -138.35       260.85 o                         
  18   5 -13        484.83        468.37       206.08 o                         
  19   5 -13        552.23        479.73       196.52 o                         
  20   5 -13        180.12         18.49       198.09 o                         
  21   5 -13         35.92        439.55       304.08 o                         
   1   6 -13       1036.74        971.33       154.20 o                         
   2   6 -13      12516.77      12749.15       453.96 o                         
   3   6 -13       3506.75       3818.59       191.06 o                         
  13   6 -13        148.11        -46.12       136.91 o                         
  16   6 -13       1805.34       1619.84       377.58 o                         
  17   6 -13        210.07        422.25       236.35 o                         
  18   6 -13       1588.31       1739.46       452.52 o                         
  19   6 -13         20.13       -125.73       166.16 o                         
  20   6 -13        153.83        143.00       139.25 o                         
  21   6 -13        119.40        -57.65       191.67 o                         
  22   6 -13        587.23        289.67       292.55 o                         
   0   7 -13        819.60       1106.80       145.56 o                         
   1   7 -13       3614.16       3683.45       216.89 o                         
   2   7 -13        295.51        243.61        52.99 o                         
   3   7 -13         26.01          0.00        41.79 o                         
  16   7 -13         89.40       -243.55       268.05 o                         
  17   7 -13         63.97       -292.55       296.87 o                         
  18   7 -13        221.92        168.61       201.76 o                         
  19   7 -13         17.34        125.46       171.52 o                         
  20   7 -13         33.83          3.53       128.15 o                         
  21   7 -13          4.99        262.29       328.58 o                         
  22   7 -13         30.04         92.23       256.52 o                         
   1   8 -13        888.07        999.24        99.74 o                         
   2   8 -13       1018.61       1216.32       154.20 o                         
   3   8 -13        768.02        730.66       100.88 o                         
  16   8 -13         22.43       -232.02       318.49 o                         
  17   8 -13        103.28        144.11       229.14 o                         
  18   8 -13         67.35        292.55       273.82 o                         
  19   8 -13         93.06        -80.31       163.75 o                         
  20   8 -13        312.77        308.16       211.84 o                         
  21   8 -13         10.02        364.61       312.73 o                         
  22   8 -13         56.92        913.68       423.70 o                         
   0   9 -13       4229.79       3941.52       224.82 o                         
   1   9 -13       3061.07       3167.55       129.87 o                         
   2   9 -13        744.89        729.22       123.94 o                         
   3   9 -13       1926.68       2069.48       141.23 o                         
  16   9 -13        723.76        576.46       331.46 o                         
  17   9 -13        308.26        370.37       276.70 o                         
  18   9 -13        185.58        101.04       156.89 o                         
  19   9 -13        471.00        236.32       144.09 o                         
  20   9 -13         32.15       -122.50       243.55 o                         
  21   9 -13         89.85        494.31       331.46 o                         
   1  10 -13       2455.06       2222.48       205.36 o                         
   2  10 -13       6150.26       5917.32       495.75 o                         
  16  10 -13        383.35         -8.65       226.26 o                         
  17  10 -13       1578.51       1632.81       451.08 o                         
  18  10 -13          5.99       -157.36       157.36 o                         
  19  10 -13        634.24        666.05       199.27 o                         
  20  10 -13        115.25        378.35       243.55 o                         
  21  10 -13        775.94        977.09       403.52 o                         
   0  11 -13      34079.50      32958.87      1003.03 o                         
   1  11 -13       3224.87       3303.33       169.27 o                         
   2  11 -13       9346.75       9220.41       599.51 o                         
  12  11 -13       1359.90       1593.90       299.76 o                         
  16  11 -13        184.37         63.41       249.32 o                         
  17  11 -13        400.50        809.01       408.56 o                         
  18  11 -13        299.85        312.45       135.60 o                         
  19  11 -13        227.75        361.20       140.23 o                         
  20  11 -13        155.91        110.66       307.68 o                         
   1  12 -13        879.23        812.71        72.46 o                         
   2  12 -13      12480.08      12281.39       690.31 o                         
  11  12 -13         54.15       -178.70       178.70 o                         
  16  12 -13        267.70        -57.22       196.16 o                         
  17  12 -13         68.98         -1.63       170.03 o                         
  18  12 -13        246.38        131.48       126.48 o                         
  19  12 -13        145.29        385.58       143.08 o                         
  20  12 -13         56.49        209.35       166.58 o                         
   0  13 -13      18650.81      18138.18       713.36 o                         
   1  13 -13       8821.95       8488.31       531.78 o                         
   2  13 -13       1838.49       1791.34       273.82 o                         
  10  13 -13        943.27        915.12       236.35 o                         
  11  13 -13       1101.10       1442.58       285.35 o                         
  15  13 -13        285.49        208.97       265.17 o                         
  16  13 -13        823.73        648.76       154.18 o                         
  17  13 -13        508.23        285.36       221.16 o                         
  18  13 -13        319.24        534.96       174.33 o                         
  19  13 -13         73.33        100.17       148.52 o                         
  20  13 -13        403.63        864.68       340.11 o                         
   1  14 -13       4593.19       3883.87       366.05 o                         
   2  14 -13       1141.17       1056.36       203.20 o                         
   3  14 -13      13627.17      14036.70       691.75 o                         
   8  14 -13        613.35        367.49       203.20 o                         
   9  14 -13        823.92        729.22       242.11 o                         
  10  14 -13       2251.29       2328.88       370.37 o                         
  11  14 -13        132.28         82.14       139.79 o                         
  13  14 -13       1515.07       1932.57       504.40 o                         
  14  14 -13        162.29        959.80       397.75 o                         
  15  14 -13        276.19        504.85       209.82 o                         
  16  14 -13        409.60        278.17       119.93 o                         
  17  14 -13       1941.41       1945.62       241.02 o                         
  18  14 -13        174.40        376.23       149.23 o                         
  19  14 -13        479.24        540.54       157.26 o                         
  20  14 -13        642.73        566.37       291.11 o                         
   7  15 -13       1862.34       1431.05       306.96 o                         
   8  15 -13        104.99         23.06       149.88 o                         
   9  15 -13       3395.56       3447.21       461.16 o                         
  10  15 -13        112.51         23.06       134.03 o                         
  11  15 -13       2052.43       1798.54       338.67 o                         
  12  15 -13        251.35        629.78       389.11 o                         
  13  15 -13       1039.67        543.31       321.37 o                         
  14  15 -13        203.41        118.98       185.32 o                         
  15  15 -13        656.88        499.95       141.71 o                         
  16  15 -13        165.62        -75.59       136.13 o                         
  17  15 -13         50.65         10.23       147.25 o                         
  18  15 -13        193.38        186.28       141.10 o                         
  19  15 -13         90.11         66.40       137.47 o                         
  20  15 -13         51.76       -128.26       219.05 o                         
   2  16 -13        393.16        384.78        86.47 o                         
   5  16 -13        107.39        -51.88       220.49 o                         
   6  16 -13        694.99        438.11       214.73 o                         
   7  16 -13        146.70       -162.85       193.11 o                         
   8  16 -13        412.35        217.61       188.79 o                         
   9  16 -13        228.55        386.52       170.56 o                         
  10  16 -13        198.44        170.88       162.13 o                         
  11  16 -13         13.98         26.79       118.22 o                         
  12  16 -13        140.66        213.29       216.17 o                         
  13  16 -13        666.64        742.76       182.52 o                         
  14  16 -13        416.98        118.49       158.90 o                         
  15  16 -13       1080.43       1277.14       258.00 o                         
  16  16 -13         26.54         -6.64       502.24 o                         
  17  16 -13         55.89          9.67       133.32 o                         
  18  16 -13          9.37       -155.82       155.82 o                         
  19  16 -13        332.00       -105.96       156.52 o                         
  20  16 -13         30.28       -253.64       259.41 o                         
   1  17 -13       5113.34       4257.13       573.57 o                         
   2  17 -13        105.92       -100.88       223.38 o                         
   3  17 -13        109.72       -165.73       219.05 o                         
   4  17 -13        435.16        134.03       185.91 o                         
   5  17 -13         62.92        145.56       170.05 o                         
   6  17 -13        220.54        184.79       135.02 o                         
   7  17 -13        573.35        498.84       153.48 o                         
   8  17 -13        124.12       -151.68       160.81 o                         
   9  17 -13       1074.60       1212.24       228.31 o                         
  10  17 -13        321.39        503.59       194.26 o                         
  11  17 -13       3595.56       3908.96       322.01 o                         
  12  17 -13        611.58        508.79       166.88 o                         
  13  17 -13       1454.50       1215.16       205.78 o                         
  14  17 -13        577.90        580.74       153.96 o                         
  15  17 -13        151.95        141.41       152.00 o                         
  16  17 -13        296.44        452.29       195.32 o                         
  17  17 -13        119.49        -59.36       119.54 o                         
  18  17 -13        274.22        462.09       169.81 o                         
  19  17 -13        113.34         64.85       281.02 o                         
  20  17 -13        185.64        164.29       221.94 o                         
   1  18 -13        796.17        482.44       239.23 o                         
   2  18 -13        426.06        -40.14       170.00 o                         
   3  18 -13       4865.88       4712.43       413.11 o                         
   4  18 -13        741.30        511.38       139.86 o                         
   5  18 -13        348.32        364.40       142.57 o                         
   6  18 -13       2169.60       2020.70       376.86 o                         
   7  18 -13        258.78        233.67       160.30 o                         
   8  18 -13         81.97        286.42       183.75 o                         
   9  18 -13        562.48        461.84       152.85 o                         
  10  18 -13        810.56        721.02       141.53 o                         
  11  18 -13       1371.57       1717.88       251.01 o                         
  12  18 -13        791.30        907.67       186.94 o                         
  13  18 -13        909.77        933.89       194.76 o                         
  14  18 -13         50.33        -64.94       166.46 o                         
  15  18 -13         52.98        -16.97       244.99 o                         
  16  18 -13        570.36        557.15       144.46 o                         
  17  18 -13         33.37         40.17       163.09 o                         
  18  18 -13        318.84        246.91       233.93 o                         
  19  18 -13         29.00         70.59       184.67 o                         
   0  19 -13        780.31        582.22       243.55 o                         
   1  19 -13       4826.15       4416.52       414.61 o                         
   2  19 -13        569.93        143.37       181.73 o                         
   3  19 -13        274.79        -24.09       161.70 o                         
   4  19 -13        412.37        189.43       141.58 o                         
   5  19 -13       2406.22       2283.44       308.66 o                         
   6  19 -13          1.79       -201.62       242.83 o                         
   7  19 -13       1689.85       1764.45       281.50 o                         
   8  19 -13        157.19         71.42       111.53 o                         
   9  19 -13        109.66        150.25       101.49 o                         
  10  19 -13        123.93         66.33       112.97 o                         
  11  19 -13        752.83        872.51       187.84 o                         
  12  19 -13         40.80        -58.35       135.79 o                         
  13  19 -13        404.58        242.72       131.11 o                         
  14  19 -13       1344.16       1320.22       276.53 o                         
  15  19 -13        111.20        121.80       121.25 o                         
  16  19 -13        432.02        231.71       183.67 o                         
  17  19 -13        134.82        184.39       142.11 o                         
  18  19 -13         85.51        506.40       183.99 o                         
   1  20 -13        478.95        458.95       161.18 o                         
   2  20 -13       2097.22       1817.52       281.92 o                         
   3  20 -13        101.25        141.42       203.92 o                         
   4  20 -13       3041.66       2770.11       331.11 o                         
   5  20 -13        299.89        119.62       139.61 o                         
   6  20 -13        427.87        149.21       119.82 o                         
   7  20 -13         74.21       -123.75       123.75 o                         
   8  20 -13       2391.79       2596.14       242.62 o                         
   9  20 -13        115.97        -87.59       113.89 o                         
  10  20 -13       1201.16        914.58       156.77 o                         
  11  20 -13         41.26       -171.79       171.79 o                         
  12  20 -13         88.51       -143.69       144.21 o                         
  13  20 -13        126.57       -178.93       179.74 o                         
  14  20 -13        131.76        -10.47       124.71 o                         
  15  20 -13         57.37        -38.86       130.18 o                         
  16  20 -13        110.03         36.44       149.74 o                         
  17  20 -13         19.21        345.35       214.95 o                         
  18  20 -13        139.48         30.26       219.05 o                         
   0  21 -13       7051.99       6751.57       544.30 o                         
   1  21 -13         32.60       -153.25       153.25 o                         
   2  21 -13        909.14        763.97       173.69 o                         
   3  21 -13         84.27          8.47       127.51 o                         
   4  21 -13        712.22        508.08       136.65 o                         
   5  21 -13        206.18         97.08       166.82 o                         
   6  21 -13        515.49        381.46       127.08 o                         
   7  21 -13        210.01         17.92       114.48 o                         
   8  21 -13         66.34        -19.13       126.90 o                         
   9  21 -13        709.88        554.30       132.41 o                         
  10  21 -13        267.12        195.73       110.27 o                         
  11  21 -13        226.94        216.64       156.14 o                         
  12  21 -13        405.15        144.01       187.19 o                         
  13  21 -13        280.17        289.47       271.02 o                         
  14  21 -13        131.14        -18.41       127.41 o                         
  15  21 -13        158.66         83.27       143.99 o                         
  16  21 -13        112.93         23.69       159.77 o                         
   1  22 -13       2524.51       2447.94       247.17 o                         
   2  22 -13        887.05        775.08       188.46 o                         
   3  22 -13       6396.39       7241.91       399.40 o                         
   4  22 -13        292.05        196.43       138.76 o                         
   5  22 -13        885.39        730.54       162.19 o                         
   6  22 -13         96.09       -137.18       137.18 o                         
   7  22 -13        244.49        199.53       232.35 o                         
   8  22 -13        482.42        118.55       123.91 o                         
   9  22 -13         56.08         62.88       138.77 o                         
  10  22 -13        202.83        165.21       117.49 o                         
  11  22 -13       3476.49       3538.00       360.10 o                         
  12  22 -13         16.55        -64.65       134.93 o                         
  13  22 -13       1743.72       1253.69       239.02 o                         
  14  22 -13         45.73        -11.93       153.80 o                         
  15  22 -13        378.57        199.64       250.04 o                         
   0  23 -13       1451.31       1748.73       311.65 o                         
   1  23 -13         68.69        -65.66       129.89 o                         
   2  23 -13        382.94         99.40       132.36 o                         
   3  23 -13        759.89        595.53       201.98 o                         
   4  23 -13        627.73        431.25       148.63 o                         
   5  23 -13        224.60        324.31       141.07 o                         
   6  23 -13       2130.99       2510.98       256.88 o                         
   7  23 -13        795.20        629.67       145.76 o                         
   8  23 -13       1694.56       1894.12       235.19 o                         
   9  23 -13        967.75       1165.89       195.32 o                         
  10  23 -13       1207.09       1078.41       208.28 o                         
  11  23 -13        324.53        235.53       172.88 o                         
  12  23 -13        737.88        984.08       375.74 o                         
  13  23 -13        566.39        616.18       187.03 o                         
  14  23 -13          9.52       -164.62       164.62 o                         
  15  23 -13        405.10        419.37       281.02 o                         
   1  24 -13         65.24        -38.65       128.90 o                         
   2  24 -13        808.82        500.26       171.97 o                         
   3  24 -13        376.04        303.55       161.15 o                         
   4  24 -13        837.98        611.09       154.95 o                         
   5  24 -13        302.77        323.98       147.33 o                         
   6  24 -13         93.15        -37.80       119.50 o                         
   7  24 -13        461.68        354.11       130.82 o                         
   8  24 -13        285.47        372.41       150.65 o                         
   9  24 -13        252.20        232.94       198.59 o                         
  10  24 -13         30.60         11.30       160.83 o                         
  11  24 -13         82.77        230.79       267.96 o                         
  12  24 -13         28.20       -103.44       151.41 o                         
  13  24 -13        344.56        508.04       247.47 o                         
  14  24 -13         91.44         12.11       181.38 o                         
  15  24 -13        147.40         67.73       230.58 o                         
   0  25 -13       1347.37       1302.38       302.52 o                         
   1  25 -13       1871.00       2030.20       244.18 o                         
   2  25 -13        229.92        291.13       141.24 o                         
   3  25 -13        134.64         78.47       135.49 o                         
   4  25 -13        206.55        309.66       137.11 o                         
   5  25 -13        158.08        271.78       145.64 o                         
   6  25 -13        295.22        230.58       128.46 o                         
   7  25 -13        769.32        729.37       182.44 o                         
   8  25 -13        580.41        785.19       180.85 o                         
   9  25 -13        339.54        449.70       448.70 o                         
  10  25 -13        635.20        524.73       283.94 o                         
  11  25 -13       1550.79       1781.96       291.85 o                         
  12  25 -13        414.85        708.88       271.65 o                         
  13  25 -13        505.07        657.88       206.33 o                         
  14  25 -13        894.49        696.07       379.02 o                         
  15  25 -13        183.69          7.21       260.85 o                         
   1  26 -13        177.19        -12.25       147.10 o                         
   2  26 -13        536.33        278.44       124.78 o                         
   3  26 -13        176.73        367.40       142.53 o                         
   4  26 -13        282.49        390.31       157.41 o                         
   5  26 -13       1288.36       1549.01       231.95 o                         
   6  26 -13        455.01        332.34       221.95 o                         
   7  26 -13        176.53         55.92       132.94 o                         
   8  26 -13         53.99         28.30       289.96 o                         
   9  26 -13         90.81        236.17       166.57 o                         
  10  26 -13        560.58        630.81       200.96 o                         
  11  26 -13        320.67        449.64       340.11 o                         
  12  26 -13        934.90        880.18       510.16 o                         
  13  26 -13         29.07        146.12       239.95 o                         
  14  26 -13          6.91        135.47       252.20 o                         
   0  27 -13         71.56        110.97       229.14 o                         
   1  27 -13       2018.25       1439.28       209.44 o                         
   2  27 -13         21.81       -100.70       156.01 o                         
   3  27 -13        198.22        262.45       168.70 o                         
   4  27 -13        326.63        258.48       137.45 o                         
   5  27 -13        640.94        700.36       186.12 o                         
   6  27 -13       1280.10       1267.76       215.67 o                         
   7  27 -13         48.17        -12.40       165.59 o                         
   8  27 -13        169.14        238.18       165.61 o                         
   9  27 -13        334.32        334.57       229.63 o                         
  10  27 -13        306.96        432.21       275.26 o                         
  11  27 -13         81.32         11.53       262.29 o                         
  12  27 -13        272.98        456.43       206.45 o                         
  13  27 -13        139.90        138.43       179.42 o                         
   1  28 -13        265.13        218.83       163.85 o                         
   2  28 -13         36.18         92.19       137.31 o                         
   3  28 -13        744.52        639.06       163.99 o                         
   4  28 -13        216.68        -26.84       150.89 o                         
   5  28 -13        250.43        221.70       136.12 o                         
   6  28 -13         96.27        205.63       172.18 o                         
   7  28 -13        469.76        493.32       212.87 o                         
   8  28 -13        279.12        152.31       173.73 o                         
   9  28 -13        318.30        197.74       181.13 o                         
  10  28 -13         18.37       -189.51       190.44 o                         
  11  28 -13         53.43       -121.06       263.73 o                         
  12  28 -13         79.26        -80.70       281.02 o                         
   0  29 -13       1745.18       1660.91       364.30 o                         
   1  29 -13        658.24       1090.00       234.24 o                         
   2  29 -13        370.76        259.69       260.85 o                         
   3  29 -13         26.70          4.10       157.26 o                         
   4  29 -13        562.70        725.56       177.68 o                         
   5  29 -13         24.36       -191.81       191.81 o                         
   6  29 -13        107.00        119.09       299.04 o                         
   7  29 -13         80.26       -129.70       249.32 o                         
   1  30 -13         71.81        364.61       231.32 o                         
   2  30 -13       2038.41       2663.77       435.72 o                         
   7  32 -13        171.00       -394.87       394.87 o                         
   0   0 -12      48850.64      53558.95       943.20 o                         
   2   0 -12       3960.26       3863.88       299.76 o                         
   4   0 -12       2275.94       2362.03       288.23 o                         
  14   0 -12        532.86        265.17       159.97 o                         
  16   0 -12        342.95        250.76       208.97 o                         
  18   0 -12        732.69        889.18       289.67 o                         
  20   0 -12         95.84       -328.58       393.43 o                         
   1   1 -12       6068.66       6114.49       222.81 o                         
   2   1 -12      12124.60      11785.15       302.81 o                         
   3   1 -12       7074.74       7181.31       233.24 o                         
   4   1 -12       8951.36       8925.93       386.07 o                         
   5   1 -12        480.01        446.54        96.79 o                         
  14   1 -12        755.74        838.74       247.88 o                         
  15   1 -12       1517.78       1648.07       252.07 o                         
  16   1 -12       1187.04       1110.73       219.99 o                         
  17   1 -12       1599.27       1601.63       251.48 o                         
  18   1 -12        372.98        190.77       154.92 o                         
  19   1 -12        289.85        231.70       136.79 o                         
  20   1 -12        108.72        188.85       293.99 o                         
   0   2 -12      43858.43      42801.41       686.40 o                         
   1   2 -12        314.58        342.85        60.81 o                         
   2   2 -12       5422.31       5950.14       216.38 o                         
   3   2 -12       8016.12       8446.91       252.49 o                         
   4   2 -12       4761.47       4784.58       373.26 o                         
  14   2 -12       6081.89       6028.29       596.63 o                         
  15   2 -12       6296.32       6030.72       441.93 o                         
  16   2 -12       1760.78       1628.64       252.97 o                         
  17   2 -12        332.42        329.35       143.64 o                         
  18   2 -12        282.58        171.50       187.35 o                         
  19   2 -12       1164.30       1258.20       318.94 o                         
  20   2 -12       1126.18       1390.46       250.73 o                         
   1   3 -12       1888.20       1634.23       152.86 o                         
   2   3 -12      12029.10      11382.11       326.71 o                         
   3   3 -12       6492.91       6531.92       241.13 o                         
   4   3 -12       6839.48       6803.62       430.90 o                         
  14   3 -12       2173.39       1903.75       341.55 o                         
  15   3 -12       1976.04       1710.86       247.89 o                         
  16   3 -12        181.19         35.59       130.42 o                         
  17   3 -12       2681.36       2511.23       301.93 o                         
  18   3 -12         84.06        -41.79       175.82 o                         
  19   3 -12        444.09        588.66       296.72 o                         
  20   3 -12        817.06        878.97       213.01 o                         
  21   3 -12         84.54        348.76       304.08 o                         
   0   4 -12       9025.50       9417.85       465.49 o                         
   1   4 -12      14629.04      14545.05       367.54 o                         
   2   4 -12       1989.09       1856.27       152.34 o                         
   3   4 -12       4915.78       4938.04       273.10 o                         
   4   4 -12        809.14        563.49       119.61 o                         
  13   4 -12       1313.76       1197.59       278.14 o                         
  14   4 -12        252.16        965.56       276.70 o                         
  15   4 -12        837.78        617.00       248.60 o                         
  16   4 -12         73.54        126.58       268.05 o                         
  17   4 -12         35.10         36.03       193.11 o                         
  18   4 -12         15.73       -100.73       185.16 o                         
  19   4 -12        443.79        181.35       264.55 o                         
  20   4 -12          1.16       -119.35       158.13 o                         
  21   4 -12        183.36        505.84       341.55 o                         
   1   5 -12       7290.53       7121.00       308.28 o                         
   2   5 -12       1062.59       1134.05       109.51 o                         
   3   5 -12      19324.42      19709.42       463.33 o                         
  13   5 -12        913.97       1073.65       250.76 o                         
  14   5 -12       2770.02       2596.93       355.96 o                         
  15   5 -12        814.95        532.48       162.09 o                         
  16   5 -12        735.22        631.22       289.67 o                         
  17   5 -12        935.42       1249.47       383.34 o                         
  18   5 -12        487.93        410.32       171.37 o                         
  19   5 -12         60.75        310.15       178.66 o                         
  20   5 -12        561.68        478.84       172.15 o                         
  21   5 -12        100.00        250.76       288.23 o                         
  22   5 -12         21.03         37.47       224.82 o                         
   0   6 -12       6948.13       7081.76       367.49 o                         
   1   6 -12       2899.79       2992.95       228.42 o                         
   2   6 -12       9205.66       9338.35       263.36 o                         
   3   6 -12         27.04         72.06        70.62 o                         
  12   6 -12         14.75       -161.41       161.41 o                         
  13   6 -12         35.82        -21.62       145.56 o                         
  14   6 -12      12412.43      12562.42       739.30 o                         
  15   6 -12        528.57        791.19       315.61 o                         
  16   6 -12       1280.54       1557.87       387.67 o                         
  17   6 -12        302.08        342.99       282.46 o                         
  18   6 -12        778.77        554.40       163.77 o                         
  19   6 -12        149.82        213.42       146.75 o                         
  20   6 -12       2246.28       2660.15       336.92 o                         
  21   6 -12         57.56       -319.93       319.93 o                         
  22   6 -12        372.01        540.43       322.82 o                         
   1   7 -12       3416.76       3223.44       330.74 o                         
   2   7 -12        750.46        714.26        72.94 o                         
   3   7 -12       8237.81       8662.69       330.02 o                         
  12   7 -12       2934.76       2873.63       330.02 o                         
  13   7 -12       1851.10       1612.64       265.17 o                         
  15   7 -12        235.94        381.90       187.35 o                         
  16   7 -12       1554.68       1122.65       379.02 o                         
  17   7 -12        664.95        364.61       249.32 o                         
  18   7 -12        391.59        337.31       131.87 o                         
  19   7 -12        198.04        318.57       202.77 o                         
  20   7 -12        191.18         60.53       179.25 o                         
  21   7 -12         31.26        494.31       322.82 o                         
  22   7 -12         16.74        -61.97       240.67 o                         
  23   7 -12          5.28        255.08       272.38 o                         
   0   8 -12       5458.53       5383.60       229.98 o                         
   1   8 -12       3228.56       2935.12       159.98 o                         
   2   8 -12       1672.16       1740.98       142.92 o                         
   3   8 -12        100.45        145.56        53.32 o                         
  12   8 -12       3839.31       3806.05       368.93 o                         
  16   8 -12        380.02        657.16       259.41 o                         
  17   8 -12        381.58        366.05       283.90 o                         
  18   8 -12         85.36        133.93       203.49 o                         
  19   8 -12        104.28        -18.38       123.40 o                         
  20   8 -12        210.44        151.36       162.06 o                         
  21   8 -12         33.10        305.52       275.26 o                         
  22   8 -12         10.28        123.94       217.61 o                         
   1   9 -12       2309.95       2038.40       111.41 o                         
   2   9 -12       7491.50       7877.27       538.99 o                         
   3   9 -12        550.49        494.31        63.41 o                         
  11   9 -12        383.14        260.85        95.12 o                         
  16   9 -12        586.16         64.85       230.58 o                         
  17   9 -12       1574.50       1838.89       492.87 o                         
  18   9 -12        169.72         53.52       122.16 o                         
  19   9 -12        210.01        191.67       117.88 o                         
  20   9 -12          2.45        -19.57       139.32 o                         
  21   9 -12        142.18        828.66       436.67 o                         
  22   9 -12         18.06        239.23       342.99 o                         
   0  10 -12      12265.71      12450.59       262.80 o                         
   1  10 -12       4307.21       4493.47       390.55 o                         
   2  10 -12       7341.07       7894.56       537.55 o                         
  12  10 -12        119.07        184.47       131.14 o                         
  16  10 -12         67.25       -366.05       366.05 o                         
  17  10 -12        336.57        262.44       162.83 o                         
  18  10 -12        509.44        280.15       131.46 o                         
  19  10 -12       1435.72       1163.92       197.32 o                         
  20  10 -12        433.05        403.63       151.26 o                         
  21  10 -12        896.68       1063.56       436.67 o                         
   1  11 -12        526.61        363.17       105.20 o                         
   2  11 -12      21998.52      23497.78       913.68 o                         
   3  11 -12        562.62        932.42       197.44 o                         
  11  11 -12       1539.66       1324.41       256.52 o                         
  12  11 -12       2428.64       2457.14       319.93 o                         
  16  11 -12        817.51        638.75       230.96 o                         
  17  11 -12       1060.93        857.29       164.98 o                         
  18  11 -12        467.60        383.60       141.12 o                         
  19  11 -12         81.32         76.58       136.40 o                         
  20  11 -12          7.83         24.81       129.33 o                         
  21  11 -12         12.96        -31.71       262.29 o                         
   0  12 -12      16719.37      16463.58       654.28 o                         
   1  12 -12       3071.90       3091.24       325.70 o                         
   2  12 -12       5616.83       5226.10       303.97 o                         
   3  12 -12       1951.60       2318.85       201.91 o                         
   4  12 -12       5682.82       5108.84       373.26 o                         
   5  12 -12       2548.12       2543.61       242.11 o                         
   6  12 -12      10224.48      10991.57       475.58 o                         
  10  12 -12       2081.93       1699.10       276.70 o                         
  11  12 -12       1157.18       1333.05       270.93 o                         
  12  12 -12       3109.09       2653.14       330.02 o                         
  15  12 -12         18.23        214.73       227.70 o                         
  16  12 -12        143.76        131.30       173.95 o                         
  17  12 -12          4.50        156.32       122.89 o                         
  18  12 -12        213.30        271.07       159.13 o                         
  19  12 -12        100.30         60.18       130.67 o                         
  20  12 -12        228.67        383.22       149.60 o                         
   1  13 -12       7682.21       6753.18       459.72 o                         
   2  13 -12      11148.46      11080.26       436.59 o                         
   3  13 -12      16733.55      16872.51       541.63 o                         
   4  13 -12       1788.20       1847.54       236.35 o                         
   5  13 -12       3530.71       3672.02       319.93 o                         
   6  13 -12       1721.32       1640.02       208.97 o                         
   9  13 -12        137.44       -128.26       183.02 o                         
  10  13 -12        731.39        563.49       200.32 o                         
  11  13 -12       2206.61       2367.79       337.23 o                         
  12  13 -12       2590.70       2261.15       319.93 o                         
  14  13 -12        164.48        377.58       279.58 o                         
  15  13 -12       1834.82       2146.88       242.62 o                         
  16  13 -12       1624.34       1216.63       193.83 o                         
  17  13 -12         11.53        -12.32       125.81 o                         
  18  13 -12        641.27        443.25       153.11 o                         
  19  13 -12        142.40         12.24       117.95 o                         
  20  13 -12         38.47          6.69       138.08 o                         
   0  14 -12       2092.61       2106.95       232.02 o                         
   1  14 -12      15070.68      14616.04       655.72 o                         
   2  14 -12         98.61        134.18        52.80 o                         
   3  14 -12       2352.72       2311.86       213.44 o                         
   4  14 -12       2901.54       2769.87       305.52 o                         
   5  14 -12       3525.61       3434.24       324.26 o                         
   7  14 -12       1451.97       1044.83       268.05 o                         
   8  14 -12        830.65        576.46       200.32 o                         
   9  14 -12       2158.19       2114.15       354.52 o                         
  10  14 -12       2241.36       2212.15       354.52 o                         
  11  14 -12         13.14        -56.20       134.03 o                         
  12  14 -12        484.47        406.40       337.23 o                         
  13  14 -12        342.44        432.34       324.26 o                         
  14  14 -12       4757.95       4798.31       345.36 o                         
  15  14 -12       3779.56       4408.50       338.18 o                         
  16  14 -12        452.62        377.35       153.50 o                         
  17  14 -12          7.29         25.16       126.27 o                         
  18  14 -12        165.87        285.22       161.39 o                         
  19  14 -12       1672.47       1897.32       248.87 o                         
  20  14 -12        417.01        718.15       347.31 o                         
   1  15 -12        233.58        147.72        63.68 o                         
   2  15 -12       3523.84       3182.21       399.92 o                         
   3  15 -12        802.66        858.15       128.98 o                         
   4  15 -12       5302.09       4899.88       412.17 o                         
   5  15 -12       2586.56       2723.75       400.64 o                         
   6  15 -12        116.24        155.64       162.85 o                         
   7  15 -12       3853.74       3941.52       465.49 o                         
   8  15 -12        711.51        585.10       227.70 o                         
   9  15 -12       3098.28       3660.49       448.19 o                         
  10  15 -12        870.89        865.04       238.51 o                         
  11  15 -12       1726.08       1537.64       244.03 o                         
  12  15 -12         17.43        171.50       213.29 o                         
  13  15 -12        310.41        362.99       140.12 o                         
  14  15 -12       1127.74       1276.20       202.00 o                         
  15  15 -12        459.06        600.23       166.42 o                         
  16  15 -12        685.43        379.38       115.57 o                         
  17  15 -12        213.28        101.97       110.59 o                         
  18  15 -12        209.30         58.93       225.28 o                         
  19  15 -12         10.25        -81.60       163.08 o                         
  20  15 -12          7.73         40.31       196.27 o                         
   0  16 -12       1295.17       1102.47       162.85 o                         
   1  16 -12       4188.72       4448.80       354.52 o                         
   2  16 -12        720.08        708.45       136.19 o                         
   3  16 -12        293.30        302.27        85.69 o                         
   4  16 -12        438.92        463.19       190.95 o                         
   5  16 -12       1031.71        684.54       233.46 o                         
   6  16 -12        424.40        700.39       247.88 o                         
   7  16 -12        637.10        450.49       170.67 o                         
   8  16 -12        722.94        668.11       286.79 o                         
   9  16 -12        307.66        508.51       171.20 o                         
  10  16 -12         16.98         18.65       146.28 o                         
  11  16 -12       1483.30       1273.20       220.48 o                         
  12  16 -12        426.88        565.86       178.11 o                         
  13  16 -12        722.53        951.44       187.39 o                         
  14  16 -12         43.61        -38.43       119.00 o                         
  15  16 -12        318.01         70.41       192.55 o                         
  16  16 -12         56.02         42.91       103.60 o                         
  17  16 -12        739.97        985.71       181.66 o                         
  18  16 -12         59.91       -147.44       147.44 o                         
  19  16 -12         99.15         62.79       156.20 o                         
  20  16 -12         69.24       -381.90       381.90 o                         
   1  17 -12       3993.99       3431.80       366.02 o                         
   2  17 -12       1588.43       1486.96       132.26 o                         
   3  17 -12       1946.98       2031.36       302.64 o                         
   4  17 -12        921.69        904.66       216.75 o                         
   5  17 -12        227.05         94.39        69.77 o                         
   6  17 -12        326.15        237.18       176.10 o                         
   7  17 -12        960.27        846.46       188.96 o                         
   8  17 -12        148.15        -66.73       135.47 o                         
   9  17 -12       2622.44       2760.48       313.07 o                         
  10  17 -12        339.78        297.10       110.00 o                         
  11  17 -12        561.81        615.87       140.62 o                         
  12  17 -12       1972.47       2196.04       338.26 o                         
  13  17 -12       1715.79       2236.57       341.06 o                         
  14  17 -12        863.33        979.86       183.26 o                         
  15  17 -12        296.16        278.56       136.17 o                         
  16  17 -12        805.32        694.00       137.80 o                         
  17  17 -12        119.96         77.43       172.97 o                         
  18  17 -12        559.16        430.72       143.91 o                         
  19  17 -12         61.86        141.93       140.65 o                         
  20  17 -12         11.63       -373.26       373.26 o                         
   0  18 -12        682.52        526.02       233.46 o                         
   1  18 -12       3174.78       2904.54       403.52 o                         
   2  18 -12        320.69        352.64        84.16 o                         
   3  18 -12        372.71        108.02       151.47 o                         
   4  18 -12       1110.69        836.62       188.98 o                         
   5  18 -12       4087.75       4403.78       393.89 o                         
   6  18 -12        390.41        265.04       138.39 o                         
   7  18 -12        265.76        201.06       115.58 o                         
   8  18 -12       1762.71       1879.66       235.83 o                         
   9  18 -12         39.28       -117.80       117.80 o                         
  10  18 -12        797.16        612.76       143.67 o                         
  11  18 -12        212.64         10.06       103.38 o                         
  12  18 -12         33.40        251.65       171.33 o                         
  13  18 -12       2059.73       1724.28       237.39 o                         
  14  18 -12       1248.92       1494.53       215.70 o                         
  15  18 -12        243.55        238.97       114.72 o                         
  16  18 -12        217.34        246.83       145.49 o                         
  17  18 -12         33.30        -66.62       137.10 o                         
  18  18 -12        635.91        376.36       144.67 o                         
  19  18 -12        121.60         71.78       136.04 o                         
  20  18 -12        643.36       1397.91       448.19 o                         
   1  19 -12       1057.06        976.86       139.07 o                         
   2  19 -12        503.60        475.15       221.21 o                         
   3  19 -12       4689.90       4649.44       415.05 o                         
   4  19 -12        482.08        658.60       178.48 o                         
   5  19 -12        860.12        380.99       352.36 o                         
   6  19 -12        695.02        335.28       104.46 o                         
   7  19 -12        754.21        398.97       149.98 o                         
   8  19 -12         15.84        -79.13       138.78 o                         
   9  19 -12       1576.43       1515.91       157.62 o                         
  10  19 -12        548.73        461.41       121.51 o                         
  11  19 -12         11.06       -116.65       116.65 o                         
  12  19 -12        413.72        242.92       153.69 o                         
  13  19 -12        458.90        311.89       141.44 o                         
  14  19 -12         73.50        137.98       118.38 o                         
  15  19 -12        193.56        100.30       107.76 o                         
  16  19 -12       1005.12       1185.14       200.11 o                         
  17  19 -12          5.61          2.24       208.07 o                         
  18  19 -12        370.75        246.98       221.68 o                         
  19  19 -12        144.95         70.89       142.51 o                         
  20  19 -12         23.02        191.67       275.26 o                         
   0  20 -12       2876.22       3025.75       356.10 o                         
   1  20 -12       2542.11       2407.79       172.28 o                         
   2  20 -12       2837.08       2696.45       248.87 o                         
   3  20 -12         50.71       -126.16       126.16 o                         
   4  20 -12       3226.05       2776.01       280.91 o                         
   5  20 -12        166.19        -53.38       190.73 o                         
   6  20 -12       3436.18       3055.11       339.23 o                         
   7  20 -12        155.02         51.74       113.67 o                         
   8  20 -12        174.79        -90.92       118.53 o                         
   9  20 -12          2.18          5.96       101.56 o                         
  10  20 -12       1109.89       1138.28       158.26 o                         
  11  20 -12          4.27       -149.31       156.47 o                         
  12  20 -12       1440.37       1617.06       245.95 o                         
  13  20 -12         46.03       -153.01       153.01 o                         
  14  20 -12        346.16        495.56       147.59 o                         
  15  20 -12         13.72         84.09       154.73 o                         
  16  20 -12         92.62        230.54       185.80 o                         
  17  20 -12         16.82        -43.01       132.74 o                         
  18  20 -12         32.27        180.81       491.43 o                         
  19  20 -12         89.62         37.72       201.59 o                         
   1  21 -12        494.96        297.95       133.91 o                         
   2  21 -12       7013.68       6524.14       373.92 o                         
   3  21 -12         69.06        -50.92       119.82 o                         
   4  21 -12        712.62        592.67       116.06 o                         
   5  21 -12        122.37       -129.73       140.82 o                         
   6  21 -12       1121.38        822.21       199.91 o                         
   7  21 -12         50.97       -149.27       149.27 o                         
   8  21 -12        466.10        329.46       118.92 o                         
   9  21 -12         43.26       -126.19       126.19 o                         
  10  21 -12        379.50        268.66       115.18 o                         
  11  21 -12       1968.51       2225.10       282.01 o                         
  12  21 -12        118.43         44.77       126.96 o                         
  13  21 -12        405.47        108.51       133.83 o                         
  14  21 -12          6.36        208.42       119.70 o                         
  15  21 -12         79.19        200.17       148.73 o                         
  16  21 -12        382.96        222.34       406.40 o                         
  17  21 -12        204.90         16.77       179.51 o                         
  18  21 -12        161.15        697.51       383.34 o                         
   0  22 -12       3909.60       4202.88       428.87 o                         
   1  22 -12       7617.51       7419.64       412.65 o                         
   2  22 -12        640.11        593.36       161.07 o                         
   3  22 -12        561.11        579.30       156.81 o                         
   4  22 -12        455.56        419.13       131.35 o                         
   5  22 -12       1409.64       1316.12       173.49 o                         
   6  22 -12        213.34         57.06       215.29 o                         
   7  22 -12        339.33         49.76       125.65 o                         
   8  22 -12          2.98       -135.79       135.79 o                         
   9  22 -12       2948.76       2807.54       257.43 o                         
  10  22 -12        248.73        304.80       132.04 o                         
  11  22 -12        550.84        398.87       164.27 o                         
  12  22 -12         42.58        126.19       150.09 o                         
  13  22 -12       2360.13       2301.06       247.51 o                         
  14  22 -12        167.66        322.39       136.41 o                         
  15  22 -12       1725.34       1826.41       335.62 o                         
  16  22 -12        140.06        583.66       334.34 o                         
   1  23 -12        139.48         93.82       135.70 o                         
   2  23 -12       2846.93       2826.77       263.10 o                         
   3  23 -12         90.87        148.81       152.50 o                         
   4  23 -12       1897.45       1909.96       223.37 o                         
   5  23 -12       1905.61       1956.61       227.04 o                         
   6  23 -12        181.32        414.28       127.65 o                         
   7  23 -12        637.19        468.46       124.87 o                         
   8  23 -12       1752.43       1929.01       243.59 o                         
   9  23 -12        162.54        200.88       139.61 o                         
  10  23 -12       1876.09       1561.67       254.47 o                         
  11  23 -12       1286.52       1398.86       242.71 o                         
  12  23 -12        265.01        450.58       373.76 o                         
  13  23 -12        309.72        494.41       180.75 o                         
  14  23 -12        473.30        219.30       163.08 o                         
  15  23 -12        330.54        472.51       223.14 o                         
   0  24 -12       3885.60       4159.84       473.69 o                         
   1  24 -12        715.20        738.06       177.33 o                         
   2  24 -12        693.42        696.00       167.21 o                         
   3  24 -12         42.17        -52.81       109.50 o                         
   4  24 -12        276.21        217.62       143.41 o                         
   5  24 -12        589.23        483.69       164.90 o                         
   6  24 -12        873.24        762.11       215.71 o                         
   7  24 -12        234.95        111.37       120.95 o                         
   8  24 -12         81.85       -109.13       133.77 o                         
   9  24 -12        109.22       -139.35       139.64 o                         
  10  24 -12         43.05        219.11       154.21 o                         
  11  24 -12       1842.41       2192.60       295.19 o                         
  12  24 -12         28.31        123.88       150.49 o                         
  13  24 -12        427.95        368.80       167.64 o                         
  14  24 -12        101.79         85.70       230.48 o                         
  15  24 -12         27.70        242.11       291.11 o                         
   1  25 -12       1452.12       1493.67       249.38 o                         
   2  25 -12       1482.60       1530.79       225.60 o                         
   3  25 -12       2244.40       2896.48       276.63 o                         
   4  25 -12        430.98        461.47       131.37 o                         
   5  25 -12        160.59         97.94       139.40 o                         
   6  25 -12         75.20        213.20       129.05 o                         
   7  25 -12        447.63        229.98       135.58 o                         
   8  25 -12        300.08        284.27       158.20 o                         
   9  25 -12       2991.38       3471.54       367.91 o                         
  10  25 -12        588.91       1127.33       238.35 o                         
  11  25 -12        117.56         67.35       170.27 o                         
  12  25 -12       1010.82       1270.94       239.69 o                         
  13  25 -12        432.78        475.23       184.47 o                         
  14  25 -12        215.64         80.97       153.51 o                         
  15  25 -12        350.64        342.99       308.40 o                         
   0  26 -12        458.56         99.81       190.44 o                         
   1  26 -12        690.69        740.02       178.26 o                         
   2  26 -12        546.75        595.38       162.79 o                         
   3  26 -12        975.83        889.43       179.13 o                         
   4  26 -12        271.54        298.98       129.52 o                         
   5  26 -12         29.25       -101.84       159.96 o                         
   6  26 -12         38.96       -144.86       144.86 o                         
   7  26 -12        192.15         38.96       155.85 o                         
   8  26 -12        447.44        984.70       248.28 o                         
   9  26 -12         72.77        341.81       201.65 o                         
  10  26 -12       1369.05       1511.23       276.22 o                         
  11  26 -12         55.67        360.29       191.77 o                         
  12  26 -12        154.03        -94.79       140.23 o                         
  13  26 -12        408.18        113.02       411.45 o                         
  14  26 -12        403.06        345.87       288.23 o                         
  15  26 -12         49.41        580.78       367.49 o                         
   1  27 -12        667.75        816.22       181.44 o                         
   2  27 -12         47.55        -54.77       179.93 o                         
   3  27 -12       1479.75       1906.05       230.76 o                         
   4  27 -12        313.54        124.83       197.82 o                         
   5  27 -12        100.91        -40.46       132.44 o                         
   6  27 -12         10.85          0.22       150.52 o                         
   7  27 -12         52.53         58.47       169.99 o                         
   8  27 -12        952.60        643.04       226.16 o                         
   9  27 -12        251.33        414.80       182.69 o                         
  10  27 -12        500.62        481.79       171.79 o                         
  11  27 -12        286.21        550.06       319.21 o                         
  12  27 -12         93.70        181.27       189.88 o                         
  13  27 -12         42.40        131.99       240.67 o                         
  14  27 -12        360.34        318.49       293.99 o                         
   0  28 -12         25.32        -24.09       213.18 o                         
   1  28 -12       1653.44       2029.76       264.08 o                         
   2  28 -12         24.18        107.00       165.13 o                         
   3  28 -12         64.21        252.24       198.86 o                         
   4  28 -12        219.55         87.67       164.40 o                         
   5  28 -12        772.89        556.10       320.70 o                         
   6  28 -12        370.19        138.51       148.61 o                         
   7  28 -12        549.58        776.69       207.66 o                         
   8  28 -12         93.80        -36.63       165.16 o                         
   9  28 -12         74.74         66.44       208.99 o                         
  10  28 -12         68.01       -128.13       283.90 o                         
  11  28 -12        708.68        919.91       254.50 o                         
  12  28 -12        115.50        367.36       188.56 o                         
  13  28 -12        106.59        -73.12       185.23 o                         
   1  29 -12        494.37        827.35       197.52 o                         
   2  29 -12       1556.15       1785.58       326.37 o                         
   3  29 -12        869.49        747.79       298.62 o                         
   4  29 -12        324.74         45.31       158.64 o                         
   5  29 -12          9.29          7.48       142.93 o                         
   6  29 -12        478.30        639.58       198.69 o                         
   7  29 -12         58.63         96.08       180.98 o                         
   8  29 -12        112.66        237.61       231.30 o                         
   9  29 -12        270.14        675.09       241.68 o                         
  10  29 -12         72.45       -103.50       229.14 o                         
  11  29 -12         25.20       -370.37       370.37 o                         
  12  29 -12         17.52        214.73       299.76 o                         
   0  30 -12       3259.33       3577.61       460.87 o                         
   1  30 -12        317.44        304.85       185.54 o                         
   2  30 -12        571.11       1030.47       263.47 o                         
   3  30 -12         45.81        -68.52       156.72 o                         
   4  30 -12        550.91        592.42       211.47 o                         
   5  30 -12         30.22       -273.52       273.52 o                         
   6  30 -12        692.37        705.60       267.16 o                         
   7  30 -12         32.27       -256.52       256.52 o                         
   8  30 -12          5.32         -1.44       270.93 o                         
   7  31 -12         88.96        508.72       305.52 o                         
   8  31 -12        140.64       -121.06       296.87 o                         
   6  32 -12         12.49        152.76       296.87 o                         
   7  32 -12          6.79       -105.20       282.46 o                         
   2   0 -11      30218.15      31215.44       660.30 o                         
   4   0 -11       9307.94       9079.18       533.22 o                         
  14   0 -11       1763.47       1745.22       331.46 o                         
  16   0 -11       1939.66       2615.67       455.40 o                         
  18   0 -11        600.51        288.56       301.92 o                         
  20   0 -11        587.97        735.27       224.70 o                         
   0   1 -11       5495.63       5772.88       241.81 o                         
   1   1 -11      19890.00      20112.26       349.10 o                         
   2   1 -11       9739.68       8902.33       250.83 o                         
   3   1 -11       3597.33       4026.16       166.25 o                         
   4   1 -11       7960.56       7596.61       627.62 o                         
   5   1 -11       6639.72       6179.24       318.71 o                         
  14   1 -11        606.52        621.20       160.66 o                         
  15   1 -11       5736.44       5977.64       425.24 o                         
  16   1 -11        288.22        125.98       119.20 o                         
  17   1 -11        717.17        780.96       181.09 o                         
  18   1 -11         80.41         -6.95       144.23 o                         
  19   1 -11        566.53        686.24       168.10 o                         
  20   1 -11         15.49        162.12       154.56 o                         
  21   1 -11        159.23        105.47       243.48 o                         
   1   2 -11        925.98        750.76        71.90 o                         
   2   2 -11      17770.04      17817.89       349.93 o                         
   3   2 -11        102.02        100.56        45.03 o                         
   4   2 -11       6290.35       6552.84       315.52 o                         
   5   2 -11       1880.02       2056.51       282.46 o                         
  13   2 -11        696.03        488.55       188.79 o                         
  14   2 -11        234.57        295.05       133.48 o                         
  15   2 -11       1244.05       1037.33       204.82 o                         
  16   2 -11       3439.03       3608.30       355.85 o                         
  17   2 -11       3432.91       3523.77       362.16 o                         
  18   2 -11       2529.93       2938.80       258.56 o                         
  19   2 -11       1651.96       1557.07       243.57 o                         
  20   2 -11         64.88         29.28       143.11 o                         
  21   2 -11       1445.24       1451.79       270.65 o                         
   0   3 -11      11359.32      11231.62       336.43 o                         
   1   3 -11      10917.00      11156.52       255.94 o                         
   2   3 -11       3771.38       3738.72       148.38 o                         
   3   3 -11        379.99        391.84        79.46 o                         
   4   3 -11       4112.77       3666.26       309.85 o                         
  13   3 -11       1778.25       2062.27       337.23 o                         
  14   3 -11        401.85        433.39       144.61 o                         
  15   3 -11       4767.05       4459.96       375.67 o                         
  16   3 -11        348.76         97.45       121.15 o                         
  17   3 -11        267.72        313.67       144.19 o                         
  18   3 -11        445.48        159.07       149.24 o                         
  19   3 -11        553.47        752.56       191.95 o                         
  20   3 -11          5.96        248.33       150.64 o                         
  21   3 -11        157.24        -39.27       168.63 o                         
   1   4 -11       6589.67       6717.89       253.23 o                         
   2   4 -11       3733.79       3396.67       148.57 o                         
   3   4 -11      12747.83      12690.60       307.13 o                         
  13   4 -11       2582.69       2925.51       374.70 o                         
  14   4 -11       1620.93       1423.85       276.70 o                         
  15   4 -11       1504.48       1590.04       241.88 o                         
  16   4 -11        703.76        715.02       180.02 o                         
  17   4 -11        575.91        667.82       186.03 o                         
  18   4 -11         67.19       -126.56       141.89 o                         
  19   4 -11        200.20        279.79       174.89 o                         
  20   4 -11         67.72       -123.15       149.79 o                         
  21   4 -11         99.73         11.56       147.78 o                         
  22   4 -11          9.85        285.35       255.08 o                         
   0   5 -11        376.81        420.81       100.88 o                         
   1   5 -11       9831.58       9654.82       363.89 o                         
   2   5 -11        780.10        822.22        81.19 o                         
   3   5 -11       5503.67       5712.82       196.30 o                         
  12   5 -11        514.00        423.70       170.05 o                         
  13   5 -11         35.76        136.91       145.56 o                         
  14   5 -11       3485.87       3431.35       404.96 o                         
  15   5 -11        868.15        890.29       180.75 o                         
  16   5 -11       1586.60       1650.32       244.48 o                         
  17   5 -11        151.91        260.85       187.35 o                         
  18   5 -11        114.78       -148.61       148.61 o                         
  19   5 -11        299.20        460.21       199.53 o                         
  20   5 -11        130.63        -50.11       204.91 o                         
  21   5 -11         66.44       -181.72       181.72 o                         
  22   5 -11         47.87        181.58       282.46 o                         
  23   5 -11          4.65         69.17       281.02 o                         
   1   6 -11       2453.87       2276.48       157.29 o                         
   2   6 -11       5882.40       5946.20       196.58 o                         
   3   6 -11       5360.72       5498.31       265.17 o                         
  12   6 -11        939.79       1080.85       221.94 o                         
  13   6 -11        739.62        613.93       158.53 o                         
  14   6 -11        861.20        912.24       229.14 o                         
  15   6 -11        582.12        569.66       293.99 o                         
  16   6 -11       5117.77       5110.28       675.89 o                         
  17   6 -11         86.77       -288.23       288.23 o                         
  18   6 -11       3387.18       3671.39       450.56 o                         
  19   6 -11         27.58       -132.42       170.59 o                         
  20   6 -11        651.03        766.95       215.02 o                         
  21   6 -11        179.78        125.19       130.27 o                         
  22   6 -11        546.76        968.45       412.17 o                         
  23   6 -11         87.90        376.14       341.55 o                         
   0   7 -11        442.00        495.89        76.87 o                         
   1   7 -11      13151.55      12779.70       830.10 o                         
   2   7 -11       7349.12       7496.17       212.49 o                         
   3   7 -11        991.53       1101.25       185.91 o                         
  11   7 -11       1876.35       1618.40       240.67 o                         
  12   7 -11        269.23        256.52       138.35 o                         
  13   7 -11       1261.90       1196.15       213.29 o                         
  14   7 -11       5412.03       5676.65       465.49 o                         
  15   7 -11        412.43        786.86       293.99 o                         
  16   7 -11       1002.15        553.40       285.35 o                         
  17   7 -11        515.44        252.97       136.22 o                         
  18   7 -11         67.84         21.90       191.51 o                         
  19   7 -11        413.05        251.58       181.36 o                         
  20   7 -11        284.40        374.71       168.32 o                         
  21   7 -11         24.42        -30.06       155.01 o                         
  22   7 -11         14.11        -77.82       256.52 o                         
  23   7 -11         44.34        229.14       276.70 o                         
   1   8 -11       1230.38       1056.22        87.39 o                         
   2   8 -11       9146.33       9945.31       583.66 o                         
   3   8 -11       3555.17       3873.25       155.45 o                         
  11   8 -11        264.06         98.00       109.53 o                         
  12   8 -11        591.03        752.27       184.47 o                         
  13   8 -11         35.93        -47.56        95.12 o                         
  15   8 -11        589.95        854.60       361.73 o                         
  16   8 -11        336.55        227.70       266.61 o                         
  17   8 -11        209.78        157.86       181.00 o                         
  18   8 -11         92.24          1.83       103.67 o                         
  19   8 -11        135.95        127.19       129.74 o                         
  20   8 -11        100.48        498.43       195.43 o                         
  21   8 -11        169.02        308.73       173.07 o                         
  22   8 -11         30.83       -278.14       283.90 o                         
  23   8 -11         83.15        210.41       314.17 o                         
   0   9 -11      19115.90      20637.47       757.32 o                         
   1   9 -11       1007.81       1000.15       185.91 o                         
   2   9 -11       2304.32       1962.83       256.52 o                         
   3   9 -11         29.76         31.71       108.09 o                         
  10   9 -11       1162.58        894.95       170.05 o                         
  11   9 -11       1486.59       1640.02       219.05 o                         
  12   9 -11        831.01        892.27       125.03 o                         
  15   9 -11       6205.23       6855.50       782.54 o                         
  16   9 -11       1010.37       1258.11       391.99 o                         
  17   9 -11        262.85        192.84       117.75 o                         
  18   9 -11        246.98        124.60       155.57 o                         
  19   9 -11        639.28        972.05       176.55 o                         
  20   9 -11         57.78        130.88       142.26 o                         
  21   9 -11         47.39         34.96       132.16 o                         
  22   9 -11         48.04       -332.90       332.90 o                         
   1  10 -11       1376.98       1553.55       224.82 o                         
   2  10 -11       5406.38       5198.19       415.05 o                         
   3  10 -11       4600.75       4490.74       250.69 o                         
   4  10 -11       1711.03       1717.84       184.47 o                         
   5  10 -11       1875.63       1814.39       183.02 o                         
   6  10 -11       3663.03       4232.63       256.52 o                         
   7  10 -11       5001.65       4639.03       244.99 o                         
   8  10 -11       1075.91       1079.41       109.53 o                         
   9  10 -11        170.13        236.35        50.44 o                         
  10  10 -11         32.66        -12.97        61.97 o                         
  11  10 -11        201.08        134.82        73.94 o                         
  12  10 -11         72.27       -122.50       122.50 o                         
  15  10 -11       1282.78       1652.99       417.93 o                         
  16  10 -11        653.68        604.80       196.56 o                         
  17  10 -11       4543.53       5178.98       358.25 o                         
  18  10 -11        377.20        363.62       140.51 o                         
  19  10 -11       1519.41       1749.75       223.26 o                         
  20  10 -11        700.85        699.12       191.51 o                         
  21  10 -11        724.75        794.66       530.34 o                         
  22  10 -11        122.05         70.62       302.64 o                         
   0  11 -11      21383.42      22451.51       743.63 o                         
   1  11 -11         85.97         23.51        84.31 o                         
   2  11 -11       4885.01       4847.62       276.08 o                         
   3  11 -11        301.65        216.02       118.17 o                         
   4  11 -11       5327.05       4894.11       348.76 o                         
   5  11 -11       6452.85       5953.35       351.64 o                         
   6  11 -11      11348.42      11591.09       469.81 o                         
   7  11 -11       2251.91       1823.04       177.26 o                         
   8  11 -11       3525.83       3670.58       233.46 o                         
   9  11 -11       1277.69       1350.35       152.76 o                         
  10  11 -11        473.83        358.40       116.73 o                         
  11  11 -11        513.80        308.40       105.20 o                         
  12  11 -11        718.42        785.42       181.58 o                         
  15  11 -11       4570.53       5040.65       858.92 o                         
  16  11 -11       1837.40       1741.24       215.94 o                         
  17  11 -11        422.82        534.90       169.67 o                         
  18  11 -11        159.32        284.63       145.19 o                         
  19  11 -11        210.39        287.56       246.08 o                         
  20  11 -11         80.42        102.51       125.61 o                         
  21  11 -11         98.26        195.15       151.66 o                         
   1  12 -11       4009.64       3721.94       131.83 o                         
   2  12 -11      14317.23      14460.20       478.40 o                         
   3  12 -11       1446.82       1496.90       157.81 o                         
   4  12 -11      18756.79      17785.11       683.10 o                         
   5  12 -11        629.42        500.08       118.17 o                         
   6  12 -11        925.88        608.16       138.35 o                         
   7  12 -11       2316.78       2490.29       233.46 o                         
   8  12 -11       4395.00       4421.42       288.23 o                         
   9  12 -11       1044.43        866.12       193.11 o                         
  10  12 -11       2245.88       2419.67       319.93 o                         
  11  12 -11        406.66        438.11       131.14 o                         
  12  12 -11       1044.73       1086.62       234.91 o                         
  14  12 -11       1421.56       1226.41       337.23 o                         
  15  12 -11         38.67          2.11        91.17 o                         
  16  12 -11        996.32        933.68       142.42 o                         
  17  12 -11          1.72         35.53       117.41 o                         
  18  12 -11        184.81        198.94       103.41 o                         
  19  12 -11         24.19        185.29       140.08 o                         
  20  12 -11        337.08        127.75       136.45 o                         
  21  12 -11         53.85        253.64       281.02 o                         
   0  13 -11      23324.14      25362.62       762.36 o                         
   1  13 -11      14994.59      14903.44       698.95 o                         
   2  13 -11       4429.00       4068.92       202.99 o                         
   3  13 -11       3505.04       3949.99       258.25 o                         
   4  13 -11       1286.69       1167.32       203.20 o                         
   5  13 -11       5702.20       5522.45       381.90 o                         
   6  13 -11       6334.47       5972.08       390.55 o                         
   7  13 -11       2103.97       2003.18       226.26 o                         
   8  13 -11       2035.25       1867.72       305.52 o                         
   9  13 -11       4253.74       3974.66       413.61 o                         
  10  13 -11        230.36         57.65       159.97 o                         
  11  13 -11        211.02        217.61       149.88 o                         
  12  13 -11       1051.20       1058.01       277.42 o                         
  13  13 -11        737.60        858.92       351.64 o                         
  14  13 -11       4094.81       4339.89       307.55 o                         
  15  13 -11        872.51        598.89       146.02 o                         
  16  13 -11       1030.65        964.17       146.66 o                         
  17  13 -11       1430.35       1738.88       286.06 o                         
  18  13 -11        319.00        387.08       192.83 o                         
  19  13 -11         14.66       -126.60       126.85 o                         
  20  13 -11        442.50        805.28       169.69 o                         
   1  14 -11       7885.54       7758.58       367.75 o                         
   2  14 -11        239.44        191.05        45.99 o                         
   3  14 -11      11357.42      12090.62       350.20 o                         
   4  14 -11        752.05        741.10       101.60 o                         
   5  14 -11       1807.04       1908.00       141.81 o                         
   6  14 -11       2102.71       2082.84       200.49 o                         
   7  14 -11        913.74        886.87       128.61 o                         
   8  14 -11       1493.57       1004.47       217.61 o                         
   9  14 -11        281.53        338.67       185.91 o                         
  10  14 -11        948.33        613.93       213.29 o                         
  11  14 -11        117.01         -7.58       125.04 o                         
  12  14 -11       6045.31       6565.30       426.29 o                         
  13  14 -11        635.35        938.10       174.20 o                         
  14  14 -11         46.43        155.90       180.09 o                         
  15  14 -11        648.47        647.00       150.65 o                         
  16  14 -11       1078.37       1071.93       155.56 o                         
  17  14 -11       2874.94       3144.41       287.49 o                         
  18  14 -11        926.56       1192.55       188.55 o                         
  19  14 -11        538.67        212.05       132.01 o                         
  20  14 -11        308.04        185.11       134.57 o                         
   0  15 -11       2987.42       3395.11       218.07 o                         
   1  15 -11       1435.58       1502.18       235.96 o                         
   2  15 -11       1343.45       1297.93       109.84 o                         
   3  15 -11        525.74        499.29        69.50 o                         
   4  15 -11       2383.71       2316.99       231.07 o                         
   5  15 -11       1581.75       1589.79       190.78 o                         
   6  15 -11       5474.26       6003.08       341.37 o                         
   7  15 -11       6640.39       5717.00       546.19 o                         
   8  15 -11        758.93        641.97       320.65 o                         
   9  15 -11       5436.44       5381.81       405.13 o                         
  10  15 -11        662.40        768.15       178.26 o                         
  11  15 -11        216.77        331.22       133.12 o                         
  12  15 -11       1527.25       1349.79       156.28 o                         
  13  15 -11        538.27        853.60       168.41 o                         
  14  15 -11       2363.99       2435.75       253.86 o                         
  15  15 -11        589.61        504.45       107.35 o                         
  16  15 -11        759.38        609.92       154.95 o                         
  17  15 -11          6.71          0.31       139.25 o                         
  18  15 -11        469.14        232.90       133.89 o                         
  19  15 -11        110.85        220.16       141.78 o                         
  20  15 -11        182.02       -110.54       226.98 o                         
   1  16 -11       1193.07       1429.42       162.51 o                         
   2  16 -11       1492.47       1314.15        78.75 o                         
   3  16 -11       7133.86       7792.01       255.07 o                         
   4  16 -11        259.86        150.23        92.82 o                         
   5  16 -11       1300.41       1199.46       183.88 o                         
   6  16 -11        891.94        547.07       146.10 o                         
   7  16 -11       1347.03       1185.63       208.56 o                         
   8  16 -11       1675.64       1769.94       259.91 o                         
   9  16 -11        538.05        537.33       265.17 o                         
  10  16 -11        315.74        276.87       106.35 o                         
  11  16 -11         95.07        156.86        89.93 o                         
  12  16 -11         58.03         75.04       125.40 o                         
  13  16 -11       1085.24       1257.33       201.02 o                         
  14  16 -11        365.29        393.43       131.81 o                         
  15  16 -11       1231.83       1380.92       153.28 o                         
  16  16 -11         56.92        104.05       144.95 o                         
  17  16 -11         54.88        -50.23       154.76 o                         
  18  16 -11         75.38         61.29       126.25 o                         
  19  16 -11        223.24        257.15       146.80 o                         
  20  16 -11         35.11        260.48       159.06 o                         
   0  17 -11       9608.63       9443.06       378.97 o                         
   1  17 -11       6255.86       6628.07       312.09 o                         
   2  17 -11        430.83        544.23        56.34 o                         
   3  17 -11       4729.82       4839.45       148.77 o                         
   4  17 -11       1234.32       1110.05       171.11 o                         
   5  17 -11        259.00         22.18       193.07 o                         
   6  17 -11        833.99        588.70       110.06 o                         
   7  17 -11        952.39        796.48       176.26 o                         
   8  17 -11         62.61        -95.00       170.78 o                         
   9  17 -11        217.01        128.43        94.81 o                         
  10  17 -11        509.26        413.07       102.37 o                         
  11  17 -11       1261.14       1055.04       147.86 o                         
  12  17 -11        563.92        659.95       197.04 o                         
  13  17 -11        612.22        644.87       176.04 o                         
  14  17 -11       3163.66       3381.24       304.21 o                         
  15  17 -11        603.12        606.98       122.03 o                         
  16  17 -11       1760.64       1878.76       248.98 o                         
  17  17 -11         55.42         -5.83       220.49 o                         
  18  17 -11        348.73        321.06       132.47 o                         
  19  17 -11         13.84       -122.69       139.22 o                         
  20  17 -11        318.24        121.23       152.87 o                         
   1  18 -11        824.89       1110.00       273.82 o                         
   2  18 -11        381.40        379.69        83.20 o                         
   3  18 -11       2827.16       2876.02       163.59 o                         
   4  18 -11        803.77        620.93       163.77 o                         
   5  18 -11       2110.50       1980.61       186.20 o                         
   6  18 -11        514.75        502.94       152.68 o                         
   7  18 -11        264.95        102.99       109.32 o                         
   8  18 -11        122.62        109.20        88.51 o                         
   9  18 -11        703.40        431.36        96.88 o                         
  10  18 -11       1194.78       1163.92       155.95 o                         
  11  18 -11        503.64        496.00       119.41 o                         
  12  18 -11        334.00        298.37       142.15 o                         
  13  18 -11        946.04        825.12       163.04 o                         
  14  18 -11         32.02        102.40       104.44 o                         
  15  18 -11        114.95         77.81        89.31 o                         
  16  18 -11       1338.90       1444.34       186.37 o                         
  17  18 -11         19.96        -52.78       143.81 o                         
  18  18 -11        578.19        893.72       183.04 o                         
  19  18 -11         57.77         -7.40       138.35 o                         
  20  18 -11        731.13        931.09       220.62 o                         
   0  19 -11        571.25        739.30       252.20 o                         
   1  19 -11       1190.90       1184.91       146.00 o                         
   2  19 -11       1116.34        986.29       125.93 o                         
   3  19 -11        266.05        258.58        62.90 o                         
   4  19 -11        540.32        256.00       170.57 o                         
   5  19 -11        892.84        842.56       136.43 o                         
   6  19 -11        574.59        250.61        97.09 o                         
   7  19 -11       1182.87        978.49       124.09 o                         
   8  19 -11        284.72        123.97        82.32 o                         
   9  19 -11        760.58        579.65       110.01 o                         
  10  19 -11        332.58        290.75        92.30 o                         
  11  19 -11        229.75        193.01       100.50 o                         
  12  19 -11        181.41         60.72       152.82 o                         
  13  19 -11        447.11        391.32       159.15 o                         
  14  19 -11       1537.38       1589.56       175.92 o                         
  15  19 -11        109.01         37.50       113.05 o                         
  16  19 -11        479.05        334.86       127.86 o                         
  17  19 -11         43.87         26.40       129.44 o                         
  18  19 -11        185.28        447.59       174.60 o                         
  19  19 -11          8.17        302.53       149.51 o                         
  20  19 -11        303.20        820.97       257.23 o                         
   1  20 -11       1329.75       1270.64       135.31 o                         
   2  20 -11       3491.02       3463.41       193.04 o                         
   3  20 -11       1933.74       2340.55       231.93 o                         
   4  20 -11       4381.00       4352.06       290.78 o                         
   5  20 -11         66.16       -142.05       142.05 o                         
   6  20 -11        760.50        574.20       115.89 o                         
   7  20 -11        102.60         39.07        90.13 o                         
   8  20 -11       4651.44       4211.97       238.94 o                         
   9  20 -11        486.59        318.26       109.94 o                         
  10  20 -11       1167.33        823.48       122.53 o                         
  11  20 -11         15.23        -42.20       118.15 o                         
  12  20 -11         56.98         -7.75       100.69 o                         
  13  20 -11         67.75        -12.33       100.77 o                         
  14  20 -11       1466.41       1557.05       163.83 o                         
  15  20 -11         84.39         95.69       110.38 o                         
  16  20 -11        249.02        109.99       129.19 o                         
  17  20 -11        186.21         31.74       204.48 o                         
  18  20 -11         50.26       -149.61       160.80 o                         
  19  20 -11         87.19        147.08       183.23 o                         
  20  20 -11         79.77        459.72       332.90 o                         
   0  21 -11      19378.48      19311.75       867.39 o                         
   1  21 -11        320.71        283.83       146.99 o                         
   2  21 -11       2717.96       2556.92       176.80 o                         
   3  21 -11       2905.89       3093.29       259.23 o                         
   4  21 -11       1041.84        826.34       149.35 o                         
   5  21 -11        324.61        164.49       204.89 o                         
   6  21 -11        275.53        130.48       120.29 o                         
   7  21 -11         16.67       -157.09       157.09 o                         
   8  21 -11        229.72         66.11       132.29 o                         
   9  21 -11        624.35        604.41       131.21 o                         
  10  21 -11        230.78        213.06       154.50 o                         
  11  21 -11         63.33         67.01       108.96 o                         
  12  21 -11        152.58        170.41       137.49 o                         
  13  21 -11        632.36        537.69       109.32 o                         
  14  21 -11        242.98        116.51        83.90 o                         
  15  21 -11        286.35        321.17       120.36 o                         
  16  21 -11         52.68         15.28       123.77 o                         
  17  21 -11        419.99         23.84       156.07 o                         
  18  21 -11        106.79        268.15       150.72 o                         
  19  21 -11        169.79       -185.33       185.33 o                         
   1  22 -11       3123.56       3378.32       219.04 o                         
   2  22 -11       2511.89       2272.76       237.54 o                         
   3  22 -11       2956.32       3343.36       271.68 o                         
   4  22 -11        608.28        296.96       167.66 o                         
   5  22 -11        580.11        263.82       136.66 o                         
   6  22 -11          6.07       -131.94       131.94 o                         
   7  22 -11        447.22        368.48       125.43 o                         
   8  22 -11        426.74        446.81       124.89 o                         
   9  22 -11        141.97        113.15       113.64 o                         
  10  22 -11        196.40        138.65       147.84 o                         
  11  22 -11       5660.45       5494.35       409.29 o                         
  12  22 -11         53.82        186.64       196.15 o                         
  13  22 -11       1589.33       1629.27       208.38 o                         
  14  22 -11         69.35         71.68       106.90 o                         
  15  22 -11        247.66        127.97       145.07 o                         
  16  22 -11        486.19        185.91       260.85 o                         
  17  22 -11       2079.41       2498.94       576.46 o                         
  18  22 -11        134.31        -21.62       229.14 o                         
   0  23 -11       6736.36       6798.03       373.22 o                         
   1  23 -11        447.33        207.39       135.66 o                         
   2  23 -11       1542.55       1558.37       201.59 o                         
   3  23 -11       2385.50       2547.15       248.93 o                         
   4  23 -11       1619.61       1892.86       225.30 o                         
   5  23 -11        765.51        753.50       154.09 o                         
   6  23 -11       3004.18       3923.79       298.07 o                         
   7  23 -11        786.20        820.35       166.62 o                         
   8  23 -11       1298.28       1113.81       248.36 o                         
   9  23 -11        996.28       1261.89       274.33 o                         
  10  23 -11       1517.36       1407.12       240.67 o                         
  11  23 -11        230.27        222.17       142.21 o                         
  12  23 -11        930.94       1158.82       224.97 o                         
  13  23 -11       1074.20       1134.01       217.47 o                         
  14  23 -11        157.78        348.13       151.42 o                         
  15  23 -11        622.23        471.82       307.68 o                         
  16  23 -11        120.36        883.42       428.02 o                         
  17  23 -11        122.28        772.45       412.17 o                         
   1  24 -11        837.05        886.64       153.30 o                         
   2  24 -11       3899.08       4019.98       311.31 o                         
   3  24 -11        445.89        619.61       186.79 o                         
   4  24 -11       1251.08       1031.55       180.06 o                         
   5  24 -11         90.36         98.13       122.32 o                         
   6  24 -11        131.64        105.73       194.07 o                         
   7  24 -11        769.40        655.28       155.21 o                         
   8  24 -11        469.31        504.83       170.08 o                         
   9  24 -11        134.83        300.81       225.30 o                         
  10  24 -11        170.96        143.91       159.16 o                         
  11  24 -11        179.52        443.78       183.83 o                         
  12  24 -11         72.85        147.79       155.02 o                         
  13  24 -11       1004.94        724.79       184.85 o                         
  14  24 -11        166.53        163.94       174.21 o                         
  15  24 -11        213.47        289.18       197.02 o                         
   0  25 -11        727.77       1191.00       275.93 o                         
   1  25 -11       2824.25       2861.71       270.30 o                         
   2  25 -11        945.25       1016.87       210.09 o                         
   3  25 -11        846.95        511.14       177.57 o                         
   4  25 -11        597.30        619.85       155.09 o                         
   5  25 -11        267.69        291.92       121.29 o                         
   6  25 -11        223.54        159.54       127.16 o                         
   7  25 -11        606.99        418.23       175.70 o                         
   8  25 -11        195.76        356.51       183.38 o                         
   9  25 -11        425.86        552.87       200.26 o                         
  10  25 -11        768.29        781.99       213.39 o                         
  11  25 -11       2116.11       2402.21       305.91 o                         
  12  25 -11         92.05        225.58       153.33 o                         
  13  25 -11        439.10        269.03       198.86 o                         
  14  25 -11       1488.24       1989.25       290.00 o                         
  15  25 -11        347.52        618.25       309.85 o                         
   1  26 -11         92.46         45.36       139.37 o                         
   2  26 -11         46.19        -51.10       131.43 o                         
   3  26 -11        523.67        301.47       127.18 o                         
   4  26 -11         47.47         52.73       132.00 o                         
   5  26 -11        557.11        616.60       150.88 o                         
   6  26 -11        181.97        119.72       173.26 o                         
   7  26 -11         27.74       -162.30       162.30 o                         
   8  26 -11        149.54        251.67       153.82 o                         
   9  26 -11        144.46        134.66       189.05 o                         
  10  26 -11        927.50        707.97       226.28 o                         
  11  26 -11        182.73        294.09       328.11 o                         
  12  26 -11       1577.84       1513.32       255.82 o                         
  13  26 -11         65.48        103.69       144.30 o                         
  14  26 -11         31.52         77.12       271.65 o                         
  15  26 -11        479.09        619.69       309.85 o                         
   0  27 -11        332.29        474.43       237.27 o                         
   1  27 -11       1315.47       1154.44       197.95 o                         
   2  27 -11        105.15         83.71       239.21 o                         
   3  27 -11          2.42         64.93       131.67 o                         
   4  27 -11         27.46        -15.87       145.45 o                         
   5  27 -11        302.29        209.78       194.75 o                         
   6  27 -11        616.96        371.39       180.57 o                         
   7  27 -11         38.63         86.93       155.48 o                         
   8  27 -11        174.20        -64.82       211.27 o                         
   9  27 -11        237.56        238.41       168.65 o                         
  10  27 -11        142.22        172.99       190.57 o                         
  11  27 -11         97.17         53.32       163.07 o                         
  12  27 -11        400.59        147.84       226.26 o                         
  13  27 -11        163.09        125.09       317.05 o                         
  14  27 -11        453.28        256.52       207.52 o                         
  15  27 -11        166.76        443.87       341.55 o                         
   1  28 -11       1033.22        865.76       175.90 o                         
   2  28 -11         80.22         44.28       141.71 o                         
   3  28 -11       1873.23       2432.22       307.59 o                         
   4  28 -11         50.23       -167.22       167.22 o                         
   5  28 -11        127.98        114.85       211.05 o                         
   6  28 -11         26.27       -134.39       144.63 o                         
   7  28 -11        588.09        467.25       208.77 o                         
   8  28 -11        754.46       1024.56       246.61 o                         
   9  28 -11       1256.60       1558.61       232.55 o                         
  10  28 -11        178.14         46.05       162.22 o                         
  11  28 -11         35.57       -235.29       235.29 o                         
  12  28 -11         31.34         89.11       182.58 o                         
  13  28 -11        420.54        557.89       246.46 o                         
  14  28 -11        650.85        747.95       366.05 o                         
   0  29 -11        512.96        677.09       257.09 o                         
   1  29 -11        857.17        906.21       233.38 o                         
   2  29 -11        426.13        394.55       207.57 o                         
   3  29 -11         62.40         85.31       167.06 o                         
   4  29 -11        283.29         19.18       207.43 o                         
   5  29 -11        179.33         19.07       249.25 o                         
   6  29 -11         18.03       -190.97       190.97 o                         
   7  29 -11        289.93        374.68       168.80 o                         
   8  29 -11        558.98        193.76       151.64 o                         
   9  29 -11        120.90        306.84       162.74 o                         
  10  29 -11         23.58       -321.37       321.37 o                         
  11  29 -11          8.58        -11.09       194.94 o                         
  12  29 -11         21.80        -62.30       195.79 o                         
  13  29 -11         17.45         10.53       417.93 o                         
   1  30 -11         58.11        196.59       181.52 o                         
   2  30 -11       1612.37       1845.55       376.14 o                         
   3  30 -11         25.61       -140.68       222.72 o                         
   4  30 -11        745.22        561.56       240.36 o                         
   5  30 -11          5.27        -22.28       281.74 o                         
   6  30 -11         75.36         12.91       185.25 o                         
   7  30 -11         10.78         97.23       216.22 o                         
   8  30 -11        118.62         63.76       195.40 o                         
   9  30 -11          4.67        -24.89       172.41 o                         
  10  30 -11         97.34       -224.82       243.55 o                         
  11  30 -11        384.50        693.19       357.40 o                         
   0  31 -11         38.45       -256.52       347.31 o                         
   1  31 -11        350.11        597.43       288.23 o                         
   2  31 -11         62.15       -281.45       412.17 o                         
   3  31 -11        214.41        147.95       294.71 o                         
   4  31 -11        192.53        325.82       232.23 o                         
   5  31 -11        755.06       1367.89       343.83 o                         
   6  31 -11         62.86       -264.37       264.37 o                         
   7  31 -11        302.92        582.22       298.32 o                         
   8  31 -11        826.32        690.31       305.52 o                         
   5  32 -11         40.47        154.20       256.52 o                         
   6  32 -11        154.29         59.09       227.70 o                         
   7  32 -11        153.90       -177.26       301.20 o                         
   8  32 -11         45.50       -206.08       266.61 o                         
   3  33 -11         20.57        527.46       321.37 o                         
   4  33 -11        262.56       -291.11       328.58 o                         
   5  33 -11         30.46       -335.79       335.79 o                         
   6  33 -11        326.86        210.41       293.99 o                         
   7  33 -11        125.48        308.40       230.58 o                         
   0   0 -10      52251.05      53538.34      1178.85 o                         
   2   0 -10      21752.15      23843.32       475.35 o                         
   4   0 -10      16386.12      16862.78       696.07 o                         
  14   0 -10         57.64        103.76       168.61 o                         
  16   0 -10       1490.51       1569.40       332.90 o                         
  18   0 -10       1048.40       1164.94       232.81 o                         
  20   0 -10         66.37         56.58       207.52 o                         
   1   1 -10       5416.81       5764.28       178.21 o                         
   2   1 -10      14371.98      14896.98       265.79 o                         
   3   1 -10      20324.07      21887.82       423.57 o                         
   4   1 -10      14415.30      15025.04       463.37 o                         
   5   1 -10      11849.72      12197.81       639.87 o                         
  13   1 -10       2314.32       2056.78       245.04 o                         
  14   1 -10         25.82        -61.54       115.80 o                         
  15   1 -10       2032.79       2155.52       259.85 o                         
  16   1 -10        922.28        969.90       197.80 o                         
  17   1 -10      10592.12      10313.76       457.21 o                         
  18   1 -10        524.55        848.20       167.74 o                         
  19   1 -10        418.02        607.51       154.31 o                         
  20   1 -10          9.75        101.32       129.00 o                         
  21   1 -10        168.38        259.49       158.15 o                         
   0   2 -10      11964.06      11816.00       398.42 o                         
   1   2 -10       3807.63       4038.54       147.08 o                         
   2   2 -10       6112.58       5923.91       178.97 o                         
   3   2 -10       4627.65       4861.93       161.57 o                         
   4   2 -10       2579.71       2522.60       190.06 o                         
   5   2 -10       9657.76      10353.15       596.63 o                         
  13   2 -10       1424.01       1665.96       312.73 o                         
  14   2 -10       1437.61       1643.55       230.73 o                         
  15   2 -10       3271.12       3108.33       523.13 o                         
  16   2 -10       1209.62        964.57       205.60 o                         
  17   2 -10       3431.73       3773.65       282.15 o                         
  18   2 -10        607.25        477.04       144.95 o                         
  19   2 -10       3193.25       3734.79       297.58 o                         
  20   2 -10       1203.99       1528.26       249.48 o                         
  21   2 -10       1269.52       1332.42       328.96 o                         
  22   2 -10        182.09        354.52       227.70 o                         
   1   3 -10       4870.65       4904.35       170.37 o                         
   2   3 -10        500.66        303.90        45.26 o                         
   3   3 -10      11002.12      11042.67       236.07 o                         
   4   3 -10       3875.25       3870.57       234.42 o                         
   5   3 -10       1119.18       1233.62       219.05 o                         
  12   3 -10        604.78        595.53       119.11 o                         
  13   3 -10        475.12        933.86       260.85 o                         
  14   3 -10        830.10        686.43       157.16 o                         
  15   3 -10       1497.54       1263.37       208.84 o                         
  16   3 -10        647.64        602.77       351.64 o                         
  17   3 -10       3176.20       3156.89       252.33 o                         
  18   3 -10        489.39        432.60       133.10 o                         
  19   3 -10        246.09        383.05       149.67 o                         
  20   3 -10        300.28        305.03       170.52 o                         
  21   3 -10        155.13        119.68       141.43 o                         
  22   3 -10          5.79       -263.73       272.38 o                         
   0   4 -10        187.03        212.19        42.66 o                         
   1   4 -10      16179.38      15383.16       296.24 o                         
   2   4 -10        842.48        822.37        63.55 o                         
   3   4 -10       6265.76       7543.30       192.07 o                         
   4   4 -10       5012.91       4811.97       425.14 o                         
  11   4 -10      13943.75      14564.16       707.60 o                         
  12   4 -10        452.23        398.99        96.60 o                         
  13   4 -10       1968.35       1860.51       299.76 o                         
  14   4 -10        334.00        238.28       109.77 o                         
  15   4 -10        993.60       1285.39       379.74 o                         
  16   4 -10        218.35        162.52       120.15 o                         
  17   4 -10          2.27         77.29       147.90 o                         
  18   4 -10        109.62        175.89       151.70 o                         
  19   4 -10        391.91        635.19       183.61 o                         
  20   4 -10          4.59        191.20       148.20 o                         
  21   4 -10        132.93        -88.93       150.72 o                         
  22   4 -10         45.91        562.04       311.29 o                         
  23   4 -10         35.60       -234.91       283.90 o                         
   1   5 -10       6219.35       5874.89       195.77 o                         
   2   5 -10        859.89        924.47        74.27 o                         
   3   5 -10      16770.18      17575.89       296.02 o                         
   4   5 -10        131.17        -44.68       139.79 o                         
  12   5 -10        943.26       1126.37       155.44 o                         
  13   5 -10         38.19        -14.41       121.06 o                         
  14   5 -10         24.33         94.37       110.50 o                         
  15   5 -10        115.28        153.05       291.83 o                         
  16   5 -10       2798.11       2174.06       263.15 o                         
  17   5 -10       1562.87       1642.62       192.85 o                         
  18   5 -10        909.55       1068.49       249.18 o                         
  19   5 -10         99.60        416.43       173.27 o                         
  20   5 -10        166.42        315.71       285.65 o                         
  21   5 -10        102.34        288.71       189.66 o                         
  22   5 -10         21.64        207.52       296.87 o                         
  23   5 -10         36.44         96.56       242.11 o                         
   0   6 -10      13323.62      13472.92       877.65 o                         
   1   6 -10       2936.23       2886.03       161.49 o                         
   2   6 -10       1213.98       1199.33        83.01 o                         
   3   6 -10       1056.29       1304.19       105.45 o                         
   4   6 -10       2870.80       2810.22       328.58 o                         
  11   6 -10        256.30        185.91       108.09 o                         
  12   6 -10        291.03        172.94       113.85 o                         
  13   6 -10        457.04        304.08       141.23 o                         
  14   6 -10       2504.49       2685.88       304.08 o                         
  15   6 -10        122.39        117.94       111.72 o                         
  16   6 -10       1970.17       2335.96       281.94 o                         
  17   6 -10        474.38        318.82       148.46 o                         
  18   6 -10       2375.69       2425.30       295.48 o                         
  19   6 -10         84.31        -15.70       142.70 o                         
  20   6 -10       3093.40       3795.11       378.46 o                         
  21   6 -10        135.50        -14.68       171.57 o                         
  22   6 -10        333.02        696.07       344.43 o                         
  23   6 -10        613.70        616.81       308.40 o                         
  24   6 -10         87.30        -12.97       232.02 o                         
   1   7 -10       7962.38       7988.17       606.00 o                         
   2   7 -10       1029.19       1354.67       214.73 o                         
   3   7 -10       6020.84       5838.91       186.86 o                         
   4   7 -10       3849.94       3684.99       376.14 o                         
  11   7 -10        158.54        155.64       102.32 o                         
  12   7 -10        649.35        736.42       170.05 o                         
  13   7 -10        994.16        943.40       120.31 o                         
  14   7 -10       2159.67       2024.56       234.34 o                         
  15   7 -10       1303.79       1287.27       199.05 o                         
  16   7 -10       4334.69       3503.41       575.01 o                         
  17   7 -10        621.08        646.34       185.79 o                         
  18   7 -10        514.79        416.28       166.20 o                         
  19   7 -10        174.91        -68.12       181.80 o                         
  20   7 -10         52.83        426.39       172.38 o                         
  21   7 -10         13.43         94.85       127.61 o                         
  22   7 -10         49.07       -344.43       344.43 o                         
  23   7 -10         31.21        108.09       291.11 o                         
   0   8 -10      37177.88      37500.04      1112.56 o                         
   1   8 -10       3855.57       3373.91       132.28 o                         
   2   8 -10       3202.16       3117.19       317.05 o                         
   3   8 -10        121.15        102.32        79.26 o                         
   4   8 -10        401.96        569.25       162.85 o                         
   5   8 -10      14184.19      15067.12       430.90 o                         
   6   8 -10        984.97       1098.15       106.64 o                         
   7   8 -10       3267.95       3163.30       151.32 o                         
  10   8 -10        286.36        383.34       126.82 o                         
  11   8 -10       1710.87       1560.45        71.19 o                         
  12   8 -10       3995.76       3979.04       260.85 o                         
  13   8 -10        208.78        141.48        63.16 o                         
  14   8 -10         95.68        118.97        94.16 o                         
  15   8 -10        956.92       1343.14       412.17 o                         
  16   8 -10       1314.99       1446.90       407.84 o                         
  17   8 -10        195.90        270.32       127.78 o                         
  18   8 -10         56.87         71.79       182.43 o                         
  19   8 -10         64.98         49.15       121.46 o                         
  20   8 -10          7.77        139.17       154.20 o                         
  21   8 -10        326.75        177.72       161.86 o                         
  22   8 -10        130.52        121.06       288.23 o                         
  23   8 -10         56.86       -236.35       255.08 o                         
   1   9 -10        257.87        443.87       121.06 o                         
   2   9 -10      16979.17      17411.51       479.73 o                         
   3   9 -10       1136.41       1357.39       137.07 o                         
   4   9 -10       9615.67       9970.83       347.36 o                         
   5   9 -10       4535.81       4432.95       260.85 o                         
   6   9 -10       3571.96       3788.76       226.26 o                         
   7   9 -10       6030.04       5608.92       255.08 o                         
   8   9 -10       6920.18       6856.94       262.29 o                         
   9   9 -10        630.32        628.34        85.03 o                         
  10   9 -10       3725.54       3578.42       174.38 o                         
  11   9 -10       3058.11       3027.96       209.70 o                         
  12   9 -10        187.08        230.96        78.45 o                         
  13   9 -10       1833.13       2076.68       257.96 o                         
  14   9 -10       1254.18       1250.91       360.28 o                         
  15   9 -10       3079.70       2386.53       469.81 o                         
  16   9 -10       1762.52       1747.32       182.21 o                         
  17   9 -10       2932.76       2889.13       262.27 o                         
  18   9 -10        248.27        498.32       142.78 o                         
  19   9 -10        582.54        858.14       181.05 o                         
  20   9 -10         13.94        317.13       167.55 o                         
  21   9 -10        326.02        546.61       193.47 o                         
  22   9 -10        124.97        -27.38       206.08 o                         
  23   9 -10          4.36       -257.96       344.43 o                         
   0  10 -10      21331.57      22033.39       537.99 o                         
   1  10 -10       5333.74       5357.33       206.88 o                         
   2  10 -10       7121.81       7338.44       318.71 o                         
   3  10 -10       1012.05       1189.69       128.61 o                         
   4  10 -10       1181.74       1276.41       214.73 o                         
   5  10 -10       4852.17       4744.23       299.76 o                         
   6  10 -10       3385.64       3852.17       255.08 o                         
   7  10 -10       5600.28       5103.08       283.90 o                         
   8  10 -10       2966.83       3071.07       208.97 o                         
   9  10 -10       7731.66       7668.75       240.29 o                         
  10  10 -10         53.51         59.97        38.80 o                         
  11  10 -10        571.35        436.97        87.26 o                         
  12  10 -10        479.27        346.52       110.97 o                         
  15  10 -10       2928.98       3605.74       299.94 o                         
  16  10 -10        140.77        112.93        98.91 o                         
  17  10 -10       2695.88       2333.34       250.05 o                         
  18  10 -10        979.03        978.99       173.66 o                         
  19  10 -10       3601.30       2818.27       271.91 o                         
  20  10 -10        123.56        -93.47       206.57 o                         
  21  10 -10       1056.40       1178.82       235.65 o                         
  22  10 -10        352.34       1802.87       521.69 o                         
   1  11 -10         93.15         76.12        39.94 o                         
   2  11 -10      12671.49      12896.47       473.41 o                         
   3  11 -10        102.94        147.46        64.13 o                         
   4  11 -10      11413.81      11843.25       414.20 o                         
   5  11 -10        514.27        540.43       138.35 o                         
   6  11 -10       2709.76       2644.49       234.91 o                         
   7  11 -10       3319.43       2712.22       232.02 o                         
   8  11 -10       2539.58       2275.56       204.64 o                         
   9  11 -10        203.85        156.22        42.58 o                         
  10  11 -10       1022.45        895.74        99.10 o                         
  11  11 -10       1826.23       1642.90       246.43 o                         
  12  11 -10         42.98        216.17       123.94 o                         
  14  11 -10        490.33        886.30       327.14 o                         
  15  11 -10       3005.92       3405.80       243.50 o                         
  16  11 -10       2290.87       2458.74       208.11 o                         
  17  11 -10       1187.32       1457.98       219.04 o                         
  18  11 -10        561.51        644.63       162.75 o                         
  19  11 -10        138.49        -89.14       134.23 o                         
  20  11 -10         44.64         46.39       152.21 o                         
  21  11 -10         65.51        210.69       228.54 o                         
  22  11 -10        150.70        220.49       269.49 o                         
   0  12 -10      20503.35      21087.29       529.56 o                         
   1  12 -10       5041.92       5275.00       137.42 o                         
   2  12 -10       4877.96       4515.50       266.98 o                         
   3  12 -10        225.89        187.18        73.06 o                         
   4  12 -10      17205.89      16860.96       513.87 o                         
   5  12 -10       2573.67       1950.66       183.48 o                         
   6  12 -10      31621.96      34533.31       721.04 o                         
   7  12 -10       1295.63       1142.82       151.32 o                         
   8  12 -10       1813.45       1531.72       110.79 o                         
   9  12 -10         13.33        -37.53        73.50 o                         
  10  12 -10       7220.23       6561.51       502.96 o                         
  11  12 -10       1425.59       1621.28       270.93 o                         
  12  12 -10       5493.88       6204.11       459.72 o                         
  13  12 -10       1057.06       1373.41       367.49 o                         
  14  12 -10        630.28        906.27       167.28 o                         
  15  12 -10        102.85        326.27       113.08 o                         
  16  12 -10        375.19        290.89       107.04 o                         
  17  12 -10         38.64         78.29       127.76 o                         
  18  12 -10        122.74        208.45       175.56 o                         
  19  12 -10          6.06        -10.79       128.42 o                         
  20  12 -10        241.05        534.51       174.37 o                         
  21  12 -10          1.67         51.57       142.16 o                         
   1  13 -10       1784.86       1743.92       110.27 o                         
   2  13 -10      12545.11      12641.28       293.50 o                         
   3  13 -10      11460.90      12817.28       456.90 o                         
   4  13 -10      10833.20      10448.46       358.05 o                         
   5  13 -10       4208.63       3593.41       248.17 o                         
   6  13 -10       2445.71       2485.25       113.77 o                         
   7  13 -10       5105.74       4711.52       237.21 o                         
   8  13 -10       1594.59       1576.80       140.91 o                         
   9  13 -10        891.52        807.77       122.55 o                         
  10  13 -10       1907.18       1799.98       299.76 o                         
  11  13 -10       1666.02       1794.60       223.01 o                         
  12  13 -10        811.05        803.64       229.14 o                         
  13  13 -10        993.66        932.62       160.74 o                         
  14  13 -10        155.88        236.73       120.09 o                         
  15  13 -10       2933.91       3018.32       199.91 o                         
  16  13 -10       2443.67       2249.62       200.95 o                         
  17  13 -10        111.55        188.61       124.40 o                         
  18  13 -10        663.33        817.43       174.22 o                         
  19  13 -10         30.84        -39.38       122.03 o                         
  20  13 -10          3.80        109.55       133.19 o                         
  21  13 -10         43.49         66.15       136.97 o                         
   0  14 -10        300.19        670.80       265.17 o                         
   1  14 -10      15922.70      15867.93       302.91 o                         
   2  14 -10        333.35        347.64        69.89 o                         
   3  14 -10       1163.50       1223.63       108.37 o                         
   4  14 -10        684.39        488.57        64.73 o                         
   5  14 -10       2864.99       2956.20       134.71 o                         
   6  14 -10        952.85       1055.41       123.28 o                         
   7  14 -10       1553.62       1402.56       138.85 o                         
   8  14 -10       4572.98       4619.19       276.92 o                         
   9  14 -10       3228.70       3284.28       301.55 o                         
  10  14 -10       1392.12       1300.53       198.46 o                         
  11  14 -10        134.96         49.60        94.26 o                         
  12  14 -10        714.17        730.05       113.03 o                         
  13  14 -10        567.75        773.32       165.92 o                         
  14  14 -10       1887.93       2347.24       229.77 o                         
  15  14 -10       1245.61       1283.31       144.74 o                         
  16  14 -10       2570.37       2419.70       210.04 o                         
  17  14 -10         59.88        187.77       127.17 o                         
  18  14 -10       1381.19       1463.10       255.02 o                         
  19  14 -10       1143.39       1216.60       204.63 o                         
  20  14 -10        821.84        628.09       156.49 o                         
  21  14 -10        732.75        445.46       291.11 o                         
   1  15 -10        810.58        864.05        72.46 o                         
   2  15 -10       1919.36       1780.96        88.55 o                         
   3  15 -10       2535.71       2549.77        93.79 o                         
   4  15 -10       4690.54       4736.15       147.18 o                         
   5  15 -10       3609.27       3414.82       289.23 o                         
   6  15 -10       1302.94       1238.15       128.13 o                         
   7  15 -10       5899.87       5336.78       244.32 o                         
   8  15 -10       1544.45       1152.05       133.47 o                         
   9  15 -10       3504.26       3760.29       336.90 o                         
  10  15 -10       2539.82       2483.96       201.82 o                         
  11  15 -10       3179.23       3496.94       231.97 o                         
  12  15 -10       2954.60       3055.73       214.87 o                         
  13  15 -10         51.54        103.29       120.13 o                         
  14  15 -10       4411.03       4045.86       275.41 o                         
  15  15 -10        207.48        270.73        97.45 o                         
  16  15 -10       1695.89       1866.77       194.59 o                         
  17  15 -10        266.93        200.40       124.03 o                         
  18  15 -10        479.50        398.34       131.39 o                         
  19  15 -10        137.73        295.09       135.44 o                         
  20  15 -10         90.61        292.06       140.31 o                         
  21  15 -10        360.39        688.86       364.61 o                         
   0  16 -10       1721.33       2152.05       149.89 o                         
   1  16 -10       3353.13       3293.29       123.63 o                         
   2  16 -10        154.52        165.79        38.54 o                         
   3  16 -10        131.08        181.54        42.54 o                         
   4  16 -10        203.05        146.39        69.22 o                         
   5  16 -10       9237.31       8696.17       271.10 o                         
   6  16 -10        754.34        504.44       107.50 o                         
   7  16 -10       3549.70       3152.05       235.94 o                         
   8  16 -10       1637.61       1488.22       231.35 o                         
   9  16 -10        957.53       1279.04       154.25 o                         
  10  16 -10       3984.18       3896.24       249.32 o                         
  11  16 -10       1515.58       1413.61       157.88 o                         
  12  16 -10         19.64         78.92       112.35 o                         
  13  16 -10        406.85        495.47       138.57 o                         
  14  16 -10        211.28        248.25        87.65 o                         
  15  16 -10        211.09        351.32       101.16 o                         
  16  16 -10         23.22        -27.23       116.77 o                         
  17  16 -10        197.28        325.49       132.64 o                         
  18  16 -10        170.50        174.64       134.37 o                         
  19  16 -10         51.18         -0.14       127.10 o                         
  20  16 -10         38.25        114.15       154.90 o                         
   1  17 -10       5948.73       5711.07       163.92 o                         
   2  17 -10        477.38        550.94        55.00 o                         
   3  17 -10       3264.53       3554.87       138.17 o                         
   4  17 -10         86.94         73.49        80.08 o                         
   5  17 -10       2390.61       2446.22       202.62 o                         
   6  17 -10        694.91        659.03       115.52 o                         
   7  17 -10       2970.98       2749.28       176.71 o                         
   8  17 -10       1725.71       1621.25       166.82 o                         
   9  17 -10       1333.02       1220.53       148.89 o                         
  10  17 -10        334.34        176.23        86.50 o                         
  11  17 -10         53.25        106.63        99.86 o                         
  12  17 -10       1860.27       2155.98       240.47 o                         
  13  17 -10        134.59         76.59        98.56 o                         
  14  17 -10       1664.88       1755.73       161.75 o                         
  15  17 -10        246.90        291.28       156.18 o                         
  16  17 -10       2945.90       3147.52       246.86 o                         
  17  17 -10         81.90        122.83       119.23 o                         
  18  17 -10        853.10        905.95       180.97 o                         
  19  17 -10          0.27        -76.55       148.54 o                         
  20  17 -10         12.32          3.26       129.08 o                         
   0  18 -10        417.46        423.23        95.46 o                         
   1  18 -10       1316.86       1170.33        74.71 o                         
   2  18 -10        630.21        617.17        63.07 o                         
   3  18 -10       1358.70       1387.00        85.71 o                         
   4  18 -10       1607.71       1409.93       122.60 o                         
   5  18 -10       5145.41       4587.46       225.49 o                         
   6  18 -10       1805.18       1515.90       181.60 o                         
   7  18 -10        203.19         76.78        91.99 o                         
   8  18 -10        291.36        367.81        80.32 o                         
   9  18 -10         36.47        -40.78        99.72 o                         
  10  18 -10        675.27        574.19       122.26 o                         
  11  18 -10        804.69        634.35       163.67 o                         
  12  18 -10         62.56        -76.97       107.12 o                         
  13  18 -10        500.30        191.91        88.74 o                         
  14  18 -10        643.81        475.97       108.57 o                         
  15  18 -10        650.29        661.49       120.66 o                         
  16  18 -10        660.44       1011.16       165.84 o                         
  17  18 -10        851.56        795.24       175.34 o                         
  18  18 -10       1369.42       1703.29       234.67 o                         
  19  18 -10        152.04         74.64       136.71 o                         
  20  18 -10       1118.27       1231.20       226.87 o                         
   1  19 -10       1130.48       1249.01       124.77 o                         
   2  19 -10        666.39        613.30        78.10 o                         
   3  19 -10        477.09        453.43        64.42 o                         
   4  19 -10       1858.29       1873.53       140.56 o                         
   5  19 -10       1110.72        906.54       221.06 o                         
   6  19 -10        217.64         86.45        86.93 o                         
   7  19 -10        825.98        489.25       123.00 o                         
   8  19 -10        568.09        346.23        82.97 o                         
   9  19 -10       1081.40        819.15       121.72 o                         
  10  19 -10       1226.91        988.42       118.01 o                         
  11  19 -10        119.50       -100.74       100.74 o                         
  12  19 -10       1036.30       1231.96       194.67 o                         
  13  19 -10        309.16        236.78       157.91 o                         
  14  19 -10         17.68         43.99        95.74 o                         
  15  19 -10         87.59        209.98       116.01 o                         
  16  19 -10        915.37        807.18       145.94 o                         
  17  19 -10          8.10         15.08       118.93 o                         
  18  19 -10        563.84        984.76       194.42 o                         
  19  19 -10         70.86       -166.23       171.44 o                         
  20  19 -10         55.88        150.99       209.32 o                         
   0  20 -10       6133.92       6690.89       775.33 o                         
   1  20 -10       3515.21       3532.08       208.21 o                         
   2  20 -10        697.81        849.05       107.90 o                         
   3  20 -10         18.27        -31.14        61.45 o                         
   4  20 -10       2232.23       2090.54       225.59 o                         
   5  20 -10        302.71        264.66        95.02 o                         
   6  20 -10       4086.22       4181.78       226.22 o                         
   7  20 -10        891.59        797.16       110.35 o                         
   8  20 -10        266.16        127.62        84.95 o                         
   9  20 -10        471.95        291.09       106.50 o                         
  10  20 -10        769.67        835.38       143.96 o                         
  11  20 -10        202.82        172.92       109.83 o                         
  12  20 -10       1663.32       1923.63       158.01 o                         
  13  20 -10        116.34        -14.56       137.06 o                         
  14  20 -10        338.21        304.05        93.70 o                         
  15  20 -10        200.44        268.12       106.33 o                         
  16  20 -10        573.72        490.61       117.09 o                         
  17  20 -10         22.86        156.21       121.40 o                         
  18  20 -10         15.18       -134.57       238.33 o                         
  19  20 -10         87.51        -41.11       170.05 o                         
  20  20 -10         70.95        197.79       167.11 o                         
   1  21 -10        740.50        803.09       121.47 o                         
   2  21 -10       7329.63       7238.10       289.68 o                         
   3  21 -10       1767.38       1663.58       140.57 o                         
   4  21 -10       2922.37       2735.13       231.58 o                         
   5  21 -10       1640.93       1719.19       192.76 o                         
   6  21 -10        417.33        283.03        90.94 o                         
   7  21 -10        123.76          4.29       162.56 o                         
   8  21 -10        594.73        480.49        94.79 o                         
   9  21 -10        237.70          5.88       105.34 o                         
  10  21 -10        381.73        128.80       114.20 o                         
  11  21 -10        629.09        606.10       129.20 o                         
  12  21 -10         31.58        -45.81        77.31 o                         
  13  21 -10        639.14        568.50       110.38 o                         
  14  21 -10         52.70         60.96       100.50 o                         
  15  21 -10        277.98        316.62       125.14 o                         
  16  21 -10        228.96        267.11       162.46 o                         
  17  21 -10        229.03        138.61       136.42 o                         
  18  21 -10          6.46        -52.28       134.64 o                         
  19  21 -10        204.02        450.09       247.24 o                         
   0  22 -10       3562.72       3718.30       273.41 o                         
   1  22 -10       3731.24       3838.11       223.92 o                         
   2  22 -10       1318.09       1045.65       126.72 o                         
   3  22 -10        155.79         -7.32       112.90 o                         
   4  22 -10        260.23        -84.99       153.10 o                         
   5  22 -10       1544.73       1438.90       219.64 o                         
   6  22 -10        117.53        -40.40       112.18 o                         
   7  22 -10        977.94        735.51       133.53 o                         
   8  22 -10          6.85       -132.40       132.40 o                         
   9  22 -10        824.67        599.62       183.88 o                         
  10  22 -10         43.68        -67.53       167.09 o                         
  11  22 -10        404.25        349.42        92.45 o                         
  12  22 -10         98.37        231.18        99.80 o                         
  13  22 -10       1687.07       1503.20       158.61 o                         
  14  22 -10        182.36        288.86       111.09 o                         
  15  22 -10       1352.13       1707.86       196.84 o                         
  16  22 -10        354.16        381.30       177.18 o                         
  17  22 -10        270.09        685.62       249.75 o                         
  18  22 -10         61.55         66.21       175.89 o                         
  19  22 -10       1361.56       1008.80       399.20 o                         
   1  23 -10        519.60        512.44       106.77 o                         
   2  23 -10       5882.84       5552.97       275.72 o                         
   3  23 -10        147.58        149.92       116.06 o                         
   4  23 -10       5274.70       5472.43       348.10 o                         
   5  23 -10       3961.93       4583.06       316.28 o                         
   6  23 -10         70.31         45.79       141.81 o                         
   7  23 -10       1777.64       2122.67       233.09 o                         
   8  23 -10       4060.13       4142.37       377.17 o                         
   9  23 -10        366.29        517.21       185.64 o                         
  10  23 -10       1356.31       1375.22       233.91 o                         
  11  23 -10       2586.12       2802.22       254.85 o                         
  12  23 -10        211.63        267.45       130.70 o                         
  13  23 -10       1084.77       1529.30       226.68 o                         
  14  23 -10        360.52        563.87       174.28 o                         
  15  23 -10        322.03        435.14       196.36 o                         
  16  23 -10        203.41         49.00       286.79 o                         
  17  23 -10        362.41       -263.73       317.05 o                         
   0  24 -10      12354.55      12580.24       520.35 o                         
   1  24 -10       3049.49       2879.67       184.85 o                         
   2  24 -10       1695.75       1565.44       297.35 o                         
   3  24 -10         52.88         94.23       135.68 o                         
   4  24 -10       1109.79       1227.20       183.04 o                         
   5  24 -10        135.75        181.04       127.65 o                         
   6  24 -10        732.51       1025.50       233.22 o                         
   7  24 -10        110.18        137.21       151.48 o                         
   8  24 -10        247.05        169.80       147.07 o                         
   9  24 -10        209.43         95.53       139.20 o                         
  10  24 -10        310.37          8.53       174.57 o                         
  11  24 -10       1497.51       1532.14       248.28 o                         
  12  24 -10         18.01        -29.89       156.76 o                         
  13  24 -10        660.95        291.74       249.61 o                         
  14  24 -10         26.29        -89.37       115.89 o                         
  15  24 -10         16.08       -194.62       194.62 o                         
  16  24 -10        136.93        269.49       325.70 o                         
   1  25 -10       1479.14       1277.28       175.32 o                         
   2  25 -10       1437.75       1541.89       175.04 o                         
   3  25 -10       3396.15       3734.08       301.82 o                         
   4  25 -10        836.57        840.06       172.62 o                         
   5  25 -10        191.70        127.61       118.05 o                         
   6  25 -10        468.90        444.72       133.08 o                         
   7  25 -10        791.02        403.99       155.51 o                         
   8  25 -10        280.04        354.55       167.23 o                         
   9  25 -10       3317.76       3628.28       347.75 o                         
  10  25 -10        498.31        473.27       149.34 o                         
  11  25 -10        112.31         -3.98       175.57 o                         
  12  25 -10       2027.95       2565.96       333.05 o                         
  13  25 -10        477.70        543.56       159.68 o                         
  14  25 -10         84.89         34.13       136.07 o                         
  15  25 -10        440.96        806.51       233.26 o                         
   0  26 -10        138.34         19.16       381.18 o                         
   1  26 -10        963.26        677.18       132.27 o                         
   2  26 -10        257.13        233.33       110.77 o                         
   3  26 -10        589.36        582.30       151.82 o                         
   4  26 -10        140.96         91.94       146.11 o                         
   5  26 -10         55.06       -146.64       185.04 o                         
   6  26 -10        573.39        368.07       172.01 o                         
   7  26 -10        137.38       -111.66       171.34 o                         
   8  26 -10        219.48        218.50       147.52 o                         
   9  26 -10         81.95         67.35       119.35 o                         
  10  26 -10        546.22        497.78       145.82 o                         
  11  26 -10         60.25         43.90       156.44 o                         
  12  26 -10         99.73        269.32       151.85 o                         
  13  26 -10        221.17        211.69       129.88 o                         
  14  26 -10        278.60        257.39       164.27 o                         
  15  26 -10        128.37       -301.20       321.37 o                         
   1  27 -10        166.36         10.95       126.44 o                         
   2  27 -10        316.41        226.33       134.13 o                         
   3  27 -10       1410.89       1787.07       210.25 o                         
   4  27 -10         96.18        238.02       175.56 o                         
   5  27 -10        105.23        324.49       169.58 o                         
   6  27 -10         70.14        -81.48       133.25 o                         
   7  27 -10        173.96        102.47       156.04 o                         
   8  27 -10        237.00        281.28       172.86 o                         
   9  27 -10         99.08        -51.32       120.23 o                         
  10  27 -10        543.11        648.37       196.39 o                         
  11  27 -10        236.63        268.34       150.72 o                         
  12  27 -10        496.86        573.53       162.00 o                         
  13  27 -10        213.78        277.81       170.39 o                         
  14  27 -10        242.25        341.24       210.41 o                         
  15  27 -10        100.55        272.38       324.26 o                         
   0  28 -10        788.78       1082.30       439.55 o                         
   1  28 -10       3167.76       2961.56       342.55 o                         
   2  28 -10        203.37        361.82       188.16 o                         
   3  28 -10         36.00        -73.03       129.78 o                         
   4  28 -10         75.91        -36.83       264.08 o                         
   5  28 -10        619.85        710.05       176.27 o                         
   6  28 -10         89.11       -183.74       183.74 o                         
   7  28 -10        566.57        635.56       185.02 o                         
   8  28 -10        121.49        -25.16       136.06 o                         
   9  28 -10        102.57         57.09       187.83 o                         
  10  28 -10        596.61        167.60       210.36 o                         
  11  28 -10       1104.46       1420.87       667.25 o                         
  12  28 -10        129.43         81.77       194.55 o                         
  13  28 -10        233.25        197.11       203.20 o                         
  14  28 -10         84.35       -214.73       285.35 o                         
  15  28 -10         51.37        183.02       253.64 o                         
   1  29 -10        679.13        887.84       272.35 o                         
   2  29 -10        324.02        574.60       293.27 o                         
   3  29 -10       1772.73       1945.47       374.47 o                         
   4  29 -10        168.87        305.42       166.57 o                         
   5  29 -10        385.39        228.55       230.43 o                         
   6  29 -10        555.93        320.41       193.56 o                         
   7  29 -10        192.31        426.39       173.14 o                         
   8  29 -10        269.93        275.97       150.17 o                         
   9  29 -10        553.77        532.46       190.40 o                         
  10  29 -10         30.46        -26.61       291.11 o                         
  11  29 -10         64.04         79.86       322.82 o                         
  12  29 -10         74.01        141.14       156.76 o                         
  13  29 -10         15.23         83.59       158.62 o                         
  14  29 -10         73.57        -59.09       246.43 o                         
   0  30 -10       3153.82       4509.33       766.69 o                         
   1  30 -10        151.61        216.66       216.38 o                         
   2  30 -10        416.87        851.15       277.19 o                         
   3  30 -10          7.43        -82.81       162.34 o                         
   4  30 -10        487.32        795.16       327.14 o                         
   5  30 -10         58.48        -93.39       123.21 o                         
   6  30 -10        753.40        853.54       213.91 o                         
   7  30 -10         37.21       -164.87       164.87 o                         
   8  30 -10         29.39       -159.11       159.11 o                         
   9  30 -10        388.10        533.15       190.24 o                         
  10  30 -10        109.21       -107.15       168.48 o                         
  11  30 -10         36.31       -158.23       381.90 o                         
  12  30 -10        137.44       -134.15       205.00 o                         
  13  30 -10         31.36         90.79       206.08 o                         
   1  31 -10        165.82        738.66       257.92 o                         
   2  31 -10         88.11        -73.42       225.22 o                         
   3  31 -10        609.70        726.20       278.21 o                         
   4  31 -10        198.60          4.83       393.43 o                         
   5  31 -10        405.77        161.94       322.57 o                         
   6  31 -10       1339.96       1455.81       264.09 o                         
   7  31 -10        377.31        367.16       173.32 o                         
   8  31 -10        222.81        325.42       181.46 o                         
   9  31 -10        255.88        136.91       324.26 o                         
  10  31 -10        334.60        942.51       416.49 o                         
   0  32 -10       1398.97        873.33       357.40 o                         
   1  32 -10          7.99       -156.44       231.84 o                         
   2  32 -10         73.65         38.33       255.08 o                         
   3  32 -10         58.69       -181.11       186.66 o                         
   4  32 -10         64.96        111.27       224.19 o                         
   5  32 -10        360.33         -4.32       266.61 o                         
   6  32 -10         11.47        379.02       308.40 o                         
   7  32 -10        258.38        122.50       281.02 o                         
   8  32 -10        114.11        -10.09       234.91 o                         
   1  33 -10          1.32       -185.91       293.99 o                         
   2  33 -10        270.03       -190.23       283.90 o                         
   3  33 -10         11.52       -296.87       296.87 o                         
   4  33 -10        152.21         23.06       249.32 o                         
   5  33 -10         54.55       -121.06       253.64 o                         
   6  33 -10        591.72       1121.21       406.40 o                         
   7  33 -10        256.15         49.00       240.67 o                         
   8  33 -10        115.04       -250.76       288.23 o                         
   5  34 -10         52.29         34.59       257.96 o                         
   6  34 -10        194.96        295.43       305.52 o                         
   7  34 -10        480.69       1213.44       410.72 o                         
   2   0  -9      80012.05      82475.31       699.60 o                         
   4   0  -9      52741.88      51678.41       900.72 o                         
  12   0  -9        389.68        332.90       170.05 o                         
  14   0  -9       4001.39       3572.13       238.08 o                         
  16   0  -9       1143.05       1630.81       267.92 o                         
  18   0  -9        649.73        355.00       167.11 o                         
  20   0  -9        193.32        311.03       326.42 o                         
  22   0  -9         88.97        779.66       462.61 o                         
   0   1  -9      22614.25      25115.49       373.95 o                         
   1   1  -9      13525.76      13727.31       195.06 o                         
   2   1  -9      12824.86      12449.67       193.10 o                         
   3   1  -9       5127.63       5499.72       152.91 o                         
   4   1  -9      21162.30      21669.09       461.03 o                         
   5   1  -9      26343.23      28100.78       932.42 o                         
  12   1  -9       2572.31       2598.40       215.21 o                         
  13   1  -9       3942.55       3942.52       200.20 o                         
  14   1  -9        297.15        201.34       133.40 o                         
  15   1  -9       3173.24       2763.96       385.50 o                         
  16   1  -9         32.17        -44.75       105.36 o                         
  17   1  -9       2064.77       2314.94       225.27 o                         
  18   1  -9        392.26        537.94       146.62 o                         
  19   1  -9       3206.25       3401.88       382.12 o                         
  20   1  -9        214.98        181.33       135.83 o                         
  21   1  -9        432.45        509.34       239.33 o                         
  22   1  -9        104.34       -176.60       214.99 o                         
   1   2  -9        356.50        451.29        43.78 o                         
   2   2  -9       5464.23       5173.15       128.83 o                         
   3   2  -9        815.92        776.27        61.80 o                         
   4   2  -9       2668.44       3004.62       171.46 o                         
   5   2  -9      11055.92      11147.22       611.04 o                         
  12   2  -9       4933.79       5182.03       219.02 o                         
  13   2  -9        762.42        656.62        89.34 o                         
  14   2  -9        387.79         64.58       128.00 o                         
  15   2  -9        388.45        542.10       161.50 o                         
  16   2  -9        334.22        175.42       116.15 o                         
  17   2  -9       4015.48       4400.00       293.17 o                         
  18   2  -9       1898.39       1657.16       193.89 o                         
  19   2  -9       5131.78       5211.10       401.88 o                         
  20   2  -9        340.49        623.32       166.24 o                         
  21   2  -9       2450.14       2849.91       342.45 o                         
  22   2  -9        194.74        135.43       228.27 o                         
   0   3  -9       2343.87       3162.33       133.06 o                         
   1   3  -9       4724.58       4726.38       128.72 o                         
   2   3  -9        811.15        726.80        48.81 o                         
   3   3  -9        769.77        728.17        63.82 o                         
   4   3  -9       7191.98       6923.98       348.32 o                         
   5   3  -9        818.25       1004.47       196.00 o                         
   6   3  -9       8917.50       8068.94       570.69 o                         
  11   3  -9        184.30        227.70        99.44 o                         
  12   3  -9        853.82        765.72        74.13 o                         
  13   3  -9        689.92        655.06        83.95 o                         
  14   3  -9       1536.83       1261.94       121.19 o                         
  15   3  -9       2192.18       2223.76       271.04 o                         
  16   3  -9       1745.65       1615.18       185.06 o                         
  17   3  -9        571.98        470.30       193.72 o                         
  18   3  -9        485.03        415.39       198.33 o                         
  19   3  -9       1079.46       1575.06       223.22 o                         
  20   3  -9        304.87        366.00       182.82 o                         
  21   3  -9        353.94        497.79       169.63 o                         
  22   3  -9         49.62        343.73       176.39 o                         
   1   4  -9       8044.56       8385.62       161.27 o                         
   2   4  -9        138.11        217.59        36.90 o                         
   3   4  -9      25641.30      26306.96       506.23 o                         
   4   4  -9      11586.15      11838.71       493.59 o                         
   5   4  -9       2721.56       2457.14       317.05 o                         
  11   4  -9        901.16        661.87        59.15 o                         
  12   4  -9        128.01         96.89        43.32 o                         
  13   4  -9       1984.63       1889.14       161.30 o                         
  14   4  -9       2345.36       2495.56       164.27 o                         
  15   4  -9        355.50        257.19       139.07 o                         
  16   4  -9        444.94        380.97       102.20 o                         
  17   4  -9       1567.12       1765.94       202.42 o                         
  18   4  -9        812.31        772.32       152.43 o                         
  19   4  -9        114.23        -16.44       107.91 o                         
  20   4  -9        144.00        239.47       148.11 o                         
  21   4  -9         47.31         41.63       129.98 o                         
  22   4  -9         38.30        144.02       163.51 o                         
  23   4  -9        135.48        312.73       285.35 o                         
   0   5  -9        664.02        753.49        82.97 o                         
   1   5  -9       8495.02       8533.79       166.70 o                         
   2   5  -9       3403.06       3716.98       110.66 o                         
   3   5  -9       1282.55       1270.29        82.20 o                         
   4   5  -9        448.33        455.24        96.02 o                         
  10   5  -9       4871.07       4590.03       396.31 o                         
  11   5  -9       6154.94       5856.68       176.66 o                         
  12   5  -9        505.33        529.30        73.28 o                         
  13   5  -9         34.90        102.54        57.65 o                         
  14   5  -9         78.95         32.08        59.08 o                         
  15   5  -9        204.98        157.71        92.21 o                         
  16   5  -9       1005.51       1063.50       158.80 o                         
  17   5  -9        674.22        590.30       135.74 o                         
  18   5  -9        834.68        764.74       207.37 o                         
  19   5  -9        372.84        540.32       139.89 o                         
  20   5  -9        429.40        580.20       201.06 o                         
  21   5  -9         44.23        -30.40       135.64 o                         
  22   5  -9        118.64        264.90       177.56 o                         
  23   5  -9         18.69        314.17       253.64 o                         
   1   6  -9       3624.49       3655.59       107.31 o                         
   2   6  -9       3447.10       3305.32       117.81 o                         
   3   6  -9       5783.58       6196.53       212.07 o                         
   4   6  -9       4979.94       4603.00       409.28 o                         
   5   6  -9       1702.98       1637.13       250.76 o                         
   9   6  -9        309.60        324.26       118.17 o                         
  10   6  -9       6192.59       5585.93       211.26 o                         
  11   6  -9        317.96        263.97        67.54 o                         
  12   6  -9       6057.68       6696.99       217.79 o                         
  13   6  -9         48.40        -22.72        39.20 o                         
  14   6  -9        135.71         14.45       100.67 o                         
  15   6  -9          7.38         -8.07       108.64 o                         
  16   6  -9       1937.62       2044.04       194.83 o                         
  17   6  -9         54.46        -30.26       158.09 o                         
  18   6  -9       5597.59       6118.05       352.77 o                         
  19   6  -9        258.56        249.44       109.08 o                         
  20   6  -9       1429.59       1469.67       296.47 o                         
  21   6  -9        591.03        360.08       213.03 o                         
  22   6  -9        662.58        893.57       236.66 o                         
  23   6  -9         13.74         41.79       223.38 o                         
  24   6  -9        294.88        745.07       389.11 o                         
   0   7  -9       2218.55       2672.57       199.14 o                         
   1   7  -9       6691.54       6952.74       162.83 o                         
   2   7  -9       9003.26       9345.83       330.97 o                         
   3   7  -9       1045.61       1266.72       102.56 o                         
   4   7  -9       9170.26       9132.95       261.26 o                         
   5   7  -9      18397.20      18599.65       528.90 o                         
   6   7  -9       1422.92       1554.99       112.41 o                         
   7   7  -9      10436.23      10046.18       255.08 o                         
   8   7  -9      14909.91      14454.63       302.64 o                         
  10   7  -9       1573.36       1454.11       203.20 o                         
  11   7  -9       5338.08       5117.49       384.78 o                         
  12   7  -9       2086.03       1907.06       114.62 o                         
  13   7  -9        852.08        981.95        89.34 o                         
  14   7  -9       2968.83       3275.90       300.09 o                         
  15   7  -9       1184.32       1028.72       275.26 o                         
  16   7  -9       3077.45       2791.40       312.28 o                         
  17   7  -9       1254.00        905.82       202.39 o                         
  18   7  -9        491.69        568.06       213.97 o                         
  19   7  -9        554.96        125.77       151.85 o                         
  20   7  -9       1154.20       1057.16       421.01 o                         
  21   7  -9        162.05        558.51       211.14 o                         
  22   7  -9        122.36        174.68       223.78 o                         
  23   7  -9         90.24       -105.20       219.05 o                         
  24   7  -9         98.70        -97.26       232.02 o                         
   1   8  -9        241.79        142.95        40.10 o                         
   2   8  -9       8133.47       8227.45       277.16 o                         
   3   8  -9      23008.57      23972.90       457.20 o                         
   4   8  -9       3865.63       3995.38       188.09 o                         
   5   8  -9       4377.44       4048.07       183.55 o                         
   6   8  -9         45.64         17.29        49.00 o                         
   7   8  -9       6267.12       6212.75       259.41 o                         
   8   8  -9       2380.61       2044.98       148.44 o                         
   9   8  -9         66.31        -12.97        67.73 o                         
  10   8  -9       1175.34       1056.36       167.17 o                         
  11   8  -9        260.41        156.47        84.31 o                         
  12   8  -9        184.77         81.82        79.26 o                         
  13   8  -9        647.78        625.45        99.86 o                         
  14   8  -9       2338.79       2289.94       247.61 o                         
  15   8  -9        297.06        714.81       322.82 o                         
  16   8  -9         99.34        181.93       133.70 o                         
  17   8  -9        598.81        589.65       127.17 o                         
  18   8  -9        104.71        -47.49       126.29 o                         
  19   8  -9        177.64        246.05       116.27 o                         
  20   8  -9         29.38        260.31       166.67 o                         
  21   8  -9        331.93        748.66       247.11 o                         
  22   8  -9        290.69        176.80       144.90 o                         
  23   8  -9        124.09        922.33       420.81 o                         
  24   8  -9        121.86       -298.32       298.32 o                         
   0   9  -9      13371.45      13943.84       406.64 o                         
   1   9  -9        840.16        751.74        58.04 o                         
   2   9  -9       5095.32       5109.33       220.96 o                         
   3   9  -9       3642.71       3707.61       187.03 o                         
   4   9  -9       7852.29       8187.69       276.11 o                         
   5   9  -9       2861.02       2632.60       178.51 o                         
   6   9  -9      11324.17      12388.04       429.46 o                         
   7   9  -9       2743.28       2870.75       201.76 o                         
   8   9  -9       1868.16       2017.60       168.61 o                         
   9   9  -9       9709.51       9750.75       413.61 o                         
  10   9  -9       4178.40       3540.23       205.85 o                         
  11   9  -9       1507.06       1410.53       147.00 o                         
  12   9  -9       1149.23       1255.67       131.96 o                         
  13   9  -9       1387.05       1097.48       127.58 o                         
  14   9  -9       4492.41       4711.09       641.31 o                         
  15   9  -9       6145.58       6658.69       256.59 o                         
  16   9  -9       1151.36       1374.99       178.17 o                         
  17   9  -9        630.56        558.16       147.17 o                         
  18   9  -9         57.37        -31.77       116.18 o                         
  19   9  -9        767.50        917.71       168.13 o                         
  20   9  -9        303.47        449.79       174.24 o                         
  21   9  -9        241.86        310.43       221.67 o                         
  22   9  -9         70.88        216.38       214.82 o                         
  23   9  -9        277.29        832.98       389.11 o                         
   1  10  -9        303.02        297.70        41.34 o                         
   2  10  -9        389.80        284.54        55.37 o                         
   3  10  -9      11217.46      12670.22       353.44 o                         
   4  10  -9       3853.56       4100.47       202.63 o                         
   5  10  -9       2240.93       2226.80       173.02 o                         
   6  10  -9       4823.26       5097.72       252.19 o                         
   7  10  -9       4378.32       4261.45       276.70 o                         
   8  10  -9         43.82         16.57        40.76 o                         
   9  10  -9        212.66        106.16        74.22 o                         
  10  10  -9       1724.82       1655.66       133.61 o                         
  11  10  -9       6978.71       6869.93       279.59 o                         
  12  10  -9       2449.37       2608.46       270.93 o                         
  13  10  -9        256.10        149.88        98.00 o                         
  14  10  -9        160.65        256.81        83.89 o                         
  15  10  -9        243.86        350.50       102.90 o                         
  16  10  -9        416.22        576.82       123.61 o                         
  17  10  -9       6239.95       6811.89       385.63 o                         
  18  10  -9        665.13        621.20       141.55 o                         
  19  10  -9       2687.11       2978.91       276.72 o                         
  20  10  -9        525.28        557.53       172.03 o                         
  21  10  -9        843.12        685.27       204.78 o                         
  22  10  -9         53.49        295.43       291.11 o                         
  23  10  -9        436.48        232.67       213.27 o                         
   0  11  -9      15901.42      18170.62       466.25 o                         
   1  11  -9        674.70        620.82        45.35 o                         
   2  11  -9       2004.55       1667.77       154.36 o                         
   3  11  -9       2294.91       2127.71       149.74 o                         
   4  11  -9       5514.90       5009.08       244.15 o                         
   5  11  -9       1099.39       1048.56       125.87 o                         
   6  11  -9      22097.85      23717.46       704.00 o                         
   7  11  -9       3171.62       3011.69       331.46 o                         
   8  11  -9       3402.59       3394.01       237.41 o                         
   9  11  -9       4643.59       4753.79       216.89 o                         
  10  11  -9       1026.88        779.66       171.50 o                         
  11  11  -9       1290.84       1210.56       196.00 o                         
  12  11  -9        626.99        466.93       129.70 o                         
  13  11  -9       4537.93       3864.56       330.31 o                         
  14  11  -9        888.73        860.60       139.71 o                         
  15  11  -9       4790.89       5299.10       242.31 o                         
  16  11  -9       2118.03       2098.22       187.52 o                         
  17  11  -9        351.54        359.97       116.20 o                         
  18  11  -9        346.98          6.92       118.22 o                         
  19  11  -9        583.21        755.00       332.86 o                         
  20  11  -9         60.87         75.18       157.56 o                         
  21  11  -9        193.39        282.91       172.20 o                         
  22  11  -9         80.91        306.96       357.40 o                         
  23  11  -9         64.07        220.49       334.34 o                         
   1  12  -9       2071.13       2329.57        81.42 o                         
   2  12  -9      25271.47      26168.33       516.51 o                         
   3  12  -9       1096.95        915.63       127.21 o                         
   4  12  -9      39328.69      40086.02       661.83 o                         
   5  12  -9         27.49        -29.98        81.01 o                         
   6  12  -9        557.23        642.86       143.03 o                         
   7  12  -9        615.75        503.64        77.63 o                         
   8  12  -9      23182.80      23819.77       686.18 o                         
   9  12  -9        674.01       1016.00       219.05 o                         
  10  12  -9       3157.35       3072.51       328.58 o                         
  11  12  -9        289.68        373.59       126.82 o                         
  12  12  -9        324.52        355.23       102.42 o                         
  13  12  -9       4340.80       4601.27       298.19 o                         
  14  12  -9       1391.58       1382.47       154.02 o                         
  15  12  -9       1125.13       1124.65       126.17 o                         
  16  12  -9        711.28        602.58       167.44 o                         
  17  12  -9         13.71        -84.49       130.17 o                         
  18  12  -9        373.36        317.14       117.21 o                         
  19  12  -9          3.92        110.93       108.77 o                         
  20  12  -9        331.09        226.26       137.87 o                         
  21  12  -9        144.54        -21.07       218.88 o                         
  22  12  -9        351.20         99.44       223.38 o                         
   0  13  -9      17172.12      18508.54       397.18 o                         
   1  13  -9        425.26        463.69        37.07 o                         
   2  13  -9       7866.30       7741.72       181.69 o                         
   3  13  -9       4873.24       4859.51       154.55 o                         
   4  13  -9       7599.72       7271.53       217.72 o                         
   5  13  -9      14565.48      14888.21       264.45 o                         
   6  13  -9       8067.86       8219.51       308.35 o                         
   7  13  -9       4677.80       4025.35       218.05 o                         
   8  13  -9       7980.55       7144.65       377.53 o                         
   9  13  -9       1311.15       1510.95       159.52 o                         
  10  13  -9       1613.63       1629.13       204.07 o                         
  11  13  -9        345.58        206.51        95.27 o                         
  12  13  -9        820.57        837.78       107.61 o                         
  13  13  -9       1968.16       2137.35       224.01 o                         
  14  13  -9       2129.56       2182.92       161.57 o                         
  15  13  -9       1236.87       1346.69       136.52 o                         
  16  13  -9       1020.62       1071.30       147.20 o                         
  17  13  -9         27.84         34.01       127.34 o                         
  18  13  -9        418.77        367.25       162.46 o                         
  19  13  -9         37.78         17.94       119.21 o                         
  20  13  -9        299.10        353.40       208.83 o                         
  21  13  -9          7.75       -217.15       217.15 o                         
   1  14  -9       4512.80       4304.59       106.91 o                         
   2  14  -9        158.66         94.24        29.30 o                         
   3  14  -9       5242.91       5133.88       125.71 o                         
   4  14  -9        253.56        212.02        48.64 o                         
   5  14  -9       2811.36       2500.62       165.88 o                         
   6  14  -9       3477.35       3564.29       191.58 o                         
   7  14  -9        337.35        299.27        72.60 o                         
   8  14  -9       1046.35        943.97       123.30 o                         
   9  14  -9         41.61        -40.80       120.47 o                         
  10  14  -9       1625.94       1401.60       144.80 o                         
  11  14  -9       6492.44       6359.53       290.42 o                         
  12  14  -9        597.39        719.13       147.27 o                         
  13  14  -9        460.83        586.81       146.97 o                         
  14  14  -9         81.02        169.23        82.09 o                         
  15  14  -9        144.15        169.15       119.88 o                         
  16  14  -9       2246.10       2128.03       195.00 o                         
  17  14  -9       1482.77       1751.02       207.40 o                         
  18  14  -9       2614.17       2522.07       256.99 o                         
  19  14  -9        549.99        332.07       151.19 o                         
  20  14  -9        246.83        571.68       163.21 o                         
  21  14  -9        195.79        215.69       186.08 o                         
   0  15  -9       5966.92       6378.50       245.41 o                         
   1  15  -9       1128.61       1050.36        69.89 o                         
   2  15  -9       1169.43       1247.46        68.23 o                         
   3  15  -9       3630.44       3770.50       114.57 o                         
   4  15  -9        927.82        842.95        85.19 o                         
   5  15  -9       2331.88       2004.55       178.40 o                         
   6  15  -9       9481.22       9476.14       379.30 o                         
   7  15  -9       5445.08       4729.27       226.59 o                         
   8  15  -9        696.70        712.32       133.93 o                         
   9  15  -9       5699.73       5754.52       285.98 o                         
  10  15  -9       4540.10       4018.46       242.34 o                         
  11  15  -9       1156.14       1091.06       191.37 o                         
  12  15  -9       7166.08       7900.89       405.97 o                         
  13  15  -9        138.08        379.75       133.05 o                         
  14  15  -9       2973.24       3295.63       203.01 o                         
  15  15  -9        290.73         80.85        78.95 o                         
  16  15  -9       1999.00       2067.62       193.65 o                         
  17  15  -9        169.87        301.25       129.46 o                         
  18  15  -9        419.27        440.74       136.70 o                         
  19  15  -9        112.15        205.80       117.24 o                         
  20  15  -9        383.29        288.33       139.37 o                         
  21  15  -9         20.08        -58.77       163.60 o                         
   1  16  -9       1878.03       1841.74        90.22 o                         
   2  16  -9         55.08        100.87        40.17 o                         
   3  16  -9      10021.93      10817.89       242.53 o                         
   4  16  -9        500.36        590.87        94.83 o                         
   5  16  -9       2836.88       2566.61       165.49 o                         
   6  16  -9        326.27        190.77        60.31 o                         
   7  16  -9       2832.42       2634.43       173.47 o                         
   8  16  -9       5323.35       4997.50       267.30 o                         
   9  16  -9         72.41        -47.09        79.05 o                         
  10  16  -9       3420.82       3107.63       219.25 o                         
  11  16  -9        102.28        204.71       126.12 o                         
  12  16  -9         31.79         63.36       240.48 o                         
  13  16  -9        605.05        534.75       113.70 o                         
  14  16  -9        992.23        795.14       179.44 o                         
  15  16  -9         72.81        129.14       118.37 o                         
  16  16  -9         93.17         49.57       154.55 o                         
  17  16  -9         60.63        140.02       167.75 o                         
  18  16  -9         93.89        132.54       128.41 o                         
  19  16  -9        222.57        211.06       124.00 o                         
  20  16  -9         26.84        207.12       118.69 o                         
  21  16  -9        396.21        503.46       216.80 o                         
   0  17  -9       1538.21       1509.77       123.37 o                         
   1  17  -9        626.47        649.14        53.73 o                         
   2  17  -9        137.98         87.89        41.43 o                         
   3  17  -9       1881.04       1889.04       101.24 o                         
   4  17  -9        744.43        746.30        84.16 o                         
   5  17  -9      10598.08      10827.20       300.77 o                         
   6  17  -9       5647.43       6177.21       230.33 o                         
   7  17  -9       3662.06       3567.35       200.27 o                         
   8  17  -9        317.84         83.57        99.24 o                         
   9  17  -9       1303.27       1351.22       149.77 o                         
  10  17  -9        989.99        616.13       103.37 o                         
  11  17  -9         75.89         15.49       116.10 o                         
  12  17  -9        856.79        890.78       157.68 o                         
  13  17  -9         63.04          5.17        82.34 o                         
  14  17  -9       4874.01       5208.78       257.16 o                         
  15  17  -9        191.32        358.70       118.07 o                         
  16  17  -9       2588.67       2811.54       227.63 o                         
  17  17  -9         58.88        -26.55       117.43 o                         
  18  17  -9        344.60        395.93       139.66 o                         
  19  17  -9         13.44         39.51       112.39 o                         
  20  17  -9        347.90        240.93       145.10 o                         
  21  17  -9         27.15         21.67       189.99 o                         
   1  18  -9        296.78        220.93        61.82 o                         
   2  18  -9       1960.36       1758.87        98.78 o                         
   3  18  -9       1056.56       1099.67        79.14 o                         
   4  18  -9        773.11        636.71        76.99 o                         
   5  18  -9       1158.12        888.02       109.41 o                         
   6  18  -9       3064.13       3005.87       184.43 o                         
   7  18  -9        711.57        506.34       115.10 o                         
   8  18  -9        193.74        -14.01        87.30 o                         
   9  18  -9         56.71         46.70        91.89 o                         
  10  18  -9        235.92         68.61       112.25 o                         
  11  18  -9         46.82       -144.03       144.03 o                         
  12  18  -9       1050.80        660.93       130.19 o                         
  13  18  -9        551.27        503.95       179.32 o                         
  14  18  -9         55.97        193.66        86.82 o                         
  15  18  -9          2.91        -73.86        89.20 o                         
  16  18  -9       1314.72       1362.88       170.53 o                         
  17  18  -9        616.07        682.21       144.35 o                         
  18  18  -9        879.18        698.82       165.62 o                         
  19  18  -9         28.67        -30.35       133.60 o                         
  20  18  -9       1625.22       2225.53       293.83 o                         
  21  18  -9         50.65        285.77       201.22 o                         
   0  19  -9        101.92          2.00        53.12 o                         
   1  19  -9        494.02        393.12        46.66 o                         
   2  19  -9         70.71        -39.21        79.19 o                         
   3  19  -9        864.89        869.43        83.28 o                         
   4  19  -9       1086.37        986.52       110.42 o                         
   5  19  -9       1158.27       1028.47       109.73 o                         
   6  19  -9       1367.12       1120.95       118.11 o                         
   7  19  -9       1598.05       1306.69       224.72 o                         
   8  19  -9        618.28        637.52       103.63 o                         
   9  19  -9        154.94         37.12        81.60 o                         
  10  19  -9       1116.71        964.87       150.18 o                         
  11  19  -9         84.55         -3.95       100.80 o                         
  12  19  -9       1379.03       1478.06       141.65 o                         
  13  19  -9         18.85         38.06        94.98 o                         
  14  19  -9        989.07       1267.06       136.20 o                         
  15  19  -9         72.05        -37.51       102.05 o                         
  16  19  -9        485.59        435.56       115.74 o                         
  17  19  -9          9.66         10.95       122.26 o                         
  18  19  -9        124.50        -78.03       114.78 o                         
  19  19  -9          1.15        -24.74       146.46 o                         
  20  19  -9        275.13        404.57       234.10 o                         
  21  19  -9          4.04        292.55       322.82 o                         
   1  20  -9        196.17        130.15        94.78 o                         
   2  20  -9       3730.63       3809.57       205.79 o                         
   3  20  -9       2943.88       3004.28       151.17 o                         
   4  20  -9       4496.79       4463.50       220.39 o                         
   5  20  -9         25.16          2.93        81.57 o                         
   6  20  -9        252.50         99.99        84.67 o                         
   7  20  -9        787.52        438.60       109.05 o                         
   8  20  -9       1139.65       1458.07       153.45 o                         
   9  20  -9       2911.33       2990.58       227.21 o                         
  10  20  -9       1868.04       1617.69       174.18 o                         
  11  20  -9        128.78        101.96        75.58 o                         
  12  20  -9        310.32        481.43        99.26 o                         
  13  20  -9        162.83         68.24        79.92 o                         
  14  20  -9       3515.99       3517.44       205.99 o                         
  15  20  -9        186.66         38.47        83.86 o                         
  16  20  -9        218.39        141.65        96.93 o                         
  17  20  -9        292.11        221.78       108.67 o                         
  18  20  -9        264.16        169.67       122.03 o                         
  19  20  -9         18.69        -41.89       183.00 o                         
  20  20  -9        146.45        373.40       230.20 o                         
   0  21  -9       4421.56       4604.17       295.49 o                         
   1  21  -9       1235.33       1228.23       130.63 o                         
   2  21  -9       1190.61        895.26       111.85 o                         
   3  21  -9       2326.64       2334.55       138.72 o                         
   4  21  -9       3360.69       3111.85       194.50 o                         
   5  21  -9        769.57        698.11       110.42 o                         
   6  21  -9       5537.37       5675.35       268.57 o                         
   7  21  -9        395.81        279.32       120.31 o                         
   8  21  -9        244.57        263.97       100.00 o                         
   9  21  -9        772.05        655.02       125.85 o                         
  10  21  -9        149.43         -1.60       122.52 o                         
  11  21  -9        143.18        123.88        72.23 o                         
  12  21  -9         46.54        -80.35        80.35 o                         
  13  21  -9        443.44        393.43       101.45 o                         
  14  21  -9        177.90         41.92        91.52 o                         
  15  21  -9        544.47        741.67       134.79 o                         
  16  21  -9        181.67         85.01       111.71 o                         
  17  21  -9         31.46        131.94       136.32 o                         
  18  21  -9          5.56       -167.71       167.71 o                         
  19  21  -9        232.91        335.34       203.69 o                         
   1  22  -9        967.19        613.52       155.11 o                         
   2  22  -9       2202.46       2012.06       183.62 o                         
   3  22  -9         57.41         -4.32       111.98 o                         
   4  22  -9        600.51        447.94        92.35 o                         
   5  22  -9        805.71        490.83        92.43 o                         
   6  22  -9        138.18        103.47        84.59 o                         
   7  22  -9       1950.30       1469.28       168.25 o                         
   8  22  -9        464.87        264.44       180.76 o                         
   9  22  -9          3.65        -85.15       100.76 o                         
  10  22  -9         28.82         -8.12        92.81 o                         
  11  22  -9       1181.56       1066.69       113.12 o                         
  12  22  -9        143.96         50.04       101.56 o                         
  13  22  -9       1256.35       1415.17       155.40 o                         
  14  22  -9         11.55         71.83       108.49 o                         
  15  22  -9        278.04        181.52       105.34 o                         
  16  22  -9        114.18         65.31       124.85 o                         
  17  22  -9        922.91        741.48       240.67 o                         
  18  22  -9        137.89        350.20       301.20 o                         
  19  22  -9        796.95        693.19       379.02 o                         
   0  23  -9       5751.39       6247.37       363.97 o                         
   1  23  -9       2111.86       1868.96       149.68 o                         
   2  23  -9        920.61        870.60       122.77 o                         
   3  23  -9        975.47        944.97       119.16 o                         
   4  23  -9       2997.78       2616.24       250.24 o                         
   5  23  -9        421.68        526.87       140.54 o                         
   6  23  -9      10640.02      11245.58       563.81 o                         
   7  23  -9       2801.31       3315.66       257.00 o                         
   8  23  -9        906.68        932.17       167.10 o                         
   9  23  -9       4790.53       5031.31       269.25 o                         
  10  23  -9       1135.52       1146.46       123.74 o                         
  11  23  -9       1001.50       1195.64       132.54 o                         
  12  23  -9       1027.68       1011.85       144.74 o                         
  13  23  -9       2059.38       2306.37       217.64 o                         
  14  23  -9         21.11        150.93       107.40 o                         
  15  23  -9        428.60        545.91       136.77 o                         
  16  23  -9        204.12        111.10       149.64 o                         
  17  23  -9         34.55       -220.49       234.91 o                         
  18  23  -9          4.96        309.85       269.49 o                         
  19  23  -9        636.37        956.92       402.08 o                         
   1  24  -9       1803.57       1851.82       157.65 o                         
   2  24  -9       8413.10       8459.42       341.71 o                         
   3  24  -9       2322.52       2036.91       169.62 o                         
   4  24  -9       2960.10       3262.88       279.71 o                         
   5  24  -9         91.82         13.37       142.63 o                         
   6  24  -9        208.60        289.26       154.97 o                         
   7  24  -9        231.42          8.30       128.78 o                         
   8  24  -9        833.37        985.13       200.90 o                         
   9  24  -9         43.75        -15.50       130.51 o                         
  10  24  -9        355.68         83.69       115.07 o                         
  11  24  -9        152.80        220.78       121.11 o                         
  12  24  -9         59.58         91.36        99.94 o                         
  13  24  -9        270.77        101.73       100.50 o                         
  14  24  -9         30.44        -21.31       106.57 o                         
  15  24  -9        267.13        194.99       197.40 o                         
  16  24  -9         68.63       -190.23       253.64 o                         
  17  24  -9         41.98         38.91       220.49 o                         
  18  24  -9         15.38        -73.50       272.38 o                         
   0  25  -9        380.23        280.97       137.96 o                         
   1  25  -9       2047.18       2155.06       167.23 o                         
   2  25  -9        641.53        785.47       112.38 o                         
   3  25  -9        132.69         84.86       117.32 o                         
   4  25  -9       2564.17       2820.75       305.85 o                         
   5  25  -9       2873.85       3635.75       349.90 o                         
   6  25  -9        406.44        585.71       195.98 o                         
   7  25  -9       1410.44        944.12       205.73 o                         
   8  25  -9       1758.62       2221.30       288.90 o                         
   9  25  -9        123.71        -25.14       118.88 o                         
  10  25  -9       1274.33       1188.68       177.70 o                         
  11  25  -9        757.91        644.27       164.87 o                         
  12  25  -9        246.41         56.14       123.50 o                         
  13  25  -9        578.08        693.94       160.53 o                         
  14  25  -9       2004.22       1842.37       265.78 o                         
  15  25  -9        285.92        161.41       221.94 o                         
   1  26  -9        433.83        375.89        90.05 o                         
   2  26  -9         26.40       -109.45       109.45 o                         
   3  26  -9        803.16        350.73       156.44 o                         
   4  26  -9         23.59         16.30       184.97 o                         
   5  26  -9       1094.92       1310.75       230.77 o                         
   6  26  -9       1635.04       2455.04       314.08 o                         
   7  26  -9        319.01        234.69       172.11 o                         
   8  26  -9        400.61        452.62       149.32 o                         
   9  26  -9         23.93        -59.22       153.72 o                         
  10  26  -9         89.20         90.18       122.94 o                         
  11  26  -9         53.51       -171.12       171.12 o                         
  12  26  -9        779.76        810.46       178.39 o                         
  13  26  -9         32.06       -118.63       135.09 o                         
  14  26  -9         83.94         -6.98       234.19 o                         
  15  26  -9        263.85        322.82       246.43 o                         
   0  27  -9         82.21         -8.47       117.19 o                         
   1  27  -9         36.82        216.59       111.71 o                         
   2  27  -9        896.04        419.70       133.59 o                         
   3  27  -9         43.93        138.54       118.99 o                         
   4  27  -9        585.36        283.08       161.82 o                         
   5  27  -9       1166.62       1149.54       235.35 o                         
   6  27  -9        520.03        693.52       188.72 o                         
   7  27  -9        626.76        523.19       226.30 o                         
   8  27  -9        435.92        214.23       137.29 o                         
   9  27  -9        107.59         96.11       120.57 o                         
  10  27  -9        133.92        -46.35       141.19 o                         
  11  27  -9        142.52        114.99       183.16 o                         
  12  27  -9        320.49        336.08       156.81 o                         
  13  27  -9        422.60        198.73       141.54 o                         
  14  27  -9        382.77        311.58       167.55 o                         
  15  27  -9        286.34        472.69       328.58 o                         
   1  28  -9        997.19        888.23       172.64 o                         
   2  28  -9        152.40        166.69       150.70 o                         
   3  28  -9       2901.45       3233.87       310.09 o                         
   4  28  -9        142.47        229.14       126.06 o                         
   5  28  -9        397.33        526.20       226.24 o                         
   6  28  -9        142.07         96.78       149.34 o                         
   7  28  -9        462.50        548.42       146.85 o                         
   8  28  -9        457.49        606.84       190.69 o                         
   9  28  -9       1547.55       2181.65       284.53 o                         
  10  28  -9        403.83        366.90       320.65 o                         
  11  28  -9        171.71        265.05       219.46 o                         
  12  28  -9        213.34         57.95       128.64 o                         
  13  28  -9        334.08        112.15       194.55 o                         
  14  28  -9        176.58        180.85       167.84 o                         
  15  28  -9        135.35        361.73       276.70 o                         
   0  29  -9         17.47       -203.20       203.20 o                         
   1  29  -9       1579.70       1136.27       255.89 o                         
   2  29  -9        169.53        140.42       134.84 o                         
   3  29  -9         36.90        112.08       205.58 o                         
   4  29  -9        608.93        543.78       140.66 o                         
   5  29  -9       1080.40       1125.79       227.02 o                         
   6  29  -9        129.00         87.41       309.91 o                         
   7  29  -9        283.73        138.65       238.19 o                         
   8  29  -9        685.32        372.39       139.53 o                         
   9  29  -9        132.06       -134.55       192.14 o                         
  10  29  -9        436.65        157.37       209.69 o                         
  11  29  -9        323.78        271.18       238.17 o                         
  12  29  -9          5.73       -142.73       205.36 o                         
  13  29  -9         57.89         12.32       203.20 o                         
  14  29  -9        222.48        204.64       237.79 o                         
   1  30  -9         30.87        210.25       348.76 o                         
   2  30  -9       1275.41       1425.60       320.49 o                         
   3  30  -9          2.85       -148.01       148.01 o                         
   4  30  -9        248.33        258.02       217.80 o                         
   5  30  -9          0.53        -32.03       128.90 o                         
   6  30  -9        273.68         60.74       140.66 o                         
   7  30  -9        192.20        138.03       154.62 o                         
   8  30  -9        196.53        -64.85       205.85 o                         
   9  30  -9         25.61       -190.27       190.27 o                         
  10  30  -9         17.59        321.21       184.11 o                         
  11  30  -9        327.56        465.18       337.95 o                         
  12  30  -9         81.41        354.35       211.40 o                         
  13  30  -9         46.57        127.37       192.04 o                         
  14  30  -9         56.30       -109.53       234.91 o                         
   0  31  -9        122.59       -234.91       282.46 o                         
   1  31  -9        589.84        365.13       419.37 o                         
   2  31  -9         60.06        -27.75       340.83 o                         
   3  31  -9         50.01        -28.88       159.51 o                         
   4  31  -9        190.21         15.40       128.60 o                         
   5  31  -9       1516.50       1528.49       205.98 o                         
   6  31  -9        316.23        567.41       169.77 o                         
   7  31  -9        689.13        591.10       185.86 o                         
   8  31  -9       1307.40       1708.36       349.67 o                         
   9  31  -9        109.95         30.89       147.36 o                         
  10  31  -9        237.32        299.14       233.73 o                         
  11  31  -9        608.33        714.67       266.70 o                         
  12  31  -9         49.05        -89.35       312.73 o                         
   1  32  -9         39.45       -230.79       230.79 o                         
   2  32  -9        723.81       1045.85       244.70 o                         
   3  32  -9        267.81        516.71       315.38 o                         
   4  32  -9        183.38        -67.29       147.23 o                         
   5  32  -9        105.02        143.19       191.55 o                         
   6  32  -9        266.93        556.50       155.06 o                         
   7  32  -9        181.05        242.85       174.94 o                         
   8  32  -9         70.24         84.55       177.81 o                         
   9  32  -9        229.64        219.05       270.93 o                         
   0  33  -9         21.99        -80.70       324.26 o                         
   1  33  -9         20.93         36.03       296.87 o                         
   2  33  -9         44.61       -141.06       224.46 o                         
   3  33  -9         50.91        154.20       291.11 o                         
   4  33  -9        286.19        909.36       389.11 o                         
   5  33  -9        182.97        -76.38       224.82 o                         
   6  33  -9        124.86       -288.23       288.23 o                         
   7  33  -9         85.75        265.17       243.55 o                         
   8  33  -9        199.94        254.34       304.80 o                         
   2  34  -9         95.95         92.23       229.14 o                         
   3  34  -9         62.32         51.88       257.96 o                         
   4  34  -9        446.66        899.27       373.26 o                         
   5  34  -9        576.55        347.31       247.88 o                         
   6  34  -9         30.62         18.73       259.41 o                         
   7  34  -9        543.69        420.81       282.46 o                         
   8  34  -9         37.41       -291.11       299.76 o                         
   9  34  -9         24.00        507.28       273.82 o                         
   0   0  -8      78538.41      79638.66      1161.25 o                         
   2   0  -8      34421.03      34499.71       446.26 o                         
   4   0  -8      55073.62      56008.39       876.05 o                         
  12   0  -8        391.29        257.94        92.40 o                         
  14   0  -8       1121.50       1214.46       157.69 o                         
  16   0  -8       2283.88       2340.63       247.00 o                         
  18   0  -8       1121.50       1948.64       479.18 o                         
  20   0  -8         49.46        140.22       171.71 o                         
  22   0  -8        469.91        492.87       370.37 o                         
   1   1  -8       6370.85       6623.18       131.88 o                         
   2   1  -8      21607.73      23141.76       245.91 o                         
   3   1  -8      22852.00      22773.83       246.65 o                         
   4   1  -8      23516.29      24418.40       332.18 o                         
   5   1  -8      21815.41      21897.19       442.40 o                         
  10   1  -8       7214.63       7119.23       275.26 o                         
  11   1  -8      19217.23      19113.86       448.85 o                         
  12   1  -8       3614.89       3739.45       138.82 o                         
  13   1  -8       8297.65       8333.67       182.46 o                         
  14   1  -8         59.40         63.15        52.50 o                         
  15   1  -8       4714.54       4494.78       190.43 o                         
  16   1  -8        137.40        265.73        68.97 o                         
  17   1  -8       8167.17       8713.03       403.34 o                         
  18   1  -8        540.17        278.87       119.35 o                         
  19   1  -8        921.96       1518.82       225.07 o                         
  20   1  -8         23.05         25.56       142.64 o                         
  21   1  -8        314.10        497.15       194.75 o                         
  22   1  -8        173.92        107.93       225.81 o                         
   0   2  -8       4700.71       4669.38       150.01 o                         
   1   2  -8       1024.20        961.00        56.10 o                         
   2   2  -8        212.56        138.77        26.67 o                         
   3   2  -8       2659.66       2707.30        89.30 o                         
   4   2  -8        432.99        399.02        52.10 o                         
   5   2  -8       7751.39       8389.88       524.57 o                         
  10   2  -8       4163.55       3659.05       187.35 o                         
  11   2  -8         75.18         99.90        45.08 o                         
  12   2  -8        636.95        627.46        73.50 o                         
  13   2  -8        929.09        882.18        65.74 o                         
  14   2  -8       1388.98       1457.59       116.22 o                         
  15   2  -8       2896.45       3098.92       156.93 o                         
  16   2  -8        513.41        649.23        86.94 o                         
  17   2  -8       4923.09       5011.44       317.39 o                         
  18   2  -8        398.95        423.59       253.36 o                         
  19   2  -8       4625.08       4831.07       369.01 o                         
  20   2  -8       2339.25       2899.80       356.27 o                         
  21   2  -8       2119.69       2720.06       365.01 o                         
  22   2  -8        158.51        292.52       241.39 o                         
   1   3  -8       2018.81       1941.94        78.53 o                         
   2   3  -8       2784.99       2685.26       140.47 o                         
   3   3  -8        588.93        545.77        41.34 o                         
   4   3  -8       7112.00       7486.92       196.47 o                         
   5   3  -8      13868.81      14071.12       493.59 o                         
  10   3  -8       1769.97       1582.94       104.16 o                         
  11   3  -8       3207.65       3044.97       145.26 o                         
  12   3  -8       1817.35       1937.78       116.72 o                         
  13   3  -8       1180.94       1236.63        76.34 o                         
  14   3  -8        174.50        146.56        77.80 o                         
  15   3  -8        212.77        196.50        75.19 o                         
  16   3  -8        480.79        333.53        85.45 o                         
  17   3  -8       4056.56       3925.75       280.76 o                         
  18   3  -8        496.33        448.31       152.04 o                         
  19   3  -8        426.87        621.61       144.38 o                         
  20   3  -8        229.68        225.52       256.29 o                         
  21   3  -8        225.40        419.23       173.68 o                         
  22   3  -8        178.27        219.84       163.57 o                         
   0   4  -8       2373.08       2407.16       109.78 o                         
   1   4  -8       5781.05       5277.94       120.53 o                         
   2   4  -8        354.12        414.20        47.64 o                         
   3   4  -8      13046.85      14874.58       217.53 o                         
   4   4  -8       6765.44       6696.09       218.12 o                         
   5   4  -8      37856.70      38101.22       817.74 o                         
   6   4  -8      29605.41      31321.73      1088.06 o                         
   9   4  -8       1908.71       1736.57       105.20 o                         
  10   4  -8        560.50        518.98        61.73 o                         
  11   4  -8      14941.44      15915.60       333.91 o                         
  12   4  -8         70.16         48.18        65.41 o                         
  13   4  -8       2501.54       2509.33       141.17 o                         
  14   4  -8        249.25        183.54        70.74 o                         
  15   4  -8        750.35        682.98        91.21 o                         
  16   4  -8        325.57        371.57        74.15 o                         
  17   4  -8        154.48        210.46        96.56 o                         
  18   4  -8        505.12        304.64       265.16 o                         
  19   4  -8        424.02        292.75       107.92 o                         
  20   4  -8         53.34        149.72       139.34 o                         
  21   4  -8        160.97        160.99       138.85 o                         
  22   4  -8          7.02        -50.98       161.69 o                         
  23   4  -8        333.48        227.70       250.76 o                         
   1   5  -8       2056.20       2109.82        79.37 o                         
   2   5  -8       3865.40       4093.64       114.18 o                         
   3   5  -8      10599.78      11221.65       238.04 o                         
   4   5  -8        406.50        380.48        70.90 o                         
   5   5  -8       7830.16       7771.53       317.41 o                         
   6   5  -8       1936.70       2362.03       302.64 o                         
   9   5  -8         31.17         19.84       103.76 o                         
  10   5  -8       3342.30       3297.04       146.36 o                         
  11   5  -8        452.34        489.22        74.57 o                         
  12   5  -8       4818.72       5704.78       216.33 o                         
  13   5  -8        332.06        235.80        59.14 o                         
  14   5  -8        236.57         25.90        64.87 o                         
  15   5  -8        186.79         13.28        73.67 o                         
  16   5  -8       1356.10       1404.90       169.11 o                         
  17   5  -8        352.54        265.64       127.38 o                         
  18   5  -8       1934.54       1950.76       218.94 o                         
  19   5  -8        303.51        174.86       150.81 o                         
  20   5  -8        256.81        405.83       167.47 o                         
  21   5  -8         44.17        152.88       162.50 o                         
  22   5  -8        745.77        870.51       231.79 o                         
  23   5  -8        135.29         46.50       182.21 o                         
   0   6  -8        602.91        725.35        74.53 o                         
   1   6  -8      11752.44      11849.62       181.33 o                         
   2   6  -8       1422.61       1391.71        75.46 o                         
   3   6  -8        517.82        553.61        47.50 o                         
   4   6  -8        539.43        487.28        52.12 o                         
   5   6  -8         42.64        106.25        36.92 o                         
   6   6  -8       5258.06       5813.56       196.00 o                         
   7   6  -8        653.17        625.45        64.85 o                         
   8   6  -8       4318.35       3679.23       337.23 o                         
   9   6  -8         69.70         -2.88       110.97 o                         
  10   6  -8       4589.72       4293.83       253.99 o                         
  11   6  -8          8.14          5.64        69.52 o                         
  12   6  -8       2194.34       2049.95       133.48 o                         
  13   6  -8       1046.49       1048.53        81.82 o                         
  14   6  -8         41.44        108.70        68.25 o                         
  15   6  -8        220.63        176.84        63.76 o                         
  16   6  -8        891.55       1196.18       213.21 o                         
  17   6  -8         18.65        -59.36       105.49 o                         
  18   6  -8       3386.41       3917.82       290.55 o                         
  19   6  -8        289.47        325.78       111.55 o                         
  20   6  -8       2427.37       2824.26       331.34 o                         
  21   6  -8        409.29        440.87       186.26 o                         
  22   6  -8        592.65        593.94       290.72 o                         
  23   6  -8        241.29        525.35       203.52 o                         
   1   7  -8       1674.83       1611.56        71.90 o                         
   2   7  -8       8384.45       8000.25       165.87 o                         
   3   7  -8       1070.70        886.75        59.31 o                         
   4   7  -8       9497.86       9683.94       211.42 o                         
   5   7  -8      12658.10      12771.72       299.50 o                         
   6   7  -8      32264.66      37332.72       611.04 o                         
   7   7  -8       8540.85       8638.19       295.43 o                         
   8   7  -8       3961.15       3497.65       344.43 o                         
   9   7  -8      16693.05      17040.02       470.19 o                         
  10   7  -8       4682.73       4426.23       253.44 o                         
  11   7  -8        133.01        165.57        56.53 o                         
  12   7  -8       2997.70       3037.00       162.73 o                         
  13   7  -8       1850.63       1672.50       160.48 o                         
  14   7  -8       1192.83       1361.44       207.52 o                         
  15   7  -8       2608.28       2833.29       170.06 o                         
  16   7  -8       3057.90       3168.66       202.33 o                         
  17   7  -8        270.56        255.90       179.48 o                         
  18   7  -8       1342.36       1484.61       198.88 o                         
  19   7  -8        242.67        197.02       112.70 o                         
  20   7  -8        159.16        523.40       176.69 o                         
  21   7  -8          8.68        -60.79       238.86 o                         
  22   7  -8        555.02        649.85       205.05 o                         
  23   7  -8         52.19        227.88       187.34 o                         
  24   7  -8        100.57        197.44       327.14 o                         
   0   8  -8      20478.05      21108.90       471.32 o                         
   1   8  -8        561.84        444.20        38.87 o                         
   2   8  -8       1960.21       2231.66        93.61 o                         
   3   8  -8       1901.94       2056.53       103.14 o                         
   4   8  -8       2829.65       2712.83       116.99 o                         
   5   8  -8      27352.38      27362.28       819.46 o                         
   6   8  -8      12337.04      12549.45       406.40 o                         
   9   8  -8       1442.73       1836.01       191.67 o                         
  10   8  -8       1286.20       1126.61       119.61 o                         
  11   8  -8       2851.25       2863.95       306.96 o                         
  12   8  -8         28.43        -21.63        57.51 o                         
  13   8  -8        454.24        437.79        77.25 o                         
  14   8  -8         31.59        -64.85       206.08 o                         
  15   8  -8        126.91         26.60        60.62 o                         
  16   8  -8        152.93        181.08        81.67 o                         
  17   8  -8       1148.81       1458.49       192.57 o                         
  18   8  -8        111.64         36.60       116.23 o                         
  19   8  -8        232.56        115.11       102.48 o                         
  20   8  -8         23.59        111.44       130.42 o                         
  21   8  -8         60.02        110.57       139.36 o                         
  22   8  -8        198.82        194.35       242.92 o                         
  23   8  -8        413.13         26.15       268.77 o                         
  24   8  -8         84.22         69.10       482.78 o                         
   1   9  -8       4679.67       5135.37       136.19 o                         
   2   9  -8       8786.68       8127.25       188.68 o                         
   3   9  -8       1154.56       1363.54        78.26 o                         
   4   9  -8      13697.19      14089.63       271.36 o                         
   5   9  -8      34792.16      36927.23       574.34 o                         
   6   9  -8       3150.88       3065.30       224.82 o                         
   8   9  -8       3367.20       3527.91       221.94 o                         
   9   9  -8       1315.40       1399.93       118.59 o                         
  10   9  -8       6198.21       5882.10       248.89 o                         
  11   9  -8       9916.00       9468.46       326.88 o                         
  12   9  -8       1106.64       1049.15       157.08 o                         
  13   9  -8       1694.82       1748.10       397.75 o                         
  14   9  -8        113.91         83.30       104.63 o                         
  15   9  -8       1290.89       1376.59       123.52 o                         
  16   9  -8       1880.17       1753.32       160.84 o                         
  17   9  -8       5330.89       5654.94       341.25 o                         
  18   9  -8        916.72       1137.35       175.05 o                         
  19   9  -8        549.97        710.05       158.71 o                         
  20   9  -8         88.40       -106.26       164.15 o                         
  21   9  -8        446.08        450.55       362.90 o                         
  22   9  -8        675.28        897.00       238.37 o                         
  23   9  -8        150.24        152.98       184.36 o                         
  24   9  -8         79.61        -63.41       260.85 o                         
   0  10  -8       7731.72       8489.86       263.61 o                         
   1  10  -8       2302.30       2182.51        90.24 o                         
   2  10  -8        132.50        114.40        31.91 o                         
   3  10  -8       1093.52       1134.06        73.85 o                         
   4  10  -8       4250.68       4141.99       154.14 o                         
   5  10  -8       1023.08       1084.84       106.80 o                         
   6  10  -8       1329.36       1560.01       123.86 o                         
   7  10  -8       1193.93       1052.03       102.32 o                         
   8  10  -8        502.10        541.27       293.99 o                         
   9  10  -8       6961.44       7351.73       647.79 o                         
  10  10  -8       2627.23       2288.53       246.43 o                         
  11  10  -8        383.24        285.35       102.32 o                         
  12  10  -8        693.73        540.43       135.47 o                         
  13  10  -8        789.69        942.60       116.60 o                         
  14  10  -8       1265.20       1232.93       118.05 o                         
  15  10  -8       1450.35       1486.14       131.34 o                         
  16  10  -8        881.64       1032.84       138.77 o                         
  17  10  -8       2106.82       2268.34       239.38 o                         
  18  10  -8        933.09        594.01       121.41 o                         
  19  10  -8       3146.60       2931.88       267.70 o                         
  20  10  -8         19.94        -19.13       164.06 o                         
  21  10  -8       1443.72       1423.56       247.21 o                         
  22  10  -8        168.68        313.30       176.22 o                         
  23  10  -8        644.19         67.78       269.49 o                         
   1  11  -8        713.69        800.89        42.12 o                         
   2  11  -8       4133.09       4010.26       145.34 o                         
   3  11  -8       1325.30       1543.08        85.91 o                         
   4  11  -8      15180.81      14966.02       326.97 o                         
   5  11  -8       2055.90       2059.32       147.17 o                         
   6  11  -8       1267.83       1343.12       117.27 o                         
   7  11  -8      13254.05      13756.99       485.39 o                         
   8  11  -8      16420.41      15192.49       697.51 o                         
   9  11  -8       3926.76       3921.34       364.61 o                         
  10  11  -8        714.21        453.96       116.73 o                         
  11  11  -8       5822.80       5406.01       315.49 o                         
  12  11  -8         16.39        -35.70        65.22 o                         
  13  11  -8       1476.90       1548.38       153.69 o                         
  14  11  -8        125.89         -0.03        77.88 o                         
  15  11  -8       1115.11       1119.10       118.68 o                         
  16  11  -8       2611.04       2323.88       186.18 o                         
  17  11  -8       2618.62       2546.56       230.46 o                         
  18  11  -8        762.51        795.10       158.46 o                         
  19  11  -8        251.19        696.13       163.54 o                         
  20  11  -8         16.25         18.63       364.84 o                         
  21  11  -8        154.63        -21.50       203.24 o                         
  22  11  -8         36.76        331.29       174.57 o                         
  23  11  -8        110.19       -190.23       383.34 o                         
   0  12  -8       2144.84       2097.35       118.44 o                         
   1  12  -8        563.82        688.13        42.27 o                         
   2  12  -8      10008.91       9300.27       173.43 o                         
   3  12  -8       4049.34       4578.85       115.32 o                         
   4  12  -8      37631.11      36255.54       525.93 o                         
   5  12  -8       3112.54       3160.81       165.81 o                         
   6  12  -8      45440.43      48711.93       629.69 o                         
   7  12  -8        634.64        402.01        92.95 o                         
   8  12  -8       2479.28       1945.54       282.46 o                         
   9  12  -8        273.48        439.48       138.35 o                         
  10  12  -8       7298.57       6422.15       362.87 o                         
  11  12  -8       2541.58       2794.43       174.95 o                         
  12  12  -8       3277.15       3252.88       198.05 o                         
  13  12  -8       1109.91        867.00       148.89 o                         
  14  12  -8        797.48        888.14       109.28 o                         
  15  12  -8        822.33        806.97       103.11 o                         
  16  12  -8        218.51        186.82       144.21 o                         
  17  12  -8         38.14         53.46       103.33 o                         
  18  12  -8        590.85        516.99       135.60 o                         
  19  12  -8        142.65         14.42       117.38 o                         
  20  12  -8        384.18        160.27       169.57 o                         
  21  12  -8         16.83          7.37       152.81 o                         
  22  12  -8        567.90        489.29       224.24 o                         
  23  12  -8          3.94       -366.05       366.05 o                         
   1  13  -8        486.11        510.21        37.74 o                         
   2  13  -8       8041.91       7960.99       144.12 o                         
   3  13  -8      11503.87      12505.77       172.73 o                         
   4  13  -8      18524.60      18224.52       395.85 o                         
   5  13  -8       6133.52       6065.63       221.49 o                         
   6  13  -8       9225.22      10386.17       280.48 o                         
   7  13  -8       4132.83       3763.12       296.81 o                         
   8  13  -8       1986.34       1869.55       162.99 o                         
   9  13  -8       5415.93       5582.65       353.63 o                         
  10  13  -8       4458.34       3818.54       213.31 o                         
  11  13  -8       1733.92       1765.70       148.19 o                         
  12  13  -8        588.83        653.15       126.85 o                         
  13  13  -8        213.18        204.60        81.58 o                         
  14  13  -8       1877.28       1948.32       151.10 o                         
  15  13  -8        649.37        664.23        95.27 o                         
  16  13  -8       2176.42       2303.30       259.58 o                         
  17  13  -8       1503.21       1800.76       213.75 o                         
  18  13  -8        973.17       1287.23       184.89 o                         
  19  13  -8         96.82         10.79       122.18 o                         
  20  13  -8         15.46         68.77       192.50 o                         
  21  13  -8         74.50         38.81       150.58 o                         
  22  13  -8          0.85        164.49       172.16 o                         
   0  14  -8        147.16        118.90        42.85 o                         
   1  14  -8       6421.49       6452.44       140.40 o                         
   2  14  -8       1227.89       1186.40        58.73 o                         
   3  14  -8        106.57        169.86        26.90 o                         
   4  14  -8       1865.08       1724.75        92.90 o                         
   5  14  -8         39.93         79.65        67.92 o                         
   6  14  -8        712.05        784.36       121.38 o                         
   7  14  -8        293.85        168.05        70.53 o                         
   8  14  -8       3564.52       3537.41       177.29 o                         
   9  14  -8        166.73         30.02        61.27 o                         
  10  14  -8       2999.04       2785.33       189.78 o                         
  11  14  -8        115.76         43.13        87.40 o                         
  12  14  -8        195.27        254.23       121.80 o                         
  13  14  -8       3106.28       3187.31       189.00 o                         
  14  14  -8        162.80        119.81        77.34 o                         
  15  14  -8        383.53        428.51        84.84 o                         
  16  14  -8       1446.97       1256.09       148.76 o                         
  17  14  -8        407.10        148.24       116.76 o                         
  18  14  -8       1270.25       1365.75       206.29 o                         
  19  14  -8        410.01         81.43       167.03 o                         
  20  14  -8       1651.32       1675.49       277.15 o                         
  21  14  -8        382.89        473.12       199.52 o                         
  22  14  -8        431.18        423.74       218.33 o                         
   1  15  -8        759.01        715.02        49.62 o                         
   2  15  -8       5136.97       4804.19       122.44 o                         
   3  15  -8       1253.51       1298.88        68.97 o                         
   4  15  -8       2726.56       2693.36       106.94 o                         
   5  15  -8       6291.51       5924.64       181.01 o                         
   6  15  -8       2506.07       2802.58       138.57 o                         
   7  15  -8       8144.84       7742.71       269.40 o                         
   8  15  -8       7609.76       7788.16       270.23 o                         
   9  15  -8       1804.22       1995.76       171.02 o                         
  10  15  -8       9080.47       8345.37       368.39 o                         
  11  15  -8       4000.96       4135.13       296.66 o                         
  12  15  -8       5478.95       5965.15       344.65 o                         
  13  15  -8         44.37         55.84        78.80 o                         
  14  15  -8       1195.72       1360.35       134.42 o                         
  15  15  -8        238.24        294.90        80.74 o                         
  16  15  -8       1853.88       2052.66       181.71 o                         
  17  15  -8        580.40        537.10       143.93 o                         
  18  15  -8       1480.78       1462.51       215.45 o                         
  19  15  -8         57.98        239.97       135.75 o                         
  20  15  -8        550.11        806.31       212.25 o                         
  21  15  -8         82.73        -50.44       152.86 o                         
   0  16  -8         90.04         41.59        37.83 o                         
   1  16  -8       2106.98       1862.75        87.86 o                         
   2  16  -8         30.53          0.06        35.31 o                         
   3  16  -8       1181.61       1253.73        72.84 o                         
   4  16  -8       1422.91       1416.33        80.94 o                         
   5  16  -8      18783.14      18720.86       314.20 o                         
   6  16  -8       1203.34       1350.95        91.42 o                         
   7  16  -8       3014.27       3087.49       180.08 o                         
   8  16  -8         66.95         68.61        81.74 o                         
   9  16  -8         28.35         66.24        82.44 o                         
  10  16  -8       3672.96       3187.09       265.78 o                         
  11  16  -8         34.98         -4.93       103.23 o                         
  12  16  -8        701.41        837.32       120.00 o                         
  13  16  -8        334.10        313.02       121.81 o                         
  14  16  -8        246.90        311.11        86.13 o                         
  15  16  -8         77.39         15.71        83.52 o                         
  16  16  -8        125.94         63.89       101.97 o                         
  17  16  -8         11.24        130.10       127.71 o                         
  18  16  -8         41.59        132.14       129.91 o                         
  19  16  -8        158.38        318.80       180.55 o                         
  20  16  -8          3.50        307.10       180.28 o                         
  21  16  -8        179.19        750.80       245.35 o                         
   1  17  -8        149.28        157.68        37.99 o                         
   2  17  -8        272.99        253.34        58.05 o                         
   3  17  -8       3614.01       3867.10       124.69 o                         
   4  17  -8       2229.64       2153.29       101.72 o                         
   5  17  -8       4816.42       4919.96       165.62 o                         
   6  17  -8       5744.65       5850.48       178.73 o                         
   7  17  -8       4992.50       4903.37       235.07 o                         
   8  17  -8       6592.44       6324.72       234.17 o                         
   9  17  -8        397.44        294.56        87.89 o                         
  10  17  -8       1209.88       1102.53       178.31 o                         
  11  17  -8        389.02        415.95       128.60 o                         
  12  17  -8       2132.26       2244.84       174.55 o                         
  13  17  -8        205.15        154.93        88.34 o                         
  14  17  -8       2005.80       1833.93       155.84 o                         
  15  17  -8        304.76        280.08        82.96 o                         
  16  17  -8       3041.14       3486.55       240.15 o                         
  17  17  -8          6.81        -43.57       124.48 o                         
  18  17  -8       2427.39       2770.00       280.55 o                         
  19  17  -8        216.32        214.60       116.04 o                         
  20  17  -8        101.56        497.83       199.28 o                         
  21  17  -8        182.63        287.41       201.37 o                         
   0  18  -8       1533.29       1449.33       214.00 o                         
   1  18  -8        495.86        443.21        73.90 o                         
   2  18  -8        260.82        190.23        46.55 o                         
   3  18  -8        219.49        121.99        39.78 o                         
   4  18  -8        938.08        839.71        70.61 o                         
   5  18  -8         54.54        -35.84        48.39 o                         
   6  18  -8        737.28        625.08        70.89 o                         
   7  18  -8        176.50        -92.67        92.67 o                         
   8  18  -8       1952.40       1682.20       143.09 o                         
   9  18  -8       1071.72        840.39       132.26 o                         
  10  18  -8        134.26        -22.42       102.80 o                         
  11  18  -8        397.67        245.30        87.76 o                         
  12  18  -8        144.24        126.12        77.13 o                         
  13  18  -8       1001.11        749.69       107.65 o                         
  14  18  -8       2216.74       2339.21       172.88 o                         
  15  18  -8         70.70        -81.86        81.86 o                         
  16  18  -8        948.66        669.79       129.10 o                         
  17  18  -8        187.88        104.95       141.30 o                         
  18  18  -8        764.11        745.07       168.83 o                         
  19  18  -8        188.48        318.54       147.15 o                         
  20  18  -8        928.99       1087.29       275.56 o                         
  21  18  -8         65.24         50.14       210.44 o                         
   1  19  -8        158.72         45.36        87.22 o                         
   2  19  -8        780.60       1013.25        89.83 o                         
   3  19  -8         83.23         16.00        62.22 o                         
   4  19  -8       1220.47       1130.32        94.08 o                         
   5  19  -8        627.32        263.49       105.37 o                         
   6  19  -8       1959.95       1826.62       127.25 o                         
   7  19  -8       2061.29       1752.98       145.17 o                         
   8  19  -8        342.52        294.96       136.25 o                         
   9  19  -8        944.44        860.99       117.87 o                         
  10  19  -8       2363.00       2359.52       204.94 o                         
  11  19  -8        728.03        602.92        89.38 o                         
  12  19  -8       3452.25       3560.10       183.59 o                         
  13  19  -8        122.38        -51.58        76.55 o                         
  14  19  -8         20.17        -92.86        94.80 o                         
  15  19  -8          3.73        -67.51        92.70 o                         
  16  19  -8        421.89        269.83       106.05 o                         
  17  19  -8         53.97        110.68       130.84 o                         
  18  19  -8        770.05        737.79       192.83 o                         
  19  19  -8         10.79        -24.78       190.83 o                         
  20  19  -8         10.32        263.73       194.11 o                         
  21  19  -8         31.92       -230.91       267.33 o                         
   0  20  -8       4111.55       4247.98       273.71 o                         
   1  20  -8       1160.24       1109.41        88.87 o                         
   2  20  -8       2402.14       2072.32       157.36 o                         
   3  20  -8        447.40        376.28        66.85 o                         
   4  20  -8       8214.12       8036.86       261.41 o                         
   5  20  -8       2200.50       2127.79       166.76 o                         
   6  20  -8      10071.65      10641.92       354.56 o                         
   7  20  -8       2923.54       2731.46       188.82 o                         
   8  20  -8        344.25        346.54       111.03 o                         
   9  20  -8        418.37        297.23       110.82 o                         
  10  20  -8       1028.34        923.78       116.67 o                         
  11  20  -8        779.11        846.05       104.23 o                         
  12  20  -8       3086.20       3254.91       187.04 o                         
  13  20  -8         96.28          4.63        83.86 o                         
  14  20  -8         80.96        -67.49        93.22 o                         
  15  20  -8        202.99         83.06        72.50 o                         
  16  20  -8       1369.83       1503.87       203.24 o                         
  17  20  -8          3.33         69.22       154.78 o                         
  18  20  -8        261.24        449.10       148.88 o                         
  19  20  -8         30.37        -70.52       148.42 o                         
  20  20  -8        251.41        513.83       208.88 o                         
  21  20  -8         31.60        497.19       383.34 o                         
   1  21  -8       1671.70       1455.11       135.25 o                         
   2  21  -8       1976.45       1903.39       199.56 o                         
   3  21  -8       2017.01       1869.50       124.59 o                         
   4  21  -8       6212.37       6170.05       267.16 o                         
   5  21  -8       3437.04       3734.91       220.68 o                         
   6  21  -8        183.49        124.64        92.85 o                         
   7  21  -8       2157.14       2113.34       201.08 o                         
   8  21  -8        434.53        275.19       110.31 o                         
   9  21  -8        304.89        214.86        75.31 o                         
  10  21  -8          8.27        -51.56        69.23 o                         
  11  21  -8       1103.88       1112.09       112.51 o                         
  12  21  -8         23.06        -76.08        76.08 o                         
  13  21  -8        427.64        322.00        93.75 o                         
  14  21  -8        562.20        536.96        95.64 o                         
  15  21  -8        133.66         87.74        86.13 o                         
  16  21  -8        279.51        198.92       100.41 o                         
  17  21  -8        545.40        449.98       187.76 o                         
  18  21  -8          3.56        -89.95       179.95 o                         
  19  21  -8        164.85        -20.87       174.96 o                         
  20  21  -8          1.36       -260.85       281.02 o                         
   0  22  -8        628.73        499.63       166.21 o                         
   1  22  -8       1262.02       1126.76       106.30 o                         
   2  22  -8        558.28        339.03        98.19 o                         
   3  22  -8          3.37        -61.93        61.93 o                         
   4  22  -8        426.68        223.66        84.31 o                         
   5  22  -8        655.66        579.30       105.65 o                         
   6  22  -8        809.69        539.89       142.23 o                         
   7  22  -8       2636.88       2351.84       216.26 o                         
   8  22  -8        263.05        248.13       116.24 o                         
   9  22  -8        687.64        671.68       100.10 o                         
  10  22  -8         10.04        -76.10        76.10 o                         
  11  22  -8         75.89         99.72        67.82 o                         
  12  22  -8        132.47         90.72        76.78 o                         
  13  22  -8       1189.63       1160.61       135.13 o                         
  14  22  -8        456.41        439.24       115.47 o                         
  15  22  -8       1457.15       1906.38       199.74 o                         
  16  22  -8        259.16        -95.59       249.21 o                         
  17  22  -8         60.84        125.53       162.40 o                         
  18  22  -8         31.62       -381.90       381.90 o                         
  19  22  -8       1041.77        992.95       377.58 o                         
   1  23  -8       1081.93        900.86        97.71 o                         
   2  23  -8       2968.81       2769.61       196.79 o                         
   3  23  -8       1112.57       1348.30       189.57 o                         
   4  23  -8       3965.23       3961.16       251.09 o                         
   5  23  -8       1504.52       1438.37       171.10 o                         
   6  23  -8        582.05        745.74       147.90 o                         
   7  23  -8       6178.44       6800.14       352.02 o                         
   8  23  -8       8864.34       9900.62       360.88 o                         
   9  23  -8       1281.24       1335.94       139.89 o                         
  10  23  -8       1357.03       1523.92       142.43 o                         
  11  23  -8       3761.90       4027.90       222.51 o                         
  12  23  -8        240.83        238.21       100.29 o                         
  13  23  -8       1699.94       1791.20       167.69 o                         
  14  23  -8        893.58       1035.68       161.46 o                         
  15  23  -8        656.27        621.91       155.32 o                         
  16  23  -8        231.74        507.59       198.36 o                         
  17  23  -8        187.03       -377.58       377.58 o                         
  18  23  -8        142.46        223.38       237.79 o                         
  19  23  -8        111.18        466.93       282.46 o                         
   0  24  -8       7818.13       8663.85       437.22 o                         
   1  24  -8       3812.62       3688.63       210.38 o                         
   2  24  -8       1937.61       1707.18       179.08 o                         
   3  24  -8        951.77        939.69       135.32 o                         
   4  24  -8       4239.97       4020.39       353.95 o                         
   5  24  -8       1115.92       1077.33       222.36 o                         
   6  24  -8       6917.88       7054.35       362.35 o                         
   7  24  -8          2.61        294.76       105.84 o                         
   8  24  -8        167.84        419.82       119.79 o                         
   9  24  -8         25.51        -35.20        97.89 o                         
  10  24  -8        179.79        139.55       165.90 o                         
  11  24  -8         37.96        -93.96        93.96 o                         
  12  24  -8        316.97        195.19       105.03 o                         
  13  24  -8        415.74        338.04       105.86 o                         
  14  24  -8         42.33        -15.91       107.03 o                         
  15  24  -8         61.00        137.22       218.00 o                         
  16  24  -8         46.98       -161.41       255.08 o                         
  17  24  -8          2.88       -116.73       281.02 o                         
  18  24  -8         24.02        309.85       286.79 o                         
  19  24  -8         22.52        246.43       240.67 o                         
   1  25  -8        858.14        673.52       115.66 o                         
   2  25  -8        584.67        403.35       167.16 o                         
   3  25  -8       2589.71       2563.47       218.83 o                         
   4  25  -8        273.61        295.56       157.55 o                         
   5  25  -8       1325.25       1368.31       244.04 o                         
   6  25  -8       4215.77       4750.89       395.14 o                         
   7  25  -8       2021.00       2159.37       279.38 o                         
   8  25  -8       1078.91       1023.61       145.18 o                         
   9  25  -8       1211.94       1346.45       156.40 o                         
  10  25  -8       1274.39       1113.05       228.90 o                         
  11  25  -8        439.26        235.84       170.54 o                         
  12  25  -8       1911.62       1918.55       213.01 o                         
  13  25  -8        622.96        550.19       126.23 o                         
  14  25  -8        408.04        685.32       164.91 o                         
  15  25  -8        760.55        875.75       356.89 o                         
  16  25  -8        834.79        606.72       318.49 o                         
  17  25  -8        636.43        551.96       314.17 o                         
  18  25  -8        617.46        299.76       288.23 o                         
   0  26  -8          4.78        -84.99       130.19 o                         
   1  26  -8       2160.85       1832.12       189.38 o                         
   2  26  -8         82.01         34.10        94.23 o                         
   3  26  -8         39.49         21.74        93.21 o                         
   4  26  -8        166.74         85.20       165.04 o                         
   5  26  -8        233.50        132.48       172.58 o                         
   6  26  -8        381.47        594.10       202.12 o                         
   7  26  -8       1731.45       1878.14       225.28 o                         
   8  26  -8        998.17        835.77       170.91 o                         
   9  26  -8        170.77        -83.00       129.46 o                         
  10  26  -8        172.91        -88.98       138.04 o                         
  11  26  -8         29.74        -16.59       135.00 o                         
  12  26  -8         17.12        -30.06       239.52 o                         
  13  26  -8        109.76         24.07       164.17 o                         
  14  26  -8        983.86        880.13       281.01 o                         
  15  26  -8         96.99        210.41       214.73 o                         
   1  27  -8        106.75         59.62       110.26 o                         
   2  27  -8        138.53        186.08       119.19 o                         
   3  27  -8        162.96        179.32       142.51 o                         
   4  27  -8        253.99        173.58       163.12 o                         
   5  27  -8        266.49        333.38       592.31 o                         
   6  27  -8        188.57        244.47       133.43 o                         
   7  27  -8        753.76        779.04       176.19 o                         
   8  27  -8        343.13        392.46       168.03 o                         
   9  27  -8         53.32        -28.62       131.45 o                         
  10  27  -8        162.29        -40.42       127.62 o                         
  11  27  -8        399.40         86.57       142.86 o                         
  12  27  -8        354.38        228.93       155.60 o                         
  13  27  -8        334.49         71.58       150.44 o                         
  14  27  -8         12.14        274.20       167.25 o                         
  15  27  -8        121.16        600.96       348.76 o                         
   0  28  -8        118.75        474.74       183.54 o                         
   1  28  -8       1742.61       1942.35       253.77 o                         
   2  28  -8         61.92        192.00       152.10 o                         
   3  28  -8         36.35        -24.58       119.10 o                         
   4  28  -8         42.36         66.11       137.29 o                         
   5  28  -8       3082.94       3483.46       340.29 o                         
   6  28  -8        167.91         86.49       147.61 o                         
   7  28  -8       1017.68       1159.56       198.63 o                         
   8  28  -8         21.17        -75.98       125.04 o                         
   9  28  -8        128.60        -58.68       141.47 o                         
  10  28  -8        560.03        340.28       161.42 o                         
  11  28  -8       1460.78       1428.18       250.51 o                         
  12  28  -8        688.85        858.50       215.97 o                         
  13  28  -8        444.39        273.07       174.20 o                         
  14  28  -8         42.82        100.76       176.60 o                         
   1  29  -8       1022.53        653.99       302.59 o                         
   2  29  -8        273.81        193.61       138.66 o                         
   3  29  -8       1425.99       1652.24       238.07 o                         
   4  29  -8        695.51        557.12       185.13 o                         
   5  29  -8        396.86        474.41       148.38 o                         
   6  29  -8        729.67        658.62       187.94 o                         
   7  29  -8        278.16         12.78       181.77 o                         
   8  29  -8        322.14        292.03       140.59 o                         
   9  29  -8        535.93        424.50       161.74 o                         
  10  29  -8        406.79        293.30       173.41 o                         
  11  29  -8         36.20         27.10       263.19 o                         
  12  29  -8        355.38        356.08       212.27 o                         
  13  29  -8        152.67       -170.62       280.30 o                         
  14  29  -8          2.63        266.61       253.64 o                         
   0  30  -8       1413.32       1642.90       478.46 o                         
   1  30  -8         25.11        -93.93       120.95 o                         
   2  30  -8        427.11        495.09       148.91 o                         
   3  30  -8          1.86         75.83       118.14 o                         
   4  30  -8        244.84        329.06       135.56 o                         
   5  30  -8         21.33       -129.85       129.85 o                         
   6  30  -8        104.49        157.87       162.48 o                         
   7  30  -8         11.08       -136.11       149.08 o                         
   8  30  -8        307.14         89.97       138.00 o                         
   9  30  -8         92.52         92.52       127.47 o                         
  10  30  -8         38.97        116.66       155.82 o                         
  11  30  -8          1.82         72.01       178.68 o                         
  12  30  -8          3.24        181.15       355.96 o                         
  13  30  -8         82.32        918.01       312.73 o                         
   1  31  -8        416.83       -182.06       182.06 o                         
   2  31  -8         29.81        143.21       142.12 o                         
   3  31  -8       1549.74       1797.18       219.33 o                         
   4  31  -8        232.54        215.21       140.71 o                         
   5  31  -8        286.91        177.91       122.52 o                         
   6  31  -8       1412.61       1584.14       234.64 o                         
   7  31  -8        476.55        369.93       166.64 o                         
   8  31  -8        288.98         44.53       162.03 o                         
   9  31  -8        826.25        603.19       159.25 o                         
  10  31  -8        483.78        179.58       160.98 o                         
  11  31  -8        195.70        644.38       265.38 o                         
  12  31  -8        126.86        384.35       230.61 o                         
   0  32  -8       1260.05        929.47       236.93 o                         
   1  32  -8         15.56        -22.11       141.67 o                         
   2  32  -8        244.87        112.37       140.37 o                         
   3  32  -8         38.87        -42.88       135.72 o                         
   4  32  -8        610.50        660.34       177.09 o                         
   5  32  -8        265.95        335.51       150.10 o                         
   6  32  -8        430.88        427.56       174.31 o                         
   7  32  -8        273.41        334.03       149.48 o                         
   8  32  -8         44.61         92.39       205.31 o                         
   9  32  -8         24.32         73.59       136.14 o                         
  10  32  -8          5.00         36.03       266.61 o                         
  11  32  -8         92.61       -347.31       347.31 o                         
   1  33  -8          3.58        -79.69       155.88 o                         
   2  33  -8        161.76        -16.22       136.74 o                         
   3  33  -8         38.20        -92.37       152.02 o                         
   4  33  -8        193.92        140.91       153.93 o                         
   5  33  -8         51.81         58.08       147.12 o                         
   6  33  -8        213.44        -25.56       220.20 o                         
   7  33  -8        222.70        338.16       196.07 o                         
   8  33  -8        145.25        123.94       158.28 o                         
   0  34  -8         60.94       -180.14       355.96 o                         
   1  34  -8         35.62       -135.47       337.23 o                         
   2  34  -8        161.07        -93.67       260.85 o                         
   3  34  -8         25.14       -341.55       341.55 o                         
   4  34  -8        134.28       -319.93       335.79 o                         
   5  34  -8        110.88        358.84       312.73 o                         
   6  34  -8        164.14        -59.62       181.96 o                         
   7  34  -8        414.55        323.66       244.99 o                         
   8  34  -8         56.91        182.49       483.50 o                         
   9  34  -8        910.60        618.25       273.82 o                         
   5  35  -8         53.92        160.41       351.64 o                         
   6  35  -8         18.18       -197.80       217.61 o                         
   7  35  -8        193.63        164.29       244.99 o                         
   8  35  -8         97.97        -70.89       170.71 o                         
   3  36  -8         93.09        -33.15       247.88 o                         
   4  36  -8        234.59        795.51       402.08 o                         
   5  36  -8       1249.04       1294.14       419.37 o                         
   2   0  -7     130314.55     127828.66       955.00 o                         
   4   0  -7     124520.47     125876.43      1122.66 o                         
   6   0  -7       7096.16       6674.02       291.73 o                         
  10   0  -7       3130.48       2624.32       208.97 o                         
  12   0  -7         63.85        149.35        47.72 o                         
  14   0  -7         38.53        -10.93        76.25 o                         
  16   0  -7         31.18        124.50       100.41 o                         
  18   0  -7        605.28        397.45       212.57 o                         
  20   0  -7       1112.62       1494.46       472.69 o                         
   0   1  -7      24141.38      24979.46       408.71 o                         
   1   1  -7      19568.76      19393.47       209.57 o                         
   2   1  -7      17121.01      17471.85       200.68 o                         
   3   1  -7        654.49        626.53        74.24 o                         
   4   1  -7      30130.35      29451.48       389.21 o                         
   5   1  -7      44852.27      45563.23       513.52 o                         
   6   1  -7      15130.25      16070.40       315.16 o                         
   8   1  -7      13760.75      13792.88       294.36 o                         
   9   1  -7       6606.68       5802.03       255.08 o                         
  10   1  -7       4505.57       4323.52       186.39 o                         
  11   1  -7      12388.60      12459.84       245.40 o                         
  12   1  -7        379.21        329.45        58.20 o                         
  13   1  -7      14799.24      14310.09       344.73 o                         
  14   1  -7       2124.47       2064.36       128.21 o                         
  15   1  -7       3979.74       4407.89       192.55 o                         
  16   1  -7        178.29        159.78        66.03 o                         
  17   1  -7       4757.03       5465.82       228.26 o                         
  18   1  -7        341.04        173.17       178.89 o                         
  19   1  -7       3141.77       3167.45       267.91 o                         
  20   1  -7        274.94        324.79       139.35 o                         
  21   1  -7       2023.39       2793.85       330.76 o                         
  22   1  -7        428.62        512.27       261.30 o                         
  23   1  -7        620.88        696.46       392.71 o                         
   1   2  -7        278.36        289.63        33.43 o                         
   2   2  -7        386.83        300.47        30.84 o                         
   3   2  -7        278.79        280.32        35.48 o                         
   4   2  -7       2546.77       2306.09       111.62 o                         
   5   2  -7       8781.34       8334.29       202.24 o                         
   6   2  -7       1039.54       1197.87        87.93 o                         
   7   2  -7       8147.42       6328.04       494.31 o                         
   8   2  -7        976.33        930.98        80.70 o                         
   9   2  -7       1656.91       1668.84       131.14 o                         
  10   2  -7       2815.47       2458.72       115.01 o                         
  11   2  -7       1411.28       1251.45        80.82 o                         
  12   2  -7       1908.13       2094.98        89.95 o                         
  13   2  -7        883.00        787.56        90.50 o                         
  14   2  -7        435.34        292.84        60.59 o                         
  15   2  -7       2596.56       2725.54       153.16 o                         
  16   2  -7        668.35        582.61       100.28 o                         
  17   2  -7       4897.79       5350.63       228.78 o                         
  18   2  -7        654.55        620.36       159.75 o                         
  19   2  -7       4908.15       4637.06       388.74 o                         
  20   2  -7        406.01        192.42       146.34 o                         
  21   2  -7       1948.34       2432.63       410.14 o                         
  22   2  -7        172.16       -112.94       159.49 o                         
  23   2  -7        368.89        217.32       238.22 o                         
   0   3  -7       1634.72       1725.07        85.36 o                         
   1   3  -7       2791.88       2805.13        86.70 o                         
   2   3  -7       1618.70       1607.07        60.56 o                         
   3   3  -7       3570.80       3525.33       107.86 o                         
   4   3  -7      10768.33      11238.96       228.34 o                         
   5   3  -7      21493.10      20986.97       347.68 o                         
   6   3  -7       8735.68       9251.89       292.52 o                         
   7   3  -7      12069.37      11703.50       673.01 o                         
   8   3  -7       9372.18       9237.71       249.32 o                         
   9   3  -7       3780.13       3383.28       167.08 o                         
  10   3  -7       1764.05       1560.77       107.59 o                         
  11   3  -7        238.94        150.49        43.72 o                         
  12   3  -7        633.45        759.14        70.12 o                         
  13   3  -7       2506.22       2403.02       146.47 o                         
  14   3  -7        782.96        898.78        86.19 o                         
  15   3  -7       1024.49       1216.66       101.82 o                         
  16   3  -7        864.21        570.50        76.51 o                         
  17   3  -7         50.82        114.82        69.83 o                         
  18   3  -7         94.89        183.27        82.17 o                         
  19   3  -7        997.80       1041.52       392.77 o                         
  20   3  -7        726.79        584.50       168.86 o                         
  21   3  -7        241.80        493.27       206.77 o                         
  22   3  -7        126.30        241.51       152.13 o                         
  23   3  -7         34.77        288.23       366.05 o                         
   1   4  -7       3957.30       3553.90        95.40 o                         
   2   4  -7       6633.26       6692.87       116.87 o                         
   3   4  -7      15313.62      14831.39       254.70 o                         
   4   4  -7       3857.83       3857.16       136.14 o                         
   5   4  -7      25436.96      24982.37       383.91 o                         
   6   4  -7        248.95        163.39        65.99 o                         
   7   4  -7      25352.01      22950.15       926.65 o                         
   9   4  -7       9612.72       9506.36       286.83 o                         
  10   4  -7       3401.56       3113.45       150.78 o                         
  11   4  -7       2100.21       1805.15       127.52 o                         
  12   4  -7        353.40        338.61        49.33 o                         
  13   4  -7       4355.17       4410.31       196.88 o                         
  14   4  -7        512.35        472.61       100.65 o                         
  15   4  -7        654.39        635.02        81.53 o                         
  16   4  -7        380.00        332.30        58.41 o                         
  17   4  -7       2453.54       2353.76       153.00 o                         
  18   4  -7        715.34        483.28       100.71 o                         
  19   4  -7        449.77        329.80       135.21 o                         
  20   4  -7        127.07        295.63       160.28 o                         
  21   4  -7        588.52        547.40       191.32 o                         
  22   4  -7          4.73        222.29       136.24 o                         
  23   4  -7        387.93        275.90       204.64 o                         
   0   5  -7      25458.01      26935.92       340.93 o                         
   1   5  -7       6670.63       6329.97       122.44 o                         
   2   5  -7       3379.90       3062.54        90.60 o                         
   3   5  -7       4664.06       4875.59       121.95 o                         
   4   5  -7       8927.20       9448.12       165.35 o                         
   5   5  -7      31081.41      32391.49       309.42 o                         
   6   5  -7        307.79        310.96       121.53 o                         
   7   5  -7       2810.58       2893.81       331.46 o                         
   8   5  -7       2083.25       1880.69       227.70 o                         
   9   5  -7        141.56        142.88        62.66 o                         
  10   5  -7       1379.50       1111.89       108.23 o                         
  11   5  -7       2551.88       2422.52       193.22 o                         
  12   5  -7        901.40        929.35        74.70 o                         
  13   5  -7        608.19        415.08        92.98 o                         
  14   5  -7       1256.72       1413.67       109.67 o                         
  15   5  -7       2055.58       2105.78       135.03 o                         
  16   5  -7        555.87        566.25        78.85 o                         
  17   5  -7        264.62         12.50        77.80 o                         
  18   5  -7        532.76        331.53       103.67 o                         
  19   5  -7        176.78        182.15       108.87 o                         
  20   5  -7       2106.82       2004.85       294.15 o                         
  21   5  -7         46.17        144.47       147.44 o                         
  22   5  -7        304.65        184.31       133.16 o                         
  23   5  -7         10.11       -298.32       298.32 o                         
   1   6  -7       3206.95       3131.19        92.24 o                         
   2   6  -7       9227.47       9145.87       156.48 o                         
   3   6  -7        678.03        643.17        44.12 o                         
   4   6  -7        269.94        210.00        33.64 o                         
   5   6  -7       2920.20       2955.05       124.60 o                         
   6   6  -7       3126.09       3292.59       246.85 o                         
   7   6  -7       2767.77       2961.38       222.24 o                         
   8   6  -7       8051.62       7968.59       540.43 o                         
   9   6  -7        794.94       1011.14       156.36 o                         
  10   6  -7       2509.70       2269.12       151.40 o                         
  11   6  -7        496.39        559.83        66.92 o                         
  12   6  -7       2179.99       2227.04       115.46 o                         
  13   6  -7        813.21        839.03       288.23 o                         
  14   6  -7       1589.15       1684.35       164.64 o                         
  15   6  -7         13.67        -52.50        52.50 o                         
  16   6  -7       1473.15       1651.10       110.91 o                         
  17   6  -7         30.75       -101.85       110.63 o                         
  18   6  -7       3209.65       3676.55       233.44 o                         
  19   6  -7         43.45         63.90       107.13 o                         
  20   6  -7       1787.95       1820.17       279.39 o                         
  21   6  -7        278.01        328.69       182.94 o                         
  22   6  -7        412.54        364.74       212.59 o                         
  23   6  -7         39.66        528.90       335.79 o                         
  24   6  -7        385.50        152.76       260.85 o                         
   0   7  -7       1798.28       1735.04       101.76 o                         
   1   7  -7        664.40        652.64        39.83 o                         
   2   7  -7       5909.51       6118.56       126.25 o                         
   3   7  -7       9499.92       9886.63       176.23 o                         
   4   7  -7       4890.16       5401.86       146.99 o                         
   5   7  -7       4871.50       4212.97       159.31 o                         
   6   7  -7      13520.63      13989.18       490.52 o                         
   7   7  -7      25574.95      26355.62       663.77 o                         
   8   7  -7      27077.67      26808.72       654.07 o                         
   9   7  -7       3450.78       3429.89       206.36 o                         
  10   7  -7      12071.92      11227.41       294.33 o                         
  11   7  -7       2902.02       2985.13       172.44 o                         
  12   7  -7       7609.57       7959.56       246.26 o                         
  13   7  -7       1814.62       1636.76        94.10 o                         
  14   7  -7        709.21        852.81        98.38 o                         
  15   7  -7       2326.54       2247.09       135.34 o                         
  16   7  -7       1132.38        866.96       112.46 o                         
  17   7  -7        515.00        530.25       101.94 o                         
  18   7  -7       1957.26       2033.03       180.81 o                         
  19   7  -7        132.50        -48.16       101.32 o                         
  20   7  -7        757.57       1109.69       236.06 o                         
  21   7  -7        345.44        624.67       183.67 o                         
  22   7  -7        279.61        327.02       171.19 o                         
  23   7  -7         65.36        511.41       390.55 o                         
  24   7  -7        173.26       -399.20       399.20 o                         
   1   8  -7       3538.29       3289.90        87.41 o                         
   2   8  -7        269.87        343.67        35.82 o                         
   3   8  -7      15348.49      15010.36       210.45 o                         
   4   8  -7       3471.00       3316.99       125.22 o                         
   5   8  -7       2599.04       2357.77       127.96 o                         
   6   8  -7       1615.03       1489.60       168.57 o                         
   7   8  -7      10564.30      10051.29       419.54 o                         
   8   8  -7       7330.78       7497.83       244.48 o                         
   9   8  -7      17740.21      19240.66       378.29 o                         
  10   8  -7        121.57          9.76        51.12 o                         
  11   8  -7       1128.90       1104.49        90.13 o                         
  12   8  -7       2142.04       2207.20       237.18 o                         
  13   8  -7        145.31         66.51        73.32 o                         
  14   8  -7        180.26        143.12        93.67 o                         
  15   8  -7         70.53        -65.21        65.21 o                         
  16   8  -7         67.45          7.82        71.41 o                         
  17   8  -7        155.69         -3.27        92.01 o                         
  18   8  -7         18.07        -22.56       108.70 o                         
  19   8  -7        245.21        193.94       107.13 o                         
  20   8  -7        101.89         96.00       211.15 o                         
  21   8  -7         39.15         44.01       239.66 o                         
  22   8  -7        103.89        -62.77       172.83 o                         
  23   8  -7        155.13        -25.22       214.01 o                         
  24   8  -7        155.07         18.73       260.85 o                         
   0   9  -7       3067.87       3196.42       129.03 o                         
   1   9  -7       6213.66       6424.38       131.18 o                         
   2   9  -7        333.00        308.68        36.55 o                         
   3   9  -7       5416.95       5951.01       160.10 o                         
   4   9  -7       2757.09       2610.65       107.81 o                         
   5   9  -7      17818.65      18920.62       332.05 o                         
   7   9  -7       6589.72       5695.23       346.10 o                         
   8   9  -7       2102.75       1926.59       112.86 o                         
   9   9  -7      10184.97      10805.02       307.13 o                         
  10   9  -7       9667.59       8757.81       443.87 o                         
  11   9  -7       6612.60       6734.51       294.32 o                         
  12   9  -7       7281.24       8322.23       300.24 o                         
  13   9  -7       1365.27       1148.78        71.04 o                         
  14   9  -7        340.49        248.61        65.48 o                         
  15   9  -7       1943.54       2130.49       140.00 o                         
  16   9  -7       1552.20       1507.59       145.60 o                         
  17   9  -7        654.60        395.09       122.82 o                         
  18   9  -7        938.56       1185.72       161.94 o                         
  19   9  -7       1751.77       1438.73       199.22 o                         
  20   9  -7        751.38        555.09       177.16 o                         
  21   9  -7        786.62       1309.89       257.32 o                         
  22   9  -7        193.31        263.99       142.87 o                         
  23   9  -7        603.99        362.52       474.86 o                         
  24   9  -7         97.62        -72.06       315.61 o                         
   1  10  -7       4140.84       4320.63        92.07 o                         
   2  10  -7       2674.11       2756.46       117.05 o                         
   3  10  -7        226.19        190.61        32.68 o                         
   4  10  -7       6115.40       6016.02       176.27 o                         
   5  10  -7       8036.73       7570.51       254.79 o                         
   6  10  -7       4159.36       4806.20       364.61 o                         
   7  10  -7       3700.63       3200.91       354.52 o                         
   8  10  -7       1455.57       1561.86       156.29 o                         
   9  10  -7       3061.84       3116.37       225.40 o                         
  10  10  -7       4245.73       3999.16       317.05 o                         
  11  10  -7       7823.19       8247.83       260.55 o                         
  12  10  -7       2679.43       2648.73       146.41 o                         
  13  10  -7       2799.41       2520.44       109.67 o                         
  14  10  -7        352.47        214.11        66.11 o                         
  15  10  -7       1839.79       1702.92       129.52 o                         
  16  10  -7       1917.75       1598.62       180.04 o                         
  17  10  -7       3623.95       3743.60       276.17 o                         
  18  10  -7       1266.79       1170.80       168.04 o                         
  19  10  -7       2423.60       2140.19       228.21 o                         
  20  10  -7        132.04       -117.30       167.41 o                         
  21  10  -7       1195.76       1315.33       246.24 o                         
  22  10  -7         85.50         89.36       144.95 o                         
  23  10  -7        305.20        413.80       644.19 o                         
  24  10  -7        379.12        711.92       403.52 o                         
   0  11  -7      12411.13      12864.86       250.65 o                         
   1  11  -7         35.27         24.09        18.63 o                         
   2  11  -7       2299.54       1978.93        80.17 o                         
   3  11  -7        792.80        981.41        52.71 o                         
   4  11  -7       4412.69       3887.69       120.31 o                         
   5  11  -7       2392.51       1841.60       115.05 o                         
   6  11  -7      38492.59      39926.59       774.08 o                         
   7  11  -7      20243.17      18886.68       560.95 o                         
   8  11  -7        874.84        688.57       372.53 o                         
   9  11  -7      27079.04      28534.69       584.09 o                         
  10  11  -7       2501.94       2414.10       179.34 o                         
  11  11  -7       5058.59       4687.23       219.51 o                         
  12  11  -7        180.95        104.02        55.75 o                         
  13  11  -7       2439.16       2333.78       129.89 o                         
  14  11  -7        793.92        616.19        87.21 o                         
  15  11  -7       4300.84       4582.04       213.31 o                         
  16  11  -7        999.15        906.23       118.25 o                         
  17  11  -7        133.07        163.45       109.05 o                         
  18  11  -7        400.05        210.00       114.47 o                         
  19  11  -7       1321.66       1639.35       199.58 o                         
  20  11  -7         96.20        145.54       159.10 o                         
  21  11  -7        485.34        741.12       218.83 o                         
  22  11  -7          8.02        526.56       172.71 o                         
  23  11  -7         85.01       -237.78       547.63 o                         
   1  12  -7       1723.86       2202.07        65.05 o                         
   2  12  -7      44626.21      44121.46       301.26 o                         
   3  12  -7       1125.35       1245.44        59.93 o                         
   4  12  -7      61057.02      62037.89       539.19 o                         
   5  12  -7        416.90        386.15        52.00 o                         
   6  12  -7       1695.29       1794.68       151.72 o                         
   7  12  -7       1461.87       1676.40       131.19 o                         
   8  12  -7      47214.21      50207.68       793.03 o                         
   9  12  -7       1475.76       1532.38       122.82 o                         
  10  12  -7      11399.96      10680.12       329.67 o                         
  11  12  -7        325.74        235.46        88.38 o                         
  12  12  -7       1190.00       1109.69       100.44 o                         
  13  12  -7       1940.76       1804.77       118.28 o                         
  14  12  -7       2764.16       2828.13       170.06 o                         
  15  12  -7       1311.16       1171.31       115.85 o                         
  16  12  -7        509.84        362.68       107.48 o                         
  17  12  -7        555.32        432.36       130.71 o                         
  18  12  -7       1635.47       1934.94       220.22 o                         
  19  12  -7        134.31        256.91       219.04 o                         
  20  12  -7        185.24         50.02       149.02 o                         
  21  12  -7        196.38        212.84       165.50 o                         
  22  12  -7        563.24        377.16       156.01 o                         
  23  12  -7         47.78        -51.88       273.82 o                         
   0  13  -7        150.46        257.58        41.19 o                         
   1  13  -7       3897.43       4097.49        97.14 o                         
   2  13  -7       3422.28       3034.39        83.32 o                         
   3  13  -7       2175.90       2237.17        71.70 o                         
   4  13  -7      19650.41      19784.29       345.15 o                         
   5  13  -7       6861.38       6821.17       204.04 o                         
   6  13  -7       8140.30       8881.43       255.87 o                         
   7  13  -7       4854.81       4688.78       176.27 o                         
   8  13  -7       8447.00       8041.05       230.43 o                         
   9  13  -7       6962.22       6639.32       235.69 o                         
  10  13  -7       5622.46       5323.86       212.70 o                         
  11  13  -7       2479.23       2350.37       201.54 o                         
  12  13  -7        918.62        921.55        83.73 o                         
  13  13  -7         31.89        -53.52        53.52 o                         
  14  13  -7       1356.97       1403.76       123.18 o                         
  15  13  -7        454.87        427.24        87.33 o                         
  16  13  -7       1480.48       1736.41       167.28 o                         
  17  13  -7         23.23        -93.89       120.15 o                         
  18  13  -7        600.67        678.30       156.47 o                         
  19  13  -7       1516.96       1060.47       178.78 o                         
  20  13  -7        665.94       1188.15       232.28 o                         
  21  13  -7        342.56        676.21       199.06 o                         
  22  13  -7         11.96        303.04       221.95 o                         
   1  14  -7       3419.91       3440.18        92.20 o                         
   2  14  -7       1109.30       1133.59        53.31 o                         
   3  14  -7       1056.54       1040.44        57.44 o                         
   4  14  -7       1619.59       1624.46        82.07 o                         
   5  14  -7        304.55        188.48        39.80 o                         
   6  14  -7       2923.85       2928.56       130.86 o                         
   7  14  -7        476.90        410.52        66.38 o                         
   8  14  -7        729.06        513.15        61.98 o                         
   9  14  -7          2.46        -17.99        55.47 o                         
  10  14  -7       2815.02       2468.91       171.46 o                         
  11  14  -7       2770.82       2911.03       227.13 o                         
  12  14  -7         34.72        -20.11        87.67 o                         
  13  14  -7        351.35        185.29        86.92 o                         
  14  14  -7         22.27         41.05        75.52 o                         
  15  14  -7       2349.81       2506.72       169.50 o                         
  16  14  -7       2507.92       2251.34       188.97 o                         
  17  14  -7        665.89        453.31       131.91 o                         
  18  14  -7       1017.05        978.38       164.31 o                         
  19  14  -7        254.81        364.36       143.94 o                         
  20  14  -7       1219.97       1210.25       258.42 o                         
  21  14  -7        202.48        256.87       159.28 o                         
  22  14  -7        317.83        266.02       161.36 o                         
   0  15  -7       8056.30       8424.95       326.51 o                         
   1  15  -7       1629.58       1535.46        77.08 o                         
   2  15  -7       3891.38       3625.98       103.58 o                         
   3  15  -7       1134.85       1085.04        55.70 o                         
   4  15  -7       1691.36       1674.75        79.06 o                         
   5  15  -7       2728.32       2877.47       105.77 o                         
   6  15  -7       8610.16       9229.95       216.64 o                         
   7  15  -7       7632.36       7674.70       222.87 o                         
   8  15  -7       7369.93       7132.14       194.13 o                         
   9  15  -7       7560.76       8118.58       232.28 o                         
  10  15  -7      10752.55       9844.84       345.95 o                         
  11  15  -7         64.85        145.08        84.23 o                         
  12  15  -7       6105.82       6044.89       226.05 o                         
  13  15  -7        503.47        406.40        85.79 o                         
  14  15  -7        653.57        424.49        78.84 o                         
  15  15  -7         77.17        -37.47       112.25 o                         
  16  15  -7       1100.37       1354.45       157.19 o                         
  17  15  -7         56.22       -113.65       113.65 o                         
  18  15  -7        708.11        784.22       149.98 o                         
  19  15  -7        231.94        -13.18       112.15 o                         
  20  15  -7        597.42        945.19       238.07 o                         
  21  15  -7         13.54        184.05       142.87 o                         
  22  15  -7        566.17        913.51       579.34 o                         
   1  16  -7       2389.43       2052.35       100.53 o                         
   2  16  -7        932.23        954.83        56.36 o                         
   3  16  -7      18179.67      17770.62       242.64 o                         
   4  16  -7       1133.57       1235.33        71.17 o                         
   5  16  -7       2442.08       2578.78       102.79 o                         
   6  16  -7        331.45        378.72        66.33 o                         
   7  16  -7       4107.91       4368.52       181.58 o                         
   8  16  -7       1053.07       1150.26        95.36 o                         
   9  16  -7       2452.77       2294.78       175.90 o                         
  10  16  -7       1669.75       1648.51       179.93 o                         
  11  16  -7        312.68        231.02        72.65 o                         
  12  16  -7        257.25        172.40        63.39 o                         
  13  16  -7         29.46        -87.43        87.43 o                         
  14  16  -7        102.64         20.76        78.21 o                         
  15  16  -7         91.57        -33.61        81.43 o                         
  16  16  -7          5.91       -122.04       130.32 o                         
  17  16  -7         40.41        -93.82       120.79 o                         
  18  16  -7        123.98         49.93       140.14 o                         
  19  16  -7        188.10        -26.41       132.71 o                         
  20  16  -7          3.56          6.60       144.53 o                         
  21  16  -7        145.93        226.00       157.61 o                         
  22  16  -7         21.42        275.31       549.07 o                         
   0  17  -7       2244.61       1846.12       232.72 o                         
   1  17  -7        308.05        340.63        71.41 o                         
   2  17  -7        336.07        313.89        64.03 o                         
   3  17  -7       2127.70       2219.91        91.23 o                         
   4  17  -7       1944.15       1661.81        81.01 o                         
   5  17  -7       8310.43       8117.21       177.96 o                         
   6  17  -7       1991.74       2436.54       104.16 o                         
   7  17  -7       3306.92       3337.30       138.29 o                         
   8  17  -7       2578.72       2439.41       158.66 o                         
   9  17  -7       5010.90       4956.19       225.99 o                         
  10  17  -7       2734.11       2422.31       193.91 o                         
  11  17  -7        207.66        125.10        67.52 o                         
  12  17  -7        940.61        895.08        97.09 o                         
  13  17  -7         61.30          1.58        79.25 o                         
  14  17  -7       1626.04       1678.27       148.14 o                         
  15  17  -7         51.06         -8.46        85.90 o                         
  16  17  -7       2090.52       2186.34       190.11 o                         
  17  17  -7          7.99          7.89       134.17 o                         
  18  17  -7        979.47       1356.11       193.82 o                         
  19  17  -7         20.57        273.95       201.84 o                         
  20  17  -7       1094.53        910.95       193.97 o                         
  21  17  -7        239.87        717.86       278.09 o                         
  22  17  -7        429.67       1036.18       452.52 o                         
   1  18  -7        758.69        796.77       112.43 o                         
   2  18  -7        304.16        184.62        45.82 o                         
   3  18  -7       1138.39       1128.75        71.01 o                         
   4  18  -7        735.84        628.21        55.87 o                         
   5  18  -7        324.88        235.14        50.34 o                         
   6  18  -7       5336.62       5412.49       153.04 o                         
   7  18  -7        821.41        579.65        90.45 o                         
   8  18  -7        663.97        466.24        83.65 o                         
   9  18  -7         30.48        -27.61        90.39 o                         
  10  18  -7        100.20        -22.96        72.77 o                         
  11  18  -7          2.78         29.60        71.79 o                         
  12  18  -7        450.80        258.97        93.57 o                         
  13  18  -7         51.72          4.65        83.30 o                         
  14  18  -7         22.15        -76.17       102.10 o                         
  15  18  -7         96.82         30.21        81.41 o                         
  16  18  -7       1329.27       1499.61       163.71 o                         
  17  18  -7        362.88         20.75       143.74 o                         
  18  18  -7        492.09        190.21       146.31 o                         
  19  18  -7        118.38       -166.16       166.16 o                         
  20  18  -7       1243.01       1396.85       249.11 o                         
  21  18  -7          4.44        -17.94       242.83 o                         
   0  19  -7       1795.70       2263.15       254.63 o                         
   1  19  -7         26.67        -11.45        73.38 o                         
   2  19  -7         61.69         43.01        73.53 o                         
   3  19  -7         89.27         92.99        39.84 o                         
   4  19  -7       1397.13       1213.70        79.97 o                         
   5  19  -7        102.66         11.69        39.24 o                         
   6  19  -7        493.10        432.86        63.95 o                         
   7  19  -7       2140.91       2344.22       191.47 o                         
   8  19  -7       8330.62       7855.75       346.86 o                         
   9  19  -7       3000.22       2833.58       173.33 o                         
  10  19  -7        828.44        710.81       103.19 o                         
  11  19  -7        579.92        578.20        86.38 o                         
  12  19  -7        501.29        268.11        67.46 o                         
  13  19  -7         29.98        -73.38        78.40 o                         
  14  19  -7       2715.29       3155.17       266.04 o                         
  15  19  -7          5.91        -27.46        80.30 o                         
  16  19  -7        609.16        404.99        97.86 o                         
  17  19  -7         97.54        -57.78       126.81 o                         
  18  19  -7         87.10        343.22       233.41 o                         
  19  19  -7         20.23       -148.86       171.28 o                         
  20  19  -7        349.86        356.78       177.83 o                         
  21  19  -7        134.02        527.27       318.49 o                         
   1  20  -7        711.35        608.97       126.60 o                         
   2  20  -7        961.08        933.23        96.58 o                         
   3  20  -7        162.31        196.17        62.52 o                         
   4  20  -7       8903.49       8428.03       222.16 o                         
   5  20  -7        783.16        686.29        79.28 o                         
   6  20  -7       1756.99       1648.95       152.65 o                         
   7  20  -7       3056.65       2427.02       206.99 o                         
   8  20  -7       2349.10       3023.23       232.06 o                         
   9  20  -7       1478.80       1832.15       142.42 o                         
  10  20  -7       1847.28       1838.13       129.87 o                         
  11  20  -7         79.17        123.53        68.82 o                         
  12  20  -7        885.48        799.93        85.23 o                         
  13  20  -7         67.07         33.56        74.77 o                         
  14  20  -7       1786.32       1852.33       146.60 o                         
  15  20  -7         47.63        215.45        83.22 o                         
  16  20  -7        508.43        568.33       124.04 o                         
  17  20  -7        144.49         17.03       117.02 o                         
  18  20  -7        527.28        401.14       155.80 o                         
  19  20  -7         33.53       -155.80       155.80 o                         
  20  20  -7        205.04        457.89       196.14 o                         
   0  21  -7       1372.90       1377.87       211.31 o                         
   1  21  -7       5357.29       5077.70       302.01 o                         
   2  21  -7       5195.33       4668.61       158.65 o                         
   3  21  -7        940.87       1111.35       104.38 o                         
   4  21  -7       2511.23       2208.10       128.61 o
[truncated: 1,454,437 more chars]
