# Supplementary material for: catena-Poly[[tetra­kis­(3,5-dimethyl-1H-pyrazole-κN 2)copper(II)]-μ2-sulfato-κ2 O:O′]: crystal structure and Hirshfeld surface analysis of a CuII coordination polymer
Source: Acta Crystallogr E Crystallogr Commun. 2022 Mar 24;78(Pt 4):433–8. doi: 10.1107/S2056989022002894 (PMC8983981; doi:10.1107/S2056989022002894)
Supplement: Supplementary file 4 [file e-78-00433-sup4.txt]

PE IR       SPECTRUM    SPECTRUM    ASCII       PEDS        1.60        
  -1
DMPZ.ASC
13/09/30
12:28:56.00
13/09/30
12:34:46.00
Admin
G 452f
400.000000
6


1005,2.19
DTGS
MIR
KBR
80835
0.300000
1
2.000000
STRONG
RATIO
SPECTRUM


DOUBLE
6
BI DIRECTIONAL
2

0


#HDR
-1
-1
#GR
CM-1
%T
0.00002384185791015625
0.0
4000.000000
-1.000000
3601
8
94.145466
3.077358
#DATA
4000.000000	92.335920 
3999.000000	92.221418 
3998.000000	92.130475 
3997.000000	92.066077 
3996.000000	92.020518 
3995.000000	91.985699 
3994.000000	91.985589 
3993.000000	92.019325 
3992.000000	92.052567 
3991.000000	92.087541 
3990.000000	92.131654 
3989.000000	92.154535 
3988.000000	92.142701 
3987.000000	92.106912 
3986.000000	92.059049 
3985.000000	92.018359 
3984.000000	91.975393 
3983.000000	91.934955 
3982.000000	91.930984 
3981.000000	91.961907 
3980.000000	92.003058 
3979.000000	92.071288 
3978.000000	92.160500 
3977.000000	92.226019 
3976.000000	92.243624 
3975.000000	92.217324 
3974.000000	92.154867 
3973.000000	92.060410 
3972.000000	91.957516 
3971.000000	91.880075 
3970.000000	91.828017 
3969.000000	91.776905 
3968.000000	91.715248 
3967.000000	91.640955 
3966.000000	91.551145 
3965.000000	91.456231 
3964.000000	91.375474 
3963.000000	91.331878 
3962.000000	91.328148 
3961.000000	91.343549 
3960.000000	91.380303 
3959.000000	91.435536 
3958.000000	91.471655 
3957.000000	91.491176 
3956.000000	91.519246 
3955.000000	91.543830 
3954.000000	91.573996 
3953.000000	91.642449 
3952.000000	91.728357 
3951.000000	91.807114 
3950.000000	91.875363 
3949.000000	91.913021 
3948.000000	91.912732 
3947.000000	91.911125 
3946.000000	91.903305 
3945.000000	91.889562 
3944.000000	91.871498 
3943.000000	91.841824 
3942.000000	91.798277 
3941.000000	91.755877 
3940.000000	91.722207 
3939.000000	91.722297 
3938.000000	91.759451 
3937.000000	91.771731 
3936.000000	91.748743 
3935.000000	91.735892 
3934.000000	91.715023 
3933.000000	91.672385 
3932.000000	91.643347 
3931.000000	91.648019 
3930.000000	91.667915 
3929.000000	91.692979 
3928.000000	91.718558 
3927.000000	91.753550 
3926.000000	91.810666 
3925.000000	91.875263 
3924.000000	91.934466 
3923.000000	91.994237 
3922.000000	92.075349 
3921.000000	92.152592 
3920.000000	92.174874 
3919.000000	92.134153 
3918.000000	92.058251 
3917.000000	91.919942 
3916.000000	91.729960 
3915.000000	91.571813 
3914.000000	91.484910 
3913.000000	91.448883 
3912.000000	91.453044 
3911.000000	91.493242 
3910.000000	91.563292 
3909.000000	91.664390 
3908.000000	91.755741 
3907.000000	91.821647 
3906.000000	91.875872 
3905.000000	91.864649 
3904.000000	91.744543 
3903.000000	91.569076 
3902.000000	91.379060 
3901.000000	91.164965 
3900.000000	91.010446 
3899.000000	90.908589 
3898.000000	90.867380 
3897.000000	90.970930 
3896.000000	91.207295 
3895.000000	91.460403 
3894.000000	91.702417 
3893.000000	91.909324 
3892.000000	91.989226 
3891.000000	91.958334 
3890.000000	91.929023 
3889.000000	91.914860 
3888.000000	91.867369 
3887.000000	91.820013 
3886.000000	91.762519 
3885.000000	91.643075 
3884.000000	91.547841 
3883.000000	91.540824 
3882.000000	91.562180 
3881.000000	91.571305 
3880.000000	91.557764 
3879.000000	91.515776 
3878.000000	91.472314 
3877.000000	91.439948 
3876.000000	91.445696 
3875.000000	91.539145 
3874.000000	91.666431 
3873.000000	91.739243 
3872.000000	91.792162 
3871.000000	91.842295 
3870.000000	91.837823 
3869.000000	91.774713 
3868.000000	91.738934 
3867.000000	91.733929 
3866.000000	91.739458 
3865.000000	91.698217 
3864.000000	91.600650 
3863.000000	91.513304 
3862.000000	91.446656 
3861.000000	91.371516 
3860.000000	91.380832 
3859.000000	91.623958 
3858.000000	92.003993 
3857.000000	92.288420 
3856.000000	92.452039 
3855.000000	92.496296 
3854.000000	92.220452 
3853.000000	91.647151 
3852.000000	91.159296 
3851.000000	90.856900 
3850.000000	90.718602 
3849.000000	90.797824 
3848.000000	91.085700 
3847.000000	91.396839 
3846.000000	91.645227 
3845.000000	91.854472 
3844.000000	91.995235 
3843.000000	92.038223 
3842.000000	92.061605 
3841.000000	92.056944 
3840.000000	91.963685 
3839.000000	91.836698 
3838.000000	91.678193 
3837.000000	91.464826 
3836.000000	91.335113 
3835.000000	91.290518 
3834.000000	91.255658 
3833.000000	91.289799 
3832.000000	91.368469 
3831.000000	91.382125 
3830.000000	91.396634 
3829.000000	91.479688 
3828.000000	91.596182 
3827.000000	91.741959 
3826.000000	91.944073 
3825.000000	92.147315 
3824.000000	92.255884 
3823.000000	92.245569 
3822.000000	92.156204 
3821.000000	91.997982 
3820.000000	91.810528 
3819.000000	91.659995 
3818.000000	91.592194 
3817.000000	91.580347 
3816.000000	91.540805 
3815.000000	91.436323 
3814.000000	91.413543 
3813.000000	91.488878 
3812.000000	91.616694 
3811.000000	91.808320 
3810.000000	92.019348 
3809.000000	92.123142 
3808.000000	92.125706 
3807.000000	92.065920 
3806.000000	92.009027 
3805.000000	92.049809 
3804.000000	92.140468 
3803.000000	92.198142 
3802.000000	92.205800 
3801.000000	92.101162 
3800.000000	91.899886 
3799.000000	91.754583 
3798.000000	91.697986 
3797.000000	91.669784 
3796.000000	91.646012 
3795.000000	91.640466 
3794.000000	91.642608 
3793.000000	91.646525 
3792.000000	91.669057 
3791.000000	91.755669 
3790.000000	91.875548 
3789.000000	91.954794 
3788.000000	91.975425 
3787.000000	91.972703 
3786.000000	91.982830 
3785.000000	92.013014 
3784.000000	92.045417 
3783.000000	92.088850 
3782.000000	92.138342 
3781.000000	92.152596 
3780.000000	92.129509 
3779.000000	92.091622 
3778.000000	92.043770 
3777.000000	91.991279 
3776.000000	91.958550 
3775.000000	91.965486 
3774.000000	92.003914 
3773.000000	92.053713 
3772.000000	92.098092 
3771.000000	92.106481 
3770.000000	92.064875 
3769.000000	91.960074 
3768.000000	91.851310 
3767.000000	91.788940 
3766.000000	91.773170 
3765.000000	91.790759 
3764.000000	91.895380 
3763.000000	92.030242 
3762.000000	92.131908 
3761.000000	92.229531 
3760.000000	92.272926 
3759.000000	92.172050 
3758.000000	92.044473 
3757.000000	92.009443 
3756.000000	91.996677 
3755.000000	92.025371 
3754.000000	92.211397 
3753.000000	92.396993 
3752.000000	92.325268 
3751.000000	92.077323 
3750.000000	91.894354 
3749.000000	91.755264 
3748.000000	91.612168 
3747.000000	91.618361 
3746.000000	91.755082 
3745.000000	91.772351 
3744.000000	91.491191 
3743.000000	91.231457 
3742.000000	91.169841 
3741.000000	91.270799 
3740.000000	91.493081 
3739.000000	91.862128 
3738.000000	92.178931 
3737.000000	92.323591 
3736.000000	92.273936 
3735.000000	92.057221 
3734.000000	91.804712 
3733.000000	91.649637 
3732.000000	91.529025 
3731.000000	91.408491 
3730.000000	91.432341 
3729.000000	91.556961 
3728.000000	91.659720 
3727.000000	91.752904 
3726.000000	91.828197 
3725.000000	91.823229 
3724.000000	91.774146 
3723.000000	91.716579 
3722.000000	91.632908 
3721.000000	91.566307 
3720.000000	91.557340 
3719.000000	91.560446 
3718.000000	91.562516 
3717.000000	91.648131 
3716.000000	91.797668 
3715.000000	91.894454 
3714.000000	91.928685 
3713.000000	91.905709 
3712.000000	91.716569 
3711.000000	91.383303 
3710.000000	91.117372 
3709.000000	90.966738 
3708.000000	90.908129 
3707.000000	91.020651 
3706.000000	91.276611 
3705.000000	91.484084 
3704.000000	91.601079 
3703.000000	91.688878 
3702.000000	91.693885 
3701.000000	91.608509 
3700.000000	91.579987 
3699.000000	91.623396 
3698.000000	91.643602 
3697.000000	91.657883 
3696.000000	91.719973 
3695.000000	91.788117 
3694.000000	91.846165 
3693.000000	91.983904 
3692.000000	92.154565 
3691.000000	92.216969 
3690.000000	92.158419 
3689.000000	92.030114 
3688.000000	91.753824 
3687.000000	91.442431 
3686.000000	91.283888 
3685.000000	91.260902 
3684.000000	91.325205 
3683.000000	91.493242 
3682.000000	91.693671 
3681.000000	91.866006 
3680.000000	92.032359 
3679.000000	92.092417 
3678.000000	92.022531 
3677.000000	91.904317 
3676.000000	91.756970 
3675.000000	91.532187 
3674.000000	91.357600 
3673.000000	91.301066 
3672.000000	91.279264 
3671.000000	91.173425 
3670.000000	90.954568 
3669.000000	90.739643 
3668.000000	90.602028 
3667.000000	90.556499 
3666.000000	90.653463 
3665.000000	90.907995 
3664.000000	91.181757 
3663.000000	91.363553 
3662.000000	91.467420 
3661.000000	91.545642 
3660.000000	91.590441 
3659.000000	91.585105 
3658.000000	91.567261 
3657.000000	91.535141 
3656.000000	91.451064 
3655.000000	91.378702 
3654.000000	91.398613 
3653.000000	91.469381 
3652.000000	91.528272 
3651.000000	91.511591 
3650.000000	91.352510 
3649.000000	91.094433 
3648.000000	90.804536 
3647.000000	90.574640 
3646.000000	90.450817 
3645.000000	90.474402 
3644.000000	90.594467 
3643.000000	90.750596 
3642.000000	90.878377 
3641.000000	90.978411 
3640.000000	91.057940 
3639.000000	91.107459 
3638.000000	91.144825 
3637.000000	91.174104 
3636.000000	91.173937 
3635.000000	91.170918 
3634.000000	91.222268 
3633.000000	91.259276 
3632.000000	91.231476 
3631.000000	91.180584 
3630.000000	91.088908 
3629.000000	90.833472 
3628.000000	90.507047 
3627.000000	90.302477 
3626.000000	90.221952 
3625.000000	90.210598 
3624.000000	90.317343 
3623.000000	90.491646 
3622.000000	90.589723 
3621.000000	90.580935 
3620.000000	90.523774 
3619.000000	90.422780 
3618.000000	90.322243 
3617.000000	90.284276 
3616.000000	90.309828 
3615.000000	90.353180 
3614.000000	90.417333 
3613.000000	90.484437 
3612.000000	90.479081 
3611.000000	90.439120 
3610.000000	90.414984 
3609.000000	90.340760 
3608.000000	90.228482 
3607.000000	90.185817 
3606.000000	90.179006 
3605.000000	90.167481 
3604.000000	90.188261 
3603.000000	90.234885 
3602.000000	90.248425 
3601.000000	90.250573 
3600.000000	90.251864 
3599.000000	90.228656 
3598.000000	90.176736 
3597.000000	90.094850 
3596.000000	89.957340 
3595.000000	89.789490 
3594.000000	89.652742 
3593.000000	89.581516 
3592.000000	89.576624 
3591.000000	89.644194 
3590.000000	89.738732 
3589.000000	89.799447 
3588.000000	89.797997 
3587.000000	89.752438 
3586.000000	89.687597 
3585.000000	89.649457 
3584.000000	89.674940 
3583.000000	89.743829 
3582.000000	89.832959 
3581.000000	89.914748 
3580.000000	89.961604 
3579.000000	89.950285 
3578.000000	89.897626 
3577.000000	89.840627 
3576.000000	89.794661 
3575.000000	89.769073 
3574.000000	89.786872 
3573.000000	89.866352 
3572.000000	89.964614 
3571.000000	90.037401 
3570.000000	90.077458 
3569.000000	90.060976 
3568.000000	89.955191 
3567.000000	89.782549 
3566.000000	89.616291 
3565.000000	89.497933 
3564.000000	89.445294 
3563.000000	89.446596 
3562.000000	89.486461 
3561.000000	89.539629 
3560.000000	89.559121 
3559.000000	89.533787 
3558.000000	89.499735 
3557.000000	89.470615 
3556.000000	89.439162 
3555.000000	89.418553 
3554.000000	89.409384 
3553.000000	89.410415 
3552.000000	89.431881 
3551.000000	89.473700 
3550.000000	89.536284 
3549.000000	89.613958 
3548.000000	89.674321 
3547.000000	89.680636 
3546.000000	89.641992 
3545.000000	89.580382 
3544.000000	89.492236 
3543.000000	89.401174 
3542.000000	89.343341 
3541.000000	89.317584 
3540.000000	89.319390 
3539.000000	89.348466 
3538.000000	89.392612 
3537.000000	89.453103 
3536.000000	89.524927 
3535.000000	89.585446 
3534.000000	89.607922 
3533.000000	89.593854 
3532.000000	89.549723 
3531.000000	89.465312 
3530.000000	89.351610 
3529.000000	89.254169 
3528.000000	89.198105 
3527.000000	89.189930 
3526.000000	89.228993 
3525.000000	89.296790 
3524.000000	89.373757 
3523.000000	89.441673 
3522.000000	89.471799 
3521.000000	89.469669 
3520.000000	89.449066 
3519.000000	89.428053 
3518.000000	89.411327 
3517.000000	89.389000 
3516.000000	89.364467 
3515.000000	89.349896 
3514.000000	89.325345 
3513.000000	89.284960 
3512.000000	89.252013 
3511.000000	89.208443 
3510.000000	89.128579 
3509.000000	89.046032 
3508.000000	88.988706 
3507.000000	88.943346 
3506.000000	88.921675 
3505.000000	88.942602 
3504.000000	88.970522 
3503.000000	88.964430 
3502.000000	88.930192 
3501.000000	88.878355 
3500.000000	88.819526 
3499.000000	88.774594 
3498.000000	88.739873 
3497.000000	88.715591 
3496.000000	88.712836 
3495.000000	88.717092 
3494.000000	88.704896 
3493.000000	88.700586 
3492.000000	88.719920 
3491.000000	88.734672 
3490.000000	88.725309 
3489.000000	88.715737 
3488.000000	88.700111 
3487.000000	88.685793 
3486.000000	88.707975 
3485.000000	88.758250 
3484.000000	88.786045 
3483.000000	88.802646 
3482.000000	88.812052 
3481.000000	88.760478 
3480.000000	88.671083 
3479.000000	88.612065 
3478.000000	88.571826 
3477.000000	88.525614 
3476.000000	88.506069 
3475.000000	88.530793 
3474.000000	88.587394 
3473.000000	88.647016 
3472.000000	88.697667 
3471.000000	88.751605 
3470.000000	88.782140 
3469.000000	88.773524 
3468.000000	88.761304 
3467.000000	88.762298 
3466.000000	88.743795 
3465.000000	88.706355 
3464.000000	88.660740 
3463.000000	88.593057 
3462.000000	88.496652 
3461.000000	88.408498 
3460.000000	88.348860 
3459.000000	88.302609 
3458.000000	88.279734 
3457.000000	88.287446 
3456.000000	88.295971 
3455.000000	88.277480 
3454.000000	88.254259 
3453.000000	88.229853 
3452.000000	88.199173 
3451.000000	88.189882 
3450.000000	88.213970 
3449.000000	88.252132 
3448.000000	88.296800 
3447.000000	88.344135 
3446.000000	88.392839 
3445.000000	88.451403 
3444.000000	88.500091 
3443.000000	88.532338 
3442.000000	88.559407 
3441.000000	88.571020 
3440.000000	88.561987 
3439.000000	88.571169 
3438.000000	88.588003 
3437.000000	88.582746 
3436.000000	88.555834 
3435.000000	88.521534 
3434.000000	88.470758 
3433.000000	88.413603 
3432.000000	88.372894 
3431.000000	88.345404 
3430.000000	88.320367 
3429.000000	88.289431 
3428.000000	88.236009 
3427.000000	88.153949 
3426.000000	88.060461 
3425.000000	87.960647 
3424.000000	87.844901 
3423.000000	87.735715 
3422.000000	87.662760 
3421.000000	87.621747 
3420.000000	87.601522 
3419.000000	87.604845 
3418.000000	87.642066 
3417.000000	87.711121 
3416.000000	87.791504 
3415.000000	87.865205 
3414.000000	87.928363 
3413.000000	87.963664 
3412.000000	87.944181 
3411.000000	87.860498 
3410.000000	87.756530 
3409.000000	87.673471 
3408.000000	87.584983 
3407.000000	87.482190 
3406.000000	87.421451 
3405.000000	87.392199 
3404.000000	87.357416 
3403.000000	87.354911 
3402.000000	87.412724 
3401.000000	87.485006 
3400.000000	87.531146 
3399.000000	87.561613 
3398.000000	87.586503 
3397.000000	87.588707 
3396.000000	87.567213 
3395.000000	87.569777 
3394.000000	87.596994 
3393.000000	87.594315 
3392.000000	87.571555 
3391.000000	87.551443 
3390.000000	87.491273 
3389.000000	87.393874 
3388.000000	87.310906 
3387.000000	87.241229 
3386.000000	87.170671 
3385.000000	87.121981 
3384.000000	87.092946 
3383.000000	87.081547 
3382.000000	87.080032 
3381.000000	87.069630 
3380.000000	87.049454 
3379.000000	87.039700 
3378.000000	87.031662 
3377.000000	87.016226 
3376.000000	87.024192 
3375.000000	87.062150 
3374.000000	87.087134 
3373.000000	87.077104 
3372.000000	87.039199 
3371.000000	86.964465 
3370.000000	86.843684 
3369.000000	86.699438 
3368.000000	86.560862 
3367.000000	86.426656 
3366.000000	86.294565 
3365.000000	86.186793 
3364.000000	86.106901 
3363.000000	86.042063 
3362.000000	85.986826 
3361.000000	85.922831 
3360.000000	85.847419 
3359.000000	85.769170 
3358.000000	85.655445 
3357.000000	85.508316 
3356.000000	85.373178 
3355.000000	85.231253 
3354.000000	85.054909 
3353.000000	84.906475 
3352.000000	84.793613 
3351.000000	84.680353 
3350.000000	84.578033 
3349.000000	84.480749 
3348.000000	84.336641 
3347.000000	84.141793 
3346.000000	83.887692 
3345.000000	83.579515 
3344.000000	83.262732 
3343.000000	82.972520 
3342.000000	82.717282 
3341.000000	82.505765 
3340.000000	82.317619 
3339.000000	82.116357 
3338.000000	81.883336 
3337.000000	81.610333 
3336.000000	81.308172 
3335.000000	81.002492 
3334.000000	80.710488 
3333.000000	80.426751 
3332.000000	80.150550 
3331.000000	79.879671 
3330.000000	79.609434 
3329.000000	79.321522 
3328.000000	79.022252 
3327.000000	78.741207 
3326.000000	78.486759 
3325.000000	78.242613 
3324.000000	78.021830 
3323.000000	77.838174 
3322.000000	77.663494 
3321.000000	77.467608 
3320.000000	77.266949 
3319.000000	77.073118 
3318.000000	76.878242 
3317.000000	76.679882 
3316.000000	76.504935 
3315.000000	76.370633 
3314.000000	76.251732 
3313.000000	76.128270 
3312.000000	76.012255 
3311.000000	75.884542 
3310.000000	75.718910 
3309.000000	75.530024 
3308.000000	75.327121 
3307.000000	75.108435 
3306.000000	74.894612 
3305.000000	74.680555 
3304.000000	74.459181 
3303.000000	74.227241 
3302.000000	73.969667 
3301.000000	73.677106 
3300.000000	73.365092 
3299.000000	73.028927 
3298.000000	72.679779 
3297.000000	72.315799 
3296.000000	71.921355 
3295.000000	71.495187 
3294.000000	71.048820 
3293.000000	70.596301 
3292.000000	70.158052 
3291.000000	69.738811 
3290.000000	69.340286 
3289.000000	68.953854 
3288.000000	68.557988 
3287.000000	68.131894 
3286.000000	67.663069 
3285.000000	67.151087 
3284.000000	66.621269 
3283.000000	66.082065 
3282.000000	65.525190 
3281.000000	64.961977 
3280.000000	64.403712 
3279.000000	63.841229 
3278.000000	63.269159 
3277.000000	62.692762 
3276.000000	62.114411 
3275.000000	61.530022 
3274.000000	60.912770 
3273.000000	60.256138 
3272.000000	59.579883 
3271.000000	58.895748 
3270.000000	58.206409 
3269.000000	57.524483 
3268.000000	56.860402 
3267.000000	56.196223 
3266.000000	55.520767 
3265.000000	54.835353 
3264.000000	54.147928 
3263.000000	53.466738 
3262.000000	52.794367 
3261.000000	52.137733 
3260.000000	51.508174 
3259.000000	50.899038 
3258.000000	50.308659 
3257.000000	49.753680 
3256.000000	49.218847 
3255.000000	48.676263 
3254.000000	48.126678 
3253.000000	47.570312 
3252.000000	46.998596 
3251.000000	46.429146 
3250.000000	45.888364 
3249.000000	45.382415 
3248.000000	44.897162 
3247.000000	44.417813 
3246.000000	43.916063 
3245.000000	43.367525 
3244.000000	42.775916 
3243.000000	42.144454 
3242.000000	41.480012 
3241.000000	40.813559 
3240.000000	40.166044 
3239.000000	39.519432 
3238.000000	38.869103 
3237.000000	38.216602 
3236.000000	37.550451 
3235.000000	36.860183 
3234.000000	36.149009 
3233.000000	35.434089 
3232.000000	34.729488 
3231.000000	34.017218 
3230.000000	33.298719 
3229.000000	32.596512 
3228.000000	31.883867 
3227.000000	31.135899 
3226.000000	30.372723 
3225.000000	29.594904 
3224.000000	28.777884 
3223.000000	27.933677 
3222.000000	27.065602 
3221.000000	26.154770 
3220.000000	25.201536 
3219.000000	24.208862 
3218.000000	23.162052 
3217.000000	22.075314 
3216.000000	20.968776 
3215.000000	19.832567 
3214.000000	18.673727 
3213.000000	17.502035 
3212.000000	16.317016 
3211.000000	15.135596 
3210.000000	13.974693 
3209.000000	12.842971 
3208.000000	11.772229 
3207.000000	10.799704 
3206.000000	9.964605  
3205.000000	9.308224  
3204.000000	8.853533  
3203.000000	8.623571  
3202.000000	8.636097  
3201.000000	8.882415  
3200.000000	9.372111  
3199.000000	10.124775 
3198.000000	11.124129 
3197.000000	12.340534 
3196.000000	13.745116 
3195.000000	15.284657 
3194.000000	16.930670 
3193.000000	18.659610 
3192.000000	20.434570 
3191.000000	22.241223 
3190.000000	24.074079 
3189.000000	25.890592 
3188.000000	27.653215 
3187.000000	29.372476 
3186.000000	31.031709 
3185.000000	32.596227 
3184.000000	34.066519 
3183.000000	35.443757 
3182.000000	36.684436 
3181.000000	37.764109 
3180.000000	38.695289 
3179.000000	39.461941 
3178.000000	40.028774 
3177.000000	40.396580 
3176.000000	40.577328 
3175.000000	40.556188 
3174.000000	40.333140 
3173.000000	39.945070 
3172.000000	39.419408 
3171.000000	38.780012 
3170.000000	38.044353 
3169.000000	37.231919 
3168.000000	36.357270 
3167.000000	35.432285 
3166.000000	34.463910 
3165.000000	33.469413 
3164.000000	32.463081 
3163.000000	31.454007 
3162.000000	30.452097 
3161.000000	29.447012 
3160.000000	28.446420 
3159.000000	27.467366 
3158.000000	26.516124 
3157.000000	25.586265 
3156.000000	24.668653 
3155.000000	23.744781 
3154.000000	22.798543 
3153.000000	21.826990 
3152.000000	20.847298 
3151.000000	19.888804 
3150.000000	18.961062 
3149.000000	18.069503 
3148.000000	17.202416 
3147.000000	16.316660 
3146.000000	15.397683 
3145.000000	14.471607 
3144.000000	13.530169 
3143.000000	12.572217 
3142.000000	11.646940 
3141.000000	10.761159 
3140.000000	9.886067  
3139.000000	9.046806  
3138.000000	8.260929  
3137.000000	7.508967  
3136.000000	6.802370  
3135.000000	6.195559  
3134.000000	5.723068  
3133.000000	5.423337  
3132.000000	5.368309  
3131.000000	5.623448  
3130.000000	6.212402  
3129.000000	7.162279  
3128.000000	8.484565  
3127.000000	10.116481 
3126.000000	11.943412 
3125.000000	13.819323 
3124.000000	15.520539 
3123.000000	16.810459 
3122.000000	17.541265 
3121.000000	17.636712 
3120.000000	17.090354 
3119.000000	16.019742 
3118.000000	14.601612 
3117.000000	13.004987 
3116.000000	11.398182 
3115.000000	9.917779  
3114.000000	8.638907  
3113.000000	7.623522  
3112.000000	6.899579  
3111.000000	6.435365  
3110.000000	6.213488  
3109.000000	6.225804  
3108.000000	6.426334  
3107.000000	6.769412  
3106.000000	7.243892  
3105.000000	7.831259  
3104.000000	8.501188  
3103.000000	9.232169  
3102.000000	10.021655 
3101.000000	10.854610 
3100.000000	11.706361 
3099.000000	12.574384 
3098.000000	13.454008 
3097.000000	14.324406 
3096.000000	15.189705 
3095.000000	16.063527 
3094.000000	16.921152 
3093.000000	17.750424 
3092.000000	18.566731 
3091.000000	19.362595 
3090.000000	20.115408 
3089.000000	20.844314 
3088.000000	21.563137 
3087.000000	22.269619 
3086.000000	22.962715 
3085.000000	23.651250 
3084.000000	24.344963 
3083.000000	25.053012 
3082.000000	25.756900 
3081.000000	26.456758 
3080.000000	27.163111 
3079.000000	27.856908 
3078.000000	28.504328 
3077.000000	29.089030 
3076.000000	29.591493 
3075.000000	29.990081 
3074.000000	30.273295 
3073.000000	30.435590 
3072.000000	30.484448 
3071.000000	30.441003 
3070.000000	30.322399 
3069.000000	30.127826 
3068.000000	29.872000 
3067.000000	29.583094 
3066.000000	29.267216 
3065.000000	28.925714 
3064.000000	28.584263 
3063.000000	28.256129 
3062.000000	27.933122 
3061.000000	27.609132 
3060.000000	27.274663 
3059.000000	26.914764 
3058.000000	26.509313 
3057.000000	26.030473 
3056.000000	25.453693 
3055.000000	24.754725 
3054.000000	23.907905 
3053.000000	22.897651 
3052.000000	21.737167 
3051.000000	20.448698 
3050.000000	19.057880 
3049.000000	17.615345 
3048.000000	16.181350 
3047.000000	14.810199 
3046.000000	13.552317 
3045.000000	12.454488 
3044.000000	11.542675 
3043.000000	10.826984 
3042.000000	10.307678 
3041.000000	9.978204  
3040.000000	9.838299  
3039.000000	9.884176  
3038.000000	10.096998 
3037.000000	10.454088 
3036.000000	10.940961 
3035.000000	11.545511 
3034.000000	12.246024 
3033.000000	13.038274 
3032.000000	13.935436 
3031.000000	14.905421 
3030.000000	15.895704 
3029.000000	16.900331 
3028.000000	17.918517 
3027.000000	18.925105 
3026.000000	19.921163 
3025.000000	20.927538 
3024.000000	21.932577 
3023.000000	22.900595 
3022.000000	23.811052 
3021.000000	24.660333 
3020.000000	25.430760 
3019.000000	26.104238 
3018.000000	26.672501 
3017.000000	27.126177 
3016.000000	27.445417 
3015.000000	27.621610 
3014.000000	27.659910 
3013.000000	27.576914 
3012.000000	27.378976 
3011.000000	27.065729 
3010.000000	26.632182 
3009.000000	26.085849 
3008.000000	25.422866 
3007.000000	24.633921 
3006.000000	23.727785 
3005.000000	22.750417 
3004.000000	21.733849 
3003.000000	20.684922 
3002.000000	19.642222 
3001.000000	18.671189 
3000.000000	17.792398 
2999.000000	17.014319 
2998.000000	16.376698 
2997.000000	15.894975 
2996.000000	15.541304 
2995.000000	15.289444 
2994.000000	15.129530 
2993.000000	15.052696 
2992.000000	15.055892 
2991.000000	15.134137 
2990.000000	15.283860 
2989.000000	15.496016 
2988.000000	15.750430 
2987.000000	16.018200 
2986.000000	16.294262 
2985.000000	16.578832 
2984.000000	16.853664 
2983.000000	17.103634 
2982.000000	17.339897 
2981.000000	17.557185 
2980.000000	17.740661 
2979.000000	17.908576 
2978.000000	18.075601 
2977.000000	18.221308 
2976.000000	18.327821 
2975.000000	18.401967 
2974.000000	18.424698 
2973.000000	18.388222 
2972.000000	18.300551 
2971.000000	18.167620 
2970.000000	17.983126 
2969.000000	17.744694 
2968.000000	17.449166 
2967.000000	17.093481 
2966.000000	16.681271 
2965.000000	16.214441 
2964.000000	15.702041 
2963.000000	15.166632 
2962.000000	14.620824 
2961.000000	14.062674 
2960.000000	13.505200 
2959.000000	12.969361 
2958.000000	12.446499 
2957.000000	11.933174 
2956.000000	11.455119 
2955.000000	11.014957 
2954.000000	10.588999 
2953.000000	10.176388 
2952.000000	9.791190  
2951.000000	9.425082  
2950.000000	9.083928  
2949.000000	8.790409  
2948.000000	8.568291  
2947.000000	8.424860  
2946.000000	8.355615  
2945.000000	8.354741  
2944.000000	8.415176  
2943.000000	8.518874  
2942.000000	8.646424  
2941.000000	8.789594  
2940.000000	8.949360  
2939.000000	9.130324  
2938.000000	9.318044  
2937.000000	9.506901  
2936.000000	9.707132  
2935.000000	9.913420  
2934.000000	10.105241 
2933.000000	10.287122 
2932.000000	10.467478 
2931.000000	10.637615 
2930.000000	10.790066 
2929.000000	10.932976 
2928.000000	11.075130 
2927.000000	11.229063 
2926.000000	11.404926 
2925.000000	11.608757 
2924.000000	11.845475 
2923.000000	12.116985 
2922.000000	12.409492 
2921.000000	12.718098 
2920.000000	13.064706 
2919.000000	13.457657 
2918.000000	13.889420 
2917.000000	14.349862 
2916.000000	14.836923 
2915.000000	15.341411 
2914.000000	15.846755 
2913.000000	16.340549 
2912.000000	16.838255 
2911.000000	17.347289 
2910.000000	17.850704 
2909.000000	18.330377 
2908.000000	18.776415 
2907.000000	19.177836 
2906.000000	19.510452 
2905.000000	19.748541 
2904.000000	19.892165 
2903.000000	19.953903 
2902.000000	19.911142 
2901.000000	19.730920 
2900.000000	19.408673 
2899.000000	18.927820 
2898.000000	18.254581 
2897.000000	17.379255 
2896.000000	16.324363 
2895.000000	15.115274 
2894.000000	13.784059 
2893.000000	12.389775 
2892.000000	10.993496 
2891.000000	9.644194  
2890.000000	8.384361  
2889.000000	7.253606  
2888.000000	6.263799  
2887.000000	5.419565  
2886.000000	4.730302  
2885.000000	4.188542  
2884.000000	3.769065  
2883.000000	3.458807  
2882.000000	3.250792  
2881.000000	3.128613  
2880.000000	3.077358  
2879.000000	3.093135  
2878.000000	3.163733  
2877.000000	3.274023  
2876.000000	3.412754  
2875.000000	3.592703  
2874.000000	3.814190  
2873.000000	4.070483  
2872.000000	4.372936  
2871.000000	4.726010  
2870.000000	5.099972  
2869.000000	5.481124  
2868.000000	5.886049  
2867.000000	6.307947  
2866.000000	6.734233  
2865.000000	7.167047  
2864.000000	7.607287  
2863.000000	8.052321  
2862.000000	8.502836  
2861.000000	8.952135  
2860.000000	9.395766  
2859.000000	9.833345  
2858.000000	10.246306 
2857.000000	10.630368 
2856.000000	11.002046 
2855.000000	11.370658 
2854.000000	11.747976 
2853.000000	12.142877 
2852.000000	12.528890 
2851.000000	12.878887 
2850.000000	13.189354 
2849.000000	13.454939 
2848.000000	13.674914 
2847.000000	13.874206 
2846.000000	14.082303 
2845.000000	14.299382 
2844.000000	14.509400 
2843.000000	14.713205 
2842.000000	14.928204 
2841.000000	15.144315 
2840.000000	15.361079 
2839.000000	15.605461 
2838.000000	15.890533 
2837.000000	16.189430 
2836.000000	16.500486 
2835.000000	16.842005 
2834.000000	17.201446 
2833.000000	17.565408 
2832.000000	17.956660 
2831.000000	18.384932 
2830.000000	18.833663 
2829.000000	19.310834 
2828.000000	19.818909 
2827.000000	20.335125 
2826.000000	20.852099 
2825.000000	21.362883 
2824.000000	21.844409 
2823.000000	22.301238 
2822.000000	22.742082 
2821.000000	23.152280 
2820.000000	23.550750 
2819.000000	23.963010 
2818.000000	24.371806 
2817.000000	24.761975 
2816.000000	25.142828 
2815.000000	25.480808 
2814.000000	25.741013 
2813.000000	25.930453 
2812.000000	26.062553 
2811.000000	26.124371 
2810.000000	26.128150 
2809.000000	26.101756 
2808.000000	26.040201 
2807.000000	25.922257 
2806.000000	25.763924 
2805.000000	25.575247 
2804.000000	25.341758 
2803.000000	25.077047 
2802.000000	24.808656 
2801.000000	24.517558 
2800.000000	24.190442 
2799.000000	23.840939 
2798.000000	23.464804 
2797.000000	23.051593 
2796.000000	22.623923 
2795.000000	22.215603 
2794.000000	21.844663 
2793.000000	21.519291 
2792.000000	21.254381 
2791.000000	21.069582 
2790.000000	20.971643 
2789.000000	20.953462 
2788.000000	21.025594 
2787.000000	21.195934 
2786.000000	21.432327 
2785.000000	21.702065 
2784.000000	22.011489 
2783.000000	22.350217 
2782.000000	22.694470 
2781.000000	23.050649 
2780.000000	23.430406 
2779.000000	23.810579 
2778.000000	24.177302 
2777.000000	24.534635 
2776.000000	24.883981 
2775.000000	25.228316 
2774.000000	25.574559 
2773.000000	25.924805 
2772.000000	26.280349 
2771.000000	26.649307 
2770.000000	27.029187 
2769.000000	27.414754 
2768.000000	27.813657 
2767.000000	28.239432 
2766.000000	28.669129 
2765.000000	29.082907 
2764.000000	29.488992 
2763.000000	29.887195 
2762.000000	30.262985 
2761.000000	30.628920 
2760.000000	31.000539 
2759.000000	31.378168 
2758.000000	31.746530 
2757.000000	32.081126 
2756.000000	32.383606 
2755.000000	32.656761 
2754.000000	32.878727 
2753.000000	33.050298 
2752.000000	33.201709 
2751.000000	33.333031 
2750.000000	33.434927 
2749.000000	33.517124 
2748.000000	33.591247 
2747.000000	33.667807 
2746.000000	33.737626 
2745.000000	33.788788 
2744.000000	33.826133 
2743.000000	33.845654 
2742.000000	33.820904 
2741.000000	33.751522 
2740.000000	33.657973 
2739.000000	33.542597 
2738.000000	33.407610 
2737.000000	33.266193 
2736.000000	33.118682 
2735.000000	32.944399 
2734.000000	32.738789 
2733.000000	32.507047 
2732.000000	32.251119 
2731.000000	31.992928 
2730.000000	31.778863 
2729.000000	31.645868 
2728.000000	31.611174 
2727.000000	31.686818 
2726.000000	31.870706 
2725.000000	32.145646 
2724.000000	32.485635 
2723.000000	32.872601 
2722.000000	33.294475 
2721.000000	33.739363 
2720.000000	34.193390 
2719.000000	34.649427 
2718.000000	35.106568 
2717.000000	35.562418 
2716.000000	36.019459 
2715.000000	36.482785 
2714.000000	36.947563 
2713.000000	37.414652 
2712.000000	37.890288 
2711.000000	38.366488 
2710.000000	38.831617 
2709.000000	39.289872 
2708.000000	39.735503 
2707.000000	40.149740 
2706.000000	40.531493 
2705.000000	40.888108 
2704.000000	41.221005 
2703.000000	41.531919 
2702.000000	41.826042 
2701.000000	42.116964 
2700.000000	42.413902 
2699.000000	42.704703 
2698.000000	42.981715 
2697.000000	43.251347 
2696.000000	43.500981 
2695.000000	43.718289 
2694.000000	43.914782 
2693.000000	44.107338 
2692.000000	44.298264 
2691.000000	44.488292 
2690.000000	44.683971 
2689.000000	44.883713 
2688.000000	45.073469 
2687.000000	45.249794 
2686.000000	45.420176 
2685.000000	45.581775 
2684.000000	45.735320 
2683.000000	45.891186 
2682.000000	46.067558 
2681.000000	46.262749 
2680.000000	46.464630 
2679.000000	46.685964 
2678.000000	46.930919 
2677.000000	47.166401 
2676.000000	47.380787 
2675.000000	47.596304 
2674.000000	47.804081 
2673.000000	47.989549 
2672.000000	48.171921 
2671.000000	48.366166 
2670.000000	48.557165 
2669.000000	48.737318 
2668.000000	48.915629 
2667.000000	49.093526 
2666.000000	49.260916 
2665.000000	49.412060 
2664.000000	49.557500 
2663.000000	49.698846 
2662.000000	49.825351 
2661.000000	49.943196 
2660.000000	50.068486 
2659.000000	50.191530 
2658.000000	50.298351 
2657.000000	50.395452 
2656.000000	50.488157 
2655.000000	50.573049 
2654.000000	50.660034 
2653.000000	50.757401 
2652.000000	50.856065 
2651.000000	50.954073 
2650.000000	51.055422 
2649.000000	51.142746 
2648.000000	51.211458 
2647.000000	51.280943 
2646.000000	51.364882 
2645.000000	51.448869 
2644.000000	51.526608 
2643.000000	51.607156 
2642.000000	51.690527 
2641.000000	51.754838 
2640.000000	51.802468 
2639.000000	51.861840 
2638.000000	51.931731 
2637.000000	51.992279 
2636.000000	52.050793 
2635.000000	52.127668 
2634.000000	52.217647 
2633.000000	52.315279 
2632.000000	52.434895 
2631.000000	52.576868 
2630.000000	52.708687 
2629.000000	52.814430 
2628.000000	52.897304 
2627.000000	52.938172 
2626.000000	52.925832 
2625.000000	52.873728 
2624.000000	52.776306 
2623.000000	52.624646 
2622.000000	52.430805 
2621.000000	52.192885 
2620.000000	51.903042 
2619.000000	51.565363 
2618.000000	51.177842 
2617.000000	50.740524 
2616.000000	50.265893 
2615.000000	49.780153 
2614.000000	49.312467 
2613.000000	48.887578 
2612.000000	48.524420 
2611.000000	48.247390 
2610.000000	48.053116 
2609.000000	47.921583 
2608.000000	47.847536 
2607.000000	47.830124 
2606.000000	47.865185 
2605.000000	47.960353 
2604.000000	48.132233 
2603.000000	48.386367 
2602.000000	48.724866 
2601.000000	49.142832 
2600.000000	49.633913 
2599.000000	50.185362 
2598.000000	50.779414 
2597.000000	51.395913 
2596.000000	52.013476 
2595.000000	52.606812 
2594.000000	53.160561 
2593.000000	53.682774 
2592.000000	54.169743 
2591.000000	54.608189 
2590.000000	55.009588 
2589.000000	55.381431 
2588.000000	55.703342 
2587.000000	55.979121 
2586.000000	56.234351 
2585.000000	56.460239 
2584.000000	56.651555 
2583.000000	56.833189 
2582.000000	57.013824 
2581.000000	57.183985 
2580.000000	57.350973 
2579.000000	57.528828 
2578.000000	57.718164 
2577.000000	57.902045 
2576.000000	58.078227 
2575.000000	58.254677 
2574.000000	58.417224 
2573.000000	58.553544 
2572.000000	58.687840 
2571.000000	58.840418 
2570.000000	59.010335 
2569.000000	59.195811 
2568.000000	59.402091 
2567.000000	59.613847 
2566.000000	59.814324 
2565.000000	60.003919 
2564.000000	60.196882 
2563.000000	60.394021 
2562.000000	60.597762 
2561.000000	60.813699 
2560.000000	61.030781 
2559.000000	61.228108 
2558.000000	61.402344 
2557.000000	61.563381 
2556.000000	61.711325 
2555.000000	61.846949 
2554.000000	61.985211 
2553.000000	62.126480 
2552.000000	62.258668 
2551.000000	62.380160 
2550.000000	62.503011 
2549.000000	62.629270 
2548.000000	62.754348 
2547.000000	62.872761 
2546.000000	62.983337 
2545.000000	63.084775 
2544.000000	63.171714 
2543.000000	63.243803 
2542.000000	63.312229 
2541.000000	63.376998 
2540.000000	63.425344 
2539.000000	63.460669 
2538.000000	63.479725 
2537.000000	63.469473 
2536.000000	63.440558 
2535.000000	63.400124 
2534.000000	63.334602 
2533.000000	63.258823 
2532.000000	63.199857 
2531.000000	63.155529 
2530.000000	63.119714 
2529.000000	63.104514 
2528.000000	63.112485 
2527.000000	63.121901 
2526.000000	63.124644 
2525.000000	63.140383 
2524.000000	63.177464 
2523.000000	63.217530 
2522.000000	63.254850 
2521.000000	63.300540 
2520.000000	63.347094 
2519.000000	63.373722 
2518.000000	63.386634 
2517.000000	63.412034 
2516.000000	63.445707 
2515.000000	63.468789 
2514.000000	63.487974 
2513.000000	63.510542 
2512.000000	63.523504 
2511.000000	63.525596 
2510.000000	63.526948 
2509.000000	63.532652 
2508.000000	63.542729 
2507.000000	63.555100 
2506.000000	63.567513 
2505.000000	63.593968 
2504.000000	63.640866 
2503.000000	63.702885 
2502.000000	63.791037 
2501.000000	63.912851 
2500.000000	64.048084 
2499.000000	64.181486 
2498.000000	64.324299 
2497.000000	64.470255 
2496.000000	64.615315 
2495.000000	64.773871 
2494.000000	64.950024 
2493.000000	65.128331 
2492.000000	65.308034 
2491.000000	65.485998 
2490.000000	65.647469 
2489.000000	65.792703 
2488.000000	65.923867 
2487.000000	66.038472 
2486.000000	66.143293 
2485.000000	66.246867 
2484.000000	66.342745 
2483.000000	66.432580 
2482.000000	66.530508 
2481.000000	66.636127 
2480.000000	66.741845 
2479.000000	66.850476 
2478.000000	66.957087 
2477.000000	67.049281 
2476.000000	67.131082 
2475.000000	67.203338 
2474.000000	67.267592 
2473.000000	67.337824 
2472.000000	67.409318 
2471.000000	67.460431 
2470.000000	67.489082 
2469.000000	67.491546 
2468.000000	67.452967 
2467.000000	67.374915 
2466.000000	67.274371 
2465.000000	67.164137 
2464.000000	67.052236 
2463.000000	66.946534 
2462.000000	66.847523 
2461.000000	66.763440 
2460.000000	66.696970 
2459.000000	66.640859 
2458.000000	66.597013 
2457.000000	66.582056 
2456.000000	66.598100 
2455.000000	66.642723 
2454.000000	66.726789 
2453.000000	66.847797 
2452.000000	66.993401 
2451.000000	67.148753 
2450.000000	67.291675 
2449.000000	67.407500 
2448.000000	67.503542 
2447.000000	67.584189 
2446.000000	67.647652 
2445.000000	67.707300 
2444.000000	67.772314 
2443.000000	67.831997 
2442.000000	67.874946 
2441.000000	67.919613 
2440.000000	67.977113 
2439.000000	68.036981 
2438.000000	68.103390 
2437.000000	68.185046 
2436.000000	68.264017 
2435.000000	68.324778 
2434.000000	68.380411 
2433.000000	68.450236 
2432.000000	68.539579 
2431.000000	68.655555 
2430.000000	68.800187 
2429.000000	68.957633 
2428.000000	69.110382 
2427.000000	69.250340 
2426.000000	69.371052 
2425.000000	69.483821 
2424.000000	69.600645 
2423.000000	69.716566 
2422.000000	69.836696 
2421.000000	69.972688 
2420.000000	70.099973 
2419.000000	70.201657 
2418.000000	70.297126 
2417.000000	70.383920 
2416.000000	70.445440 
2415.000000	70.515563 
2414.000000	70.614907 
2413.000000	70.713222 
2412.000000	70.799319 
2411.000000	70.889390 
2410.000000	70.961532 
2409.000000	71.005744 
2408.000000	71.054653 
2407.000000	71.120276 
2406.000000	71.184243 
2405.000000	71.249793 
2404.000000	71.323749 
2403.000000	71.386109 
2402.000000	71.432457 
2401.000000	71.486943 
2400.000000	71.555221 
2399.000000	71.624677 
2398.000000	71.696387 
2397.000000	71.760942 
2396.000000	71.800248 
2395.000000	71.823890 
2394.000000	71.839612 
2393.000000	71.852803 
2392.000000	71.885134 
2391.000000	71.935868 
2390.000000	71.986841 
2389.000000	72.045027 
2388.000000	72.111330 
2387.000000	72.180332 
2386.000000	72.263470 
2385.000000	72.363951 
2384.000000	72.463769 
2383.000000	72.556816 
2382.000000	72.636762 
2381.000000	72.694395 
2380.000000	72.735739 
2379.000000	72.776901 
2378.000000	72.816463 
2377.000000	72.841968 
2376.000000	72.852109 
2375.000000	72.852630 
2374.000000	72.831999 
2373.000000	72.792695 
2372.000000	72.760288 
2371.000000	72.735055 
2370.000000	72.686553 
2369.000000	72.617599 
2368.000000	72.550778 
2367.000000	72.473142 
2366.000000	72.370977 
2365.000000	72.280547 
2364.000000	72.205116 
2363.000000	72.105563 
2362.000000	71.997765 
2361.000000	71.921974 
2360.000000	71.874649 
2359.000000	71.868590 
2358.000000	71.921315 
2357.000000	72.003156 
2356.000000	72.077969 
2355.000000	72.128191 
2354.000000	72.152156 
2353.000000	72.180831 
2352.000000	72.266158 
2351.000000	72.412871 
2350.000000	72.632662 
2349.000000	72.895780 
2348.000000	73.132294 
2347.000000	73.278095 
2346.000000	73.320892 
2345.000000	73.259945 
2344.000000	73.135248 
2343.000000	72.997374 
2342.000000	72.885397 
2341.000000	72.832993 
2340.000000	72.847444 
2339.000000	72.908137 
2338.000000	72.985150 
2337.000000	73.057280 
2336.000000	73.114188 
2335.000000	73.156773 
2334.000000	73.175259 
2333.000000	73.200303 
2332.000000	73.237674 
2331.000000	73.270737 
2330.000000	73.279780 
2329.000000	73.281473 
2328.000000	73.257958 
2327.000000	73.232504 
2326.000000	73.203077 
2325.000000	73.182089 
2324.000000	73.161823 
2323.000000	73.158367 
2322.000000	73.149432 
2321.000000	73.163880 
2320.000000	73.212819 
2319.000000	73.305122 
2318.000000	73.421825 
2317.000000	73.577461 
2316.000000	73.746932 
2315.000000	73.912575 
2314.000000	74.071035 
2313.000000	74.232737 
2312.000000	74.370633 
2311.000000	74.488588 
2310.000000	74.601839 
2309.000000	74.714817 
2308.000000	74.807852 
2307.000000	74.897160 
2306.000000	74.980291 
2305.000000	75.048854 
2304.000000	75.073597 
2303.000000	75.066753 
2302.000000	75.031871 
2301.000000	74.970231 
2300.000000	74.870176 
2299.000000	74.758720 
2298.000000	74.642756 
2297.000000	74.521928 
2296.000000	74.412493 
2295.000000	74.341791 
2294.000000	74.313830 
2293.000000	74.324681 
2292.000000	74.375342 
2291.000000	74.456536 
2290.000000	74.555404 
2289.000000	74.666499 
2288.000000	74.791208 
2287.000000	74.926583 
2286.000000	75.074196 
2285.000000	75.233014 
2284.000000	75.389158 
2283.000000	75.533111 
2282.000000	75.668209 
2281.000000	75.788593 
2280.000000	75.888845 
2279.000000	75.982502 
2278.000000	76.083809 
2277.000000	76.181625 
2276.000000	76.273946 
2275.000000	76.372496 
2274.000000	76.472206 
2273.000000	76.554598 
2272.000000	76.626900 
2271.000000	76.697372 
2270.000000	76.753617 
2269.000000	76.794074 
2268.000000	76.836360 
2267.000000	76.881766 
2266.000000	76.927639 
2265.000000	76.981937 
2264.000000	77.043331 
2263.000000	77.096527 
2262.000000	77.150411 
2261.000000	77.207225 
2260.000000	77.257924 
2259.000000	77.319372 
2258.000000	77.400465 
2257.000000	77.479773 
2256.000000	77.559032 
2255.000000	77.644271 
2254.000000	77.715564 
2253.000000	77.769253 
2252.000000	77.818515 
2251.000000	77.858367 
2250.000000	77.882771 
2249.000000	77.902580 
2248.000000	77.921494 
2247.000000	77.935374 
2246.000000	77.949917 
2245.000000	77.976338 
2244.000000	78.011267 
2243.000000	78.052451 
2242.000000	78.107848 
2241.000000	78.178647 
2240.000000	78.245076 
2239.000000	78.298987 
2238.000000	78.348308 
2237.000000	78.385209 
2236.000000	78.395538 
2235.000000	78.400940 
2234.000000	78.417396 
2233.000000	78.430946 
2232.000000	78.446970 
2231.000000	78.484522 
2230.000000	78.533384 
2229.000000	78.575876 
2228.000000	78.621580 
2227.000000	78.673175 
2226.000000	78.719675 
2225.000000	78.753860 
2224.000000	78.788639 
2223.000000	78.823069 
2222.000000	78.843738 
2221.000000	78.853948 
2220.000000	78.864147 
2219.000000	78.869996 
2218.000000	78.873160 
2217.000000	78.884851 
2216.000000	78.899593 
2215.000000	78.916382 
2214.000000	78.940478 
2213.000000	78.968232 
2212.000000	78.993885 
2211.000000	79.019741 
2210.000000	79.038633 
2209.000000	79.046402 
2208.000000	79.043836 
2207.000000	79.028727 
2206.000000	79.011797 
2205.000000	79.011682 
2204.000000	79.031062 
2203.000000	79.068288 
2202.000000	79.125113 
2201.000000	79.190943 
2200.000000	79.246813 
2199.000000	79.285799 
2198.000000	79.313566 
2197.000000	79.333774 
2196.000000	79.347495 
2195.000000	79.362649 
2194.000000	79.372391 
2193.000000	79.371796 
2192.000000	79.366157 
2191.000000	79.348536 
2190.000000	79.303020 
2189.000000	79.243589 
2188.000000	79.178444 
2187.000000	79.098991 
2186.000000	79.018935 
2185.000000	78.964495 
2184.000000	78.933555 
2183.000000	78.917896 
2182.000000	78.927174 
2181.000000	78.956799 
2180.000000	78.986158 
2179.000000	79.015055 
2178.000000	79.050873 
2177.000000	79.083345 
2176.000000	79.106475 
2175.000000	79.130724 
2174.000000	79.150830 
2173.000000	79.155798 
2172.000000	79.152367 
2171.000000	79.145353 
2170.000000	79.120680 
2169.000000	79.093772 
2168.000000	79.082420 
2167.000000	79.069266 
2166.000000	79.055873 
2165.000000	79.061844 
2164.000000	79.071307 
2163.000000	79.071154 
2162.000000	79.076949 
2161.000000	79.077114 
2160.000000	79.053540 
2159.000000	79.011552 
2158.000000	78.962762 
2157.000000	78.906264 
2156.000000	78.848904 
2155.000000	78.811636 
2154.000000	78.804435 
2153.000000	78.821055 
2152.000000	78.860163 
2151.000000	78.927563 
2150.000000	79.013113 
2149.000000	79.102111 
2148.000000	79.183039 
2147.000000	79.250897 
2146.000000	79.305286 
2145.000000	79.337627 
2144.000000	79.344838 
2143.000000	79.342681 
2142.000000	79.337945 
2141.000000	79.315034 
2140.000000	79.286208 
2139.000000	79.270310 
2138.000000	79.261125 
2137.000000	79.247279 
2136.000000	79.241535 
2135.000000	79.243121 
2134.000000	79.240138 
2133.000000	79.236698 
2132.000000	79.243160 
2131.000000	79.250888 
2130.000000	79.251833 
2129.000000	79.257852 
2128.000000	79.263232 
2127.000000	79.261282 
2126.000000	79.272926 
2125.000000	79.307081 
2124.000000	79.353355 
2123.000000	79.412481 
2122.000000	79.486142 
2121.000000	79.556425 
2120.000000	79.615623 
2119.000000	79.660456 
2118.000000	79.696779 
2117.000000	79.731621 
2116.000000	79.765671 
2115.000000	79.797384 
2114.000000	79.836961 
2113.000000	79.888702 
2112.000000	79.939893 
2111.000000	79.991998 
2110.000000	80.056105 
2109.000000	80.126947 
2108.000000	80.188353 
2107.000000	80.235389 
2106.000000	80.273331 
2105.000000	80.301554 
2104.000000	80.317084 
2103.000000	80.327082 
2102.000000	80.338495 
2101.000000	80.349078 
2100.000000	80.357432 
2099.000000	80.369994 
2098.000000	80.386771 
2097.000000	80.411863 
2096.000000	80.450690 
2095.000000	80.492183 
2094.000000	80.521858 
2093.000000	80.544667 
2092.000000	80.557185 
2091.000000	80.542619 
2090.000000	80.509796 
2089.000000	80.477278 
2088.000000	80.437367 
2087.000000	80.383082 
2086.000000	80.337098 
2085.000000	80.312504 
2084.000000	80.298466 
2083.000000	80.292945 
2082.000000	80.312620 
2081.000000	80.349059 
2080.000000	80.382468 
2079.000000	80.415428 
2078.000000	80.453551 
2077.000000	80.491531 
2076.000000	80.528875 
2075.000000	80.570000 
2074.000000	80.615891 
2073.000000	80.672043 
2072.000000	80.739368 
2071.000000	80.814103 
2070.000000	80.892793 
2069.000000	80.977154 
2068.000000	81.061005 
2067.000000	81.133252 
2066.000000	81.185775 
2065.000000	81.226532 
2064.000000	81.256829 
2063.000000	81.271984 
2062.000000	81.279270 
2061.000000	81.294410 
2060.000000	81.318819 
2059.000000	81.344287 
2058.000000	81.370676 
2057.000000	81.399618 
2056.000000	81.417839 
2055.000000	81.409821 
2054.000000	81.388589 
2053.000000	81.372213 
2052.000000	81.355514 
2051.000000	81.343848 
2050.000000	81.355053 
2049.000000	81.387624 
2048.000000	81.423339 
2047.000000	81.465647 
2046.000000	81.520564 
2045.000000	81.581026 
2044.000000	81.635515 
2043.000000	81.683266 
2042.000000	81.725936 
2041.000000	81.765177 
2040.000000	81.803137 
2039.000000	81.841575 
2038.000000	81.885898 
2037.000000	81.942094 
2036.000000	82.004204 
2035.000000	82.059049 
2034.000000	82.109855 
2033.000000	82.160379 
2032.000000	82.194226 
2031.000000	82.197843 
2030.000000	82.190105 
2029.000000	82.185096 
2028.000000	82.171261 
2027.000000	82.155170 
2026.000000	82.160022 
2025.000000	82.173549 
2024.000000	82.174201 
2023.000000	82.175180 
2022.000000	82.176783 
2021.000000	82.155601 
2020.000000	82.110291 
2019.000000	82.055691 
2018.000000	81.988556 
2017.000000	81.902880 
2016.000000	81.801937 
2015.000000	81.691317 
2014.000000	81.565594 
2013.000000	81.418799 
2012.000000	81.263841 
2011.000000	81.117134 
2010.000000	80.984599 
2009.000000	80.875692 
2008.000000	80.794195 
2007.000000	80.727434 
2006.000000	80.677344 
2005.000000	80.648148 
2004.000000	80.626086 
2003.000000	80.616459 
2002.000000	80.634361 
2001.000000	80.673365 
2000.000000	80.723980 
1999.000000	80.793392 
1998.000000	80.883298 
1997.000000	80.993494 
1996.000000	81.119760 
1995.000000	81.258889 
1994.000000	81.409448 
1993.000000	81.565014 
1992.000000	81.711571 
1991.000000	81.851986 
1990.000000	81.999863 
1989.000000	82.148991 
1988.000000	82.289498 
1987.000000	82.424112 
1986.000000	82.552991 
1985.000000	82.658375 
1984.000000	82.738294 
1983.000000	82.804368 
1982.000000	82.855898 
1981.000000	82.888799 
1980.000000	82.908495 
1979.000000	82.916794 
1978.000000	82.918473 
1977.000000	82.920070 
1976.000000	82.919142 
1975.000000	82.917553 
1974.000000	82.920439 
1973.000000	82.923427 
1972.000000	82.927088 
1971.000000	82.929321 
1970.000000	82.924936 
1969.000000	82.912843 
1968.000000	82.898715 
1967.000000	82.878090 
1966.000000	82.867798 
1965.000000	82.897717 
1964.000000	82.970572 
1963.000000	83.062953 
1962.000000	83.161483 
1961.000000	83.263431 
1960.000000	83.344799 
1959.000000	83.383353 
1958.000000	83.399845 
1957.000000	83.419031 
1956.000000	83.431526 
1955.000000	83.440080 
1954.000000	83.462550 
1953.000000	83.492645 
1952.000000	83.520835 
1951.000000	83.553618 
1950.000000	83.582095 
1949.000000	83.597744 
1948.000000	83.611341 
1947.000000	83.628554 
1946.000000	83.631835 
1945.000000	83.627404 
1944.000000	83.631326 
1943.000000	83.631525 
1942.000000	83.617803 
1941.000000	83.626627 
1940.000000	83.664545 
1939.000000	83.704059 
1938.000000	83.746041 
1937.000000	83.800495 
1936.000000	83.842735 
1935.000000	83.864177 
1934.000000	83.885478 
1933.000000	83.903455 
1932.000000	83.907529 
1931.000000	83.907401 
1930.000000	83.907217 
1929.000000	83.906973 
1928.000000	83.920907 
1927.000000	83.952779 
1926.000000	83.981139 
1925.000000	84.001429 
1924.000000	84.018045 
1923.000000	84.020152 
1922.000000	83.993134 
1921.000000	83.947217 
1920.000000	83.897155 
1919.000000	83.840063 
1918.000000	83.760821 
1917.000000	83.685843 
1916.000000	83.653931 
1915.000000	83.642359 
1914.000000	83.635529 
1913.000000	83.643294 
1912.000000	83.660126 
1911.000000	83.662430 
1910.000000	83.648645 
1909.000000	83.623040 
1908.000000	83.583095 
1907.000000	83.523648 
1906.000000	83.441808 
1905.000000	83.343443 
1904.000000	83.247775 
1903.000000	83.164939 
1902.000000	83.095017 
1901.000000	83.045207 
1900.000000	83.026670 
1899.000000	83.020376 
1898.000000	83.011775 
1897.000000	83.001128 
1896.000000	82.985849 
1895.000000	82.958179 
1894.000000	82.929286 
1893.000000	82.885409 
1892.000000	82.824361 
1891.000000	82.765500 
1890.000000	82.704734 
1889.000000	82.631883 
1888.000000	82.594492 
1887.000000	82.612189 
1886.000000	82.656665 
1885.000000	82.724411 
1884.000000	82.812787 
1883.000000	82.896971 
1882.000000	82.963468 
1881.000000	83.019622 
1880.000000	83.070875 
1879.000000	83.124208 
1878.000000	83.186736 
1877.000000	83.257032 
1876.000000	83.334429 
1875.000000	83.422862 
1874.000000	83.520039 
1873.000000	83.591553 
1872.000000	83.627168 
1871.000000	83.631363 
1870.000000	83.594580 
1869.000000	83.511187 
1868.000000	83.445216 
1867.000000	83.422717 
1866.000000	83.434994 
1865.000000	83.486683 
1864.000000	83.565329 
1863.000000	83.637447 
1862.000000	83.693092 
1861.000000	83.731570 
1860.000000	83.744898 
1859.000000	83.746255 
1858.000000	83.750236 
1857.000000	83.757195 
1856.000000	83.762697 
1855.000000	83.767813 
1854.000000	83.776691 
1853.000000	83.789035 
1852.000000	83.797180 
1851.000000	83.803064 
1850.000000	83.832122 
1849.000000	83.899769 
1848.000000	83.931496 
1847.000000	83.901279 
1846.000000	83.847039 
1845.000000	83.745062 
1844.000000	83.541492 
1843.000000	83.360223 
1842.000000	83.282604 
1841.000000	83.249168 
1840.000000	83.243918 
1839.000000	83.280886 
1838.000000	83.319601 
1837.000000	83.305865 
1836.000000	83.259462 
1835.000000	83.227655 
1834.000000	83.208420 
1833.000000	83.160065 
1832.000000	83.095498 
1831.000000	83.026452 
1830.000000	82.916168 
1829.000000	82.768210 
1828.000000	82.652302 
1827.000000	82.575949 
1826.000000	82.504892 
1825.000000	82.421789 
1824.000000	82.359473 
1823.000000	82.314098 
1822.000000	82.254712 
1821.000000	82.202005 
1820.000000	82.184654 
1819.000000	82.174169 
1818.000000	82.146914 
1817.000000	82.126845 
1816.000000	82.114050 
1815.000000	82.098003 
1814.000000	82.085528 
1813.000000	82.081690 
1812.000000	82.071127 
1811.000000	82.052409 
1810.000000	82.026572 
1809.000000	82.006641 
1808.000000	81.985286 
1807.000000	81.962616 
1806.000000	81.944308 
1805.000000	81.928843 
1804.000000	81.904878 
1803.000000	81.855881 
1802.000000	81.772877 
1801.000000	81.672968 
1800.000000	81.560487 
1799.000000	81.431111 
1798.000000	81.360479 
1797.000000	81.369606 
1796.000000	81.365638 
1795.000000	81.336311 
1794.000000	81.309153 
1793.000000	81.212511 
1792.000000	81.019583 
1791.000000	80.866498 
1790.000000	80.778471 
1789.000000	80.718512 
1788.000000	80.672222 
1787.000000	80.652275 
1786.000000	80.616091 
1785.000000	80.541209 
1784.000000	80.431468 
1783.000000	80.337729 
1782.000000	80.265253 
1781.000000	80.199749 
1780.000000	80.134608 
1779.000000	80.097113 
1778.000000	80.118817 
1777.000000	80.196715 
1776.000000	80.239788 
1775.000000	80.233538 
1774.000000	80.211683 
1773.000000	80.114184 
1772.000000	79.877574 
1771.000000	79.661338 
1770.000000	79.542782 
1769.000000	79.457673 
1768.000000	79.365359 
1767.000000	79.357521 
1766.000000	79.394565 
1765.000000	79.350541 
1764.000000	79.254273 
1763.000000	79.170484 
1762.000000	79.039372 
1761.000000	78.850155 
1760.000000	78.706333 
1759.000000	78.588205 
1758.000000	78.462210 
1757.000000	78.353387 
1756.000000	78.291262 
1755.000000	78.245545 
1754.000000	78.194375 
1753.000000	78.159735 
1752.000000	78.110601 
1751.000000	77.975458 
1750.000000	77.816701 
1749.000000	77.698922 
1748.000000	77.582655 
1747.000000	77.482123 
1746.000000	77.424758 
1745.000000	77.394872 
1744.000000	77.329922 
1743.000000	77.173568 
1742.000000	76.967927 
1741.000000	76.756347 
1740.000000	76.524956 
1739.000000	76.354541 
1738.000000	76.308329 
1737.000000	76.300823 
1736.000000	76.316290 
1735.000000	76.327228 
1734.000000	76.198150 
1733.000000	76.027531 
1732.000000	75.956872 
1731.000000	75.936526 
1730.000000	75.922146 
1729.000000	75.971845 
1728.000000	76.040503 
1727.000000	76.025884 
1726.000000	75.945761 
1725.000000	75.853367 
1724.000000	75.765789 
1723.000000	75.695297 
1722.000000	75.639429 
1721.000000	75.526864 
1720.000000	75.351918 
1719.000000	75.106092 
1718.000000	74.714049 
1717.000000	74.229063 
1716.000000	73.834289 
1715.000000	73.518094 
1714.000000	73.241798 
1713.000000	73.083799 
1712.000000	73.022357 
1711.000000	72.954840 
1710.000000	72.838033 
1709.000000	72.700923 
1708.000000	72.509979 
1707.000000	72.242676 
1706.000000	71.952844 
1705.000000	71.776560 
1704.000000	71.566035 
1703.000000	71.283614 
1702.000000	71.023769 
1701.000000	70.742067 
1700.000000	70.219700 
1699.000000	69.664112 
1698.000000	69.243304 
1697.000000	68.845425 
1696.000000	68.370996 
1695.000000	67.928937 
1694.000000	67.622210 
1693.000000	67.308570 
1692.000000	66.961486 
1691.000000	66.665304 
1690.000000	66.461197 
1689.000000	66.258409 
1688.000000	65.964638 
1687.000000	65.603601 
1686.000000	65.216458 
1685.000000	64.720898 
1684.000000	64.056904 
1683.000000	63.463690 
1682.000000	63.009266 
1681.000000	62.644299 
1680.000000	62.388774 
1679.000000	62.223242 
1678.000000	62.028974 
1677.000000	61.789320 
1676.000000	61.503702 
1675.000000	61.113349 
1674.000000	60.764662 
1673.000000	60.486019 
1672.000000	60.168519 
1671.000000	59.841526 
1670.000000	59.586583 
1669.000000	59.316384 
1668.000000	59.099034 
1667.000000	59.034479 
1666.000000	59.029801 
1665.000000	59.057633 
1664.000000	59.144713 
1663.000000	59.207547 
1662.000000	59.231061 
1661.000000	59.338518 
1660.000000	59.534129 
1659.000000	59.818791 
1658.000000	60.249347 
1657.000000	60.722775 
1656.000000	61.074399 
1655.000000	61.332836 
1654.000000	61.491765 
1653.000000	61.474083 
1652.000000	61.442909 
1651.000000	61.653969 
1650.000000	61.998002 
1649.000000	62.366820 
1648.000000	62.776817 
1647.000000	63.160152 
1646.000000	63.402643 
1645.000000	63.577546 
1644.000000	63.809528 
1643.000000	64.075130 
1642.000000	64.359617 
1641.000000	64.677893 
1640.000000	65.020999 
1639.000000	65.260755 
1638.000000	65.382518 
1637.000000	65.439552 
1636.000000	65.412784 
1635.000000	65.238310 
1634.000000	65.127991 
1633.000000	65.174278 
1632.000000	65.266685 
1631.000000	65.348497 
1630.000000	65.468768 
1629.000000	65.560964 
1628.000000	65.549324 
1627.000000	65.429554 
1626.000000	65.284100 
1625.000000	65.118500 
1624.000000	64.859456 
1623.000000	64.495965 
1622.000000	64.189096 
1621.000000	63.929775 
1620.000000	63.561482 
1619.000000	63.129191 
1618.000000	62.675358 
1617.000000	62.053949 
1616.000000	61.220785 
1615.000000	60.418140 
1614.000000	59.624911 
1613.000000	58.755954 
1612.000000	57.830743 
1611.000000	56.845743 
1610.000000	55.676173 
1609.000000	54.287882 
1608.000000	52.681227 
1607.000000	50.805804 
1606.000000	48.612585 
1605.000000	46.066355 
1604.000000	43.140963 
1603.000000	39.857239 
1602.000000	36.312730 
1601.000000	32.654129 
1600.000000	29.099303 
1599.000000	25.913686 
1598.000000	23.347398 
1597.000000	21.609125 
1596.000000	20.835879 
1595.000000	21.037474 
1594.000000	22.118618 
1593.000000	23.922447 
1592.000000	26.244627 
1591.000000	28.866145 
1590.000000	31.602104 
1589.000000	34.317131 
1588.000000	36.919060 
1587.000000	39.345116 
1586.000000	41.568486 
1585.000000	43.590207 
1584.000000	45.420619 
1583.000000	47.074284 
1582.000000	48.587835 
1581.000000	50.018646 
1580.000000	51.331472 
1579.000000	52.501079 
1578.000000	53.575718 
1577.000000	54.556632 
1576.000000	55.367903 
1575.000000	56.151988 
1574.000000	57.015915 
1573.000000	57.835213 
1572.000000	58.600271 
1571.000000	59.381782 
1570.000000	60.094050 
1569.000000	60.656535 
1568.000000	61.203461 
1567.000000	61.746745 
1566.000000	62.254068 
1565.000000	62.772506 
1564.000000	63.321901 
1563.000000	63.816980 
1562.000000	64.197003 
1561.000000	64.409731 
1560.000000	64.410504 
1559.000000	64.230653 
1558.000000	63.930231 
1557.000000	63.599161 
1556.000000	63.374110 
1555.000000	63.231813 
1554.000000	63.088243 
1553.000000	63.034058 
1552.000000	63.114978 
1551.000000	63.285446 
1550.000000	63.602279 
1549.000000	64.136354 
1548.000000	64.856975 
1547.000000	65.743363 
1546.000000	66.729390 
1545.000000	67.723784 
1544.000000	68.735579 
1543.000000	69.659966 
1542.000000	70.341544 
1541.000000	70.856828 
1540.000000	71.292988 
1539.000000	71.590573 
1538.000000	71.895433 
1537.000000	72.287246 
1536.000000	72.683050 
1535.000000	73.021503 
1534.000000	73.300275 
1533.000000	73.464494 
1532.000000	73.549708 
1531.000000	73.561285 
1530.000000	73.506486 
1529.000000	73.370681 
1528.000000	73.159181 
1527.000000	72.946160 
1526.000000	72.815394 
1525.000000	72.735683 
1524.000000	72.749344 
1523.000000	72.879500 
1522.000000	73.012063 
1521.000000	73.013042 
1520.000000	72.932862 
1519.000000	72.839352 
1518.000000	72.664522 
1517.000000	72.366159 
1516.000000	72.028364 
1515.000000	71.689093 
1514.000000	71.299622 
1513.000000	70.882591 
1512.000000	70.479527 
1511.000000	70.116919 
1510.000000	69.681745 
1509.000000	69.091309 
1508.000000	68.381473 
1507.000000	67.558857 
1506.000000	66.595662 
1505.000000	65.667736 
1504.000000	64.903353 
1503.000000	64.220675 
1502.000000	63.525510 
1501.000000	62.830384 
1500.000000	61.985104 
1499.000000	60.828985 
1498.000000	59.394701 
1497.000000	57.752052 
1496.000000	55.811829 
1495.000000	53.633490 
1494.000000	51.226957 
1493.000000	48.514776 
1492.000000	45.524858 
1491.000000	42.313138 
1490.000000	38.956886 
1489.000000	35.737585 
1488.000000	32.928861 
1487.000000	30.692557 
1486.000000	29.259545 
1485.000000	28.767850 
1484.000000	29.164714 
1483.000000	30.338950 
1482.000000	32.115047 
1481.000000	34.207821 
1480.000000	36.281567 
1479.000000	38.087835 
1478.000000	39.485316 
1477.000000	40.407714 
1476.000000	40.875763 
1475.000000	41.055935 
1474.000000	41.067552 
1473.000000	40.906138 
1472.000000	40.596030 
1471.000000	40.193435 
1470.000000	39.736655 
1469.000000	39.250994 
1468.000000	38.852674 
1467.000000	38.707809 
1466.000000	38.909702 
1465.000000	39.438352 
1464.000000	40.296102 
1463.000000	41.466264 
1462.000000	42.795017 
1461.000000	44.122746 
1460.000000	45.324029 
1459.000000	46.355672 
1458.000000	47.185924 
1457.000000	47.822373 
1456.000000	48.325509 
1455.000000	48.834891 
1454.000000	49.336680 
1453.000000	49.812061 
1452.000000	50.245245 
1451.000000	50.597877 
1450.000000	50.849362 
1449.000000	51.009330 
1448.000000	51.043938 
1447.000000	50.983818 
1446.000000	50.888412 
1445.000000	50.714096 
1444.000000	50.437357 
1443.000000	50.099430 
1442.000000	49.726604 
1441.000000	49.274467 
1440.000000	48.683523 
1439.000000	47.998554 
1438.000000	47.237908 
1437.000000	46.323024 
1436.000000	45.258991 
1435.000000	44.201849 
1434.000000	43.068324 
1433.000000	41.779197 
1432.000000	40.403411 
1431.000000	39.002097 
1430.000000	37.567208 
1429.000000	36.228660 
1428.000000	35.120780 
1427.000000	34.260234 
1426.000000	33.633919 
1425.000000	33.226726 
1424.000000	33.003942 
1423.000000	32.887935 
1422.000000	32.858341 
1421.000000	32.930857 
1420.000000	33.092608 
1419.000000	33.297558 
1418.000000	33.612535 
1417.000000	34.056372 
1416.000000	34.569077 
1415.000000	35.117828 
1414.000000	35.700987 
1413.000000	36.272321 
1412.000000	36.802973 
1411.000000	37.309062 
1410.000000	37.816847 
1409.000000	38.327088 
1408.000000	38.832547 
1407.000000	39.332958 
1406.000000	39.825181 
1405.000000	40.308030 
1404.000000	40.811896 
1403.000000	41.351134 
1402.000000	41.920859 
1401.000000	42.539044 
1400.000000	43.202400 
1399.000000	43.872858 
1398.000000	44.540583 
1397.000000	45.223796 
1396.000000	45.904405 
1395.000000	46.570475 
1394.000000	47.233899 
1393.000000	47.932562 
1392.000000	48.661161 
1391.000000	49.382959 
1390.000000	50.113204 
1389.000000	50.870496 
1388.000000	51.614883 
1387.000000	52.321808 
1386.000000	53.027349 
1385.000000	53.680105 
1384.000000	54.180073 
1383.000000	54.467415 
1382.000000	54.534215 
1381.000000	54.413751 
1380.000000	54.210862 
1379.000000	54.071067 
1378.000000	54.139916 
1377.000000	54.471921 
1376.000000	55.010703 
1375.000000	55.663763 
1374.000000	56.363341 
1373.000000	57.074787 
1372.000000	57.793691 
1371.000000	58.538546 
1370.000000	59.343850 
1369.000000	60.228920 
1368.000000	61.163390 
1367.000000	62.100077 
1366.000000	63.013802 
1365.000000	63.874682 
1364.000000	64.646877 
1363.000000	65.320762 
1362.000000	65.922968 
1361.000000	66.470773 
1360.000000	66.981290 
1359.000000	67.471826 
1358.000000	67.936205 
1357.000000	68.360882 
1356.000000	68.750250 
1355.000000	69.109105 
1354.000000	69.444575 
1353.000000	69.770978 
1352.000000	70.092641 
1351.000000	70.403618 
1350.000000	70.699306 
1349.000000	70.978704 
1348.000000	71.245295 
1347.000000	71.521984 
1346.000000	71.825078 
1345.000000	72.148318 
1344.000000	72.486986 
1343.000000	72.832876 
1342.000000	73.158354 
1341.000000	73.444945 
1340.000000	73.690245 
1339.000000	73.900583 
1338.000000	74.086150 
1337.000000	74.241405 
1336.000000	74.333657 
1335.000000	74.318804 
1334.000000	74.134048 
1333.000000	73.713206 
1332.000000	73.047428 
1331.000000	72.209458 
1330.000000	71.338501 
1329.000000	70.614542 
1328.000000	70.189444 
1327.000000	70.121389 
1326.000000	70.345348 
1325.000000	70.711874 
1324.000000	71.026830 
1323.000000	71.127792 
1322.000000	70.924057 
1321.000000	70.387108 
1320.000000	69.479552 
1319.000000	68.127628 
1318.000000	66.216306 
1317.000000	63.599922 
1316.000000	60.121858 
1315.000000	55.685015 
1314.000000	50.304384 
1313.000000	44.151695 
1312.000000	37.552511 
1311.000000	30.987833 
1310.000000	25.044630 
1309.000000	20.312109 
1308.000000	17.240257 
1307.000000	16.048153 
1306.000000	16.686035 
1305.000000	18.839135 
1304.000000	22.000785 
1303.000000	25.612352 
1302.000000	29.175218 
1301.000000	32.324259 
1300.000000	34.882739 
1299.000000	36.866702 
1298.000000	38.432375 
1297.000000	39.813376 
1296.000000	41.230460 
1295.000000	42.831906 
1294.000000	44.665026 
1293.000000	46.676693 
1292.000000	48.752097 
1291.000000	50.764869 
1290.000000	52.607448 
1289.000000	54.224960 
1288.000000	55.611136 
1287.000000	56.778762 
1286.000000	57.769554 
1285.000000	58.637033 
1284.000000	59.405701 
1283.000000	60.081090 
1282.000000	60.672549 
1281.000000	61.161283 
1280.000000	61.519148 
1279.000000	61.731480 
1278.000000	61.786831 
1277.000000	61.662885 
1276.000000	61.343438 
1275.000000	60.830556 
1274.000000	60.131704 
1273.000000	59.272133 
1272.000000	58.305576 
1271.000000	57.319954 
1270.000000	56.433875 
1269.000000	55.774099 
1268.000000	55.443505 
1267.000000	55.528497 
1266.000000	56.070507 
1265.000000	57.010476 
1264.000000	58.231443 
1263.000000	59.609411 
1262.000000	61.016968 
1261.000000	62.346615 
1260.000000	63.544265 
1259.000000	64.592357 
1258.000000	65.496626 
1257.000000	66.277193 
1256.000000	66.954350 
1255.000000	67.545113 
1254.000000	68.073009 
1253.000000	68.565914 
1252.000000	69.038097 
1251.000000	69.486247 
1250.000000	69.910639 
1249.000000	70.309806 
1248.000000	70.670136 
1247.000000	70.979372 
1246.000000	71.250607 
1245.000000	71.504567 
1244.000000	71.747431 
1243.000000	71.986188 
1242.000000	72.229427 
1241.000000	72.470859 
1240.000000	72.690060 
1239.000000	72.888442 
1238.000000	73.068506 
1237.000000	73.229292 
1236.000000	73.377642 
1235.000000	73.528305 
1234.000000	73.680109 
1233.000000	73.831270 
1232.000000	73.989954 
1231.000000	74.155444 
1230.000000	74.324056 
1229.000000	74.499515 
1228.000000	74.686411 
1227.000000	74.883943 
1226.000000	75.099915 
1225.000000	75.337079 
1224.000000	75.588776 
1223.000000	75.846914 
1222.000000	76.103871 
1221.000000	76.353159 
1220.000000	76.593356 
1219.000000	76.827976 
1218.000000	77.052586 
1217.000000	77.255508 
1216.000000	77.427139 
1215.000000	77.572015 
1214.000000	77.698697 
1213.000000	77.813111 
1212.000000	77.934078 
1211.000000	78.081672 
1210.000000	78.248277 
1209.000000	78.417065 
1208.000000	78.583027 
1207.000000	78.743049 
1206.000000	78.877075 
1205.000000	78.972423 
1204.000000	79.043402 
1203.000000	79.112446 
1202.000000	79.177291 
1201.000000	79.244352 
1200.000000	79.328912 
1199.000000	79.418028 
1198.000000	79.490887 
1197.000000	79.545544 
1196.000000	79.588641 
1195.000000	79.627445 
1194.000000	79.671271 
1193.000000	79.726086 
1192.000000	79.797976 
1191.000000	79.887129 
1190.000000	79.993851 
1189.000000	80.110196 
1188.000000	80.224964 
1187.000000	80.339208 
1186.000000	80.447367 
1185.000000	80.532200 
1184.000000	80.615856 
1183.000000	80.722107 
1182.000000	80.845197 
1181.000000	80.989030 
1180.000000	81.164581 
1179.000000	81.354351 
1178.000000	81.551660 
1177.000000	81.758088 
1176.000000	81.968008 
1175.000000	82.176713 
1174.000000	82.372585 
1173.000000	82.536816 
1172.000000	82.662342 
1171.000000	82.736946 
1170.000000	82.747897 
1169.000000	82.686303 
1168.000000	82.528784 
1167.000000	82.234717 
1166.000000	81.744112 
1165.000000	80.958930 
1164.000000	79.758877 
1163.000000	77.993993 
1162.000000	75.521684 
1161.000000	72.276247 
1160.000000	68.362208 
1159.000000	64.086102 
1158.000000	59.940500 
1157.000000	56.492536 
1156.000000	54.190489 
1155.000000	53.166904 
1154.000000	53.160281 
1153.000000	53.660258 
1152.000000	54.189457 
1151.000000	54.487079 
1150.000000	54.585209 
1149.000000	54.823168 
1148.000000	55.650859 
1147.000000	57.253838 
1146.000000	59.483046 
1145.000000	62.052990 
1144.000000	64.651446 
1143.000000	66.987864 
1142.000000	68.925632 
1141.000000	70.507303 
1140.000000	71.824522 
1139.000000	72.935614 
1138.000000	73.875426 
1137.000000	74.678488 
1136.000000	75.380004 
1135.000000	75.996505 
1134.000000	76.538138 
1133.000000	77.010719 
1132.000000	77.412902 
1131.000000	77.741118 
1130.000000	77.998890 
1129.000000	78.185755 
1128.000000	78.316499 
1127.000000	78.407177 
1126.000000	78.457809 
1125.000000	78.465519 
1124.000000	78.447175 
1123.000000	78.419334 
1122.000000	78.396435 
1121.000000	78.396133 
1120.000000	78.422579 
1119.000000	78.479179 
1118.000000	78.559114 
1117.000000	78.649402 
1116.000000	78.749420 
1115.000000	78.873355 
1114.000000	79.019477 
1113.000000	79.174130 
1112.000000	79.332474 
1111.000000	79.498734 
1110.000000	79.671890 
1109.000000	79.835576 
1108.000000	79.986353 
1107.000000	80.129853 
1106.000000	80.265896 
1105.000000	80.384081 
1104.000000	80.497692 
1103.000000	80.638772 
1102.000000	80.810891 
1101.000000	80.987058 
1100.000000	81.166323 
1099.000000	81.359599 
1098.000000	81.539398 
1097.000000	81.681621 
1096.000000	81.811582 
1095.000000	81.947643 
1094.000000	82.074519 
1093.000000	82.201314 
1092.000000	82.356948 
1091.000000	82.535521 
1090.000000	82.713698 
1089.000000	82.877666 
1088.000000	83.020954 
1087.000000	83.133349 
1086.000000	83.216721 
1085.000000	83.279012 
1084.000000	83.334632 
1083.000000	83.385275 
1082.000000	83.430955 
1081.000000	83.465479 
1080.000000	83.485727 
1079.000000	83.486722 
1078.000000	83.478582 
1077.000000	83.464344 
1076.000000	83.444241 
1075.000000	83.423081 
1074.000000	83.406852 
1073.000000	83.381950 
1072.000000	83.333650 
1071.000000	83.272614 
1070.000000	83.210115 
1069.000000	83.137271 
1068.000000	83.054115 
1067.000000	82.975547 
1066.000000	82.889257 
1065.000000	82.776021 
1064.000000	82.638144 
1063.000000	82.471079 
1062.000000	82.265735 
1061.000000	82.044686 
1060.000000	81.814519 
1059.000000	81.549375 
1058.000000	81.260670 
1057.000000	80.950778 
1056.000000	80.572780 
1055.000000	80.105791 
1054.000000	79.573123 
1053.000000	78.974687 
1052.000000	78.320377 
1051.000000	77.655687 
1050.000000	77.016895 
1049.000000	76.435784 
1048.000000	75.932515 
1047.000000	75.518064 
1046.000000	75.186740 
1045.000000	74.904919 
1044.000000	74.588413 
1043.000000	74.141524 
1042.000000	73.445423 
1041.000000	72.328381 
1040.000000	70.597713 
1039.000000	68.078229 
1038.000000	64.603651 
1037.000000	60.026372 
1036.000000	54.278034 
1035.000000	47.439595 
1034.000000	39.776668 
1033.000000	31.774201 
1032.000000	24.166769 
1031.000000	17.833266 
1030.000000	13.575939 
1029.000000	11.937475 
1028.000000	13.063266 
1027.000000	16.607669 
1026.000000	21.853227 
1025.000000	27.976045 
1024.000000	34.231736 
1023.000000	40.050679 
1022.000000	45.110254 
1021.000000	49.294792 
1020.000000	52.553693 
1019.000000	54.774475 
1018.000000	55.752282 
1017.000000	55.236993 
1016.000000	53.045376 
1015.000000	49.232232 
1014.000000	44.242878 
1013.000000	38.903907 
1012.000000	34.225892 
1011.000000	31.120442 
1010.000000	30.103878 
1009.000000	31.131107 
1008.000000	33.703333 
1007.000000	37.141518 
1006.000000	40.805539 
1005.000000	44.244461 
1004.000000	47.260705 
1003.000000	49.859545 
1002.000000	52.113452 
1001.000000	54.070989 
1000.000000	55.767077 
999.000000	 57.259686 
998.000000	 58.573570 
997.000000	 59.711332 
996.000000	 60.705473 
995.000000	 61.574573 
994.000000	 62.305527 
993.000000	 62.906915 
992.000000	 63.393108 
991.000000	 63.755883 
990.000000	 63.997574 
989.000000	 64.127806 
988.000000	 64.136341 
987.000000	 64.022200 
986.000000	 63.820365 
985.000000	 63.588861 
984.000000	 63.381684 
983.000000	 63.254903 
982.000000	 63.280318 
981.000000	 63.501700 
980.000000	 63.889706 
979.000000	 64.399193 
978.000000	 64.986754 
977.000000	 65.576791 
976.000000	 66.094063 
975.000000	 66.529195 
974.000000	 66.906080 
973.000000	 67.247382 
972.000000	 67.574519 
971.000000	 67.917319 
970.000000	 68.287752 
969.000000	 68.666967 
968.000000	 69.030670 
967.000000	 69.379061 
966.000000	 69.717063 
965.000000	 70.048407 
964.000000	 70.369544 
963.000000	 70.673050 
962.000000	 70.965124 
961.000000	 71.242766 
960.000000	 71.476919 
959.000000	 71.668002 
958.000000	 71.843176 
957.000000	 71.984932 
956.000000	 72.070400 
955.000000	 72.138437 
954.000000	 72.212701 
953.000000	 72.272425 
952.000000	 72.320904 
951.000000	 72.374802 
950.000000	 72.401821 
949.000000	 72.376641 
948.000000	 72.315302 
947.000000	 72.236340 
946.000000	 72.141057 
945.000000	 72.038089 
944.000000	 71.943964 
943.000000	 71.862500 
942.000000	 71.776840 
941.000000	 71.679972 
940.000000	 71.579971 
939.000000	 71.476247 
938.000000	 71.365740 
937.000000	 71.265439 
936.000000	 71.194475 
935.000000	 71.163920 
934.000000	 71.183569 
933.000000	 71.240504 
932.000000	 71.315992 
931.000000	 71.397677 
930.000000	 71.468155 
929.000000	 71.497727 
928.000000	 71.484672 
927.000000	 71.443566 
926.000000	 71.370877 
925.000000	 71.263908 
924.000000	 71.141362 
923.000000	 71.010892 
922.000000	 70.860901 
921.000000	 70.696557 
920.000000	 70.534115 
919.000000	 70.383874 
918.000000	 70.242393 
917.000000	 70.112977 
916.000000	 70.013178 
915.000000	 69.954912 
914.000000	 69.905740 
913.000000	 69.861523 
912.000000	 69.840550 
911.000000	 69.801917 
910.000000	 69.711162 
909.000000	 69.611787 
908.000000	 69.524364 
907.000000	 69.434124 
906.000000	 69.352897 
905.000000	 69.292854 
904.000000	 69.230249 
903.000000	 69.126158 
902.000000	 68.969127 
901.000000	 68.776342 
900.000000	 68.538463 
899.000000	 68.248214 
898.000000	 67.936789 
897.000000	 67.605179 
896.000000	 67.230495 
895.000000	 66.830358 
894.000000	 66.416657 
893.000000	 65.955364 
892.000000	 65.457672 
891.000000	 64.945322 
890.000000	 64.409601 
889.000000	 63.842667 
888.000000	 63.260043 
887.000000	 62.652447 
886.000000	 61.990868 
885.000000	 61.270744 
884.000000	 60.498472 
883.000000	 59.658795 
882.000000	 58.737121 
881.000000	 57.754132 
880.000000	 56.727076 
879.000000	 55.651670 
878.000000	 54.521012 
877.000000	 53.343882 
876.000000	 52.110845 
875.000000	 50.798282 
874.000000	 49.393471 
873.000000	 47.919717 
872.000000	 46.404260 
871.000000	 44.854619 
870.000000	 43.268363 
869.000000	 41.676046 
868.000000	 40.093777 
867.000000	 38.518603 
866.000000	 36.994569 
865.000000	 35.584244 
864.000000	 34.314285 
863.000000	 33.211976 
862.000000	 32.301296 
861.000000	 31.571230 
860.000000	 31.000112 
859.000000	 30.576508 
858.000000	 30.280496 
857.000000	 30.099841 
856.000000	 30.017426 
855.000000	 30.023810 
854.000000	 30.095598 
853.000000	 30.216057 
852.000000	 30.390518 
851.000000	 30.628588 
850.000000	 30.924444 
849.000000	 31.299426 
848.000000	 31.777814 
847.000000	 32.353489 
846.000000	 33.026795 
845.000000	 33.807891 
844.000000	 34.686972 
843.000000	 35.641430 
842.000000	 36.657286 
841.000000	 37.713012 
840.000000	 38.789887 
839.000000	 39.875540 
838.000000	 40.959964 
837.000000	 42.025315 
836.000000	 43.080133 
835.000000	 44.128497 
834.000000	 45.165617 
833.000000	 46.194504 
832.000000	 47.241224 
831.000000	 48.329738 
830.000000	 49.447626 
829.000000	 50.569639 
828.000000	 51.685867 
827.000000	 52.767659 
826.000000	 53.763757 
825.000000	 54.675353 
824.000000	 55.548255 
823.000000	 56.411629 
822.000000	 57.270324 
821.000000	 58.117234 
820.000000	 58.934275 
819.000000	 59.690144 
818.000000	 60.353144 
817.000000	 60.920505 
816.000000	 61.434065 
815.000000	 61.914233 
814.000000	 62.352243 
813.000000	 62.775495 
812.000000	 63.208883 
811.000000	 63.646879 
810.000000	 64.094097 
809.000000	 64.566863 
808.000000	 65.057576 
807.000000	 65.546912 
806.000000	 66.026403 
805.000000	 66.500560 
804.000000	 66.982103 
803.000000	 67.481169 
802.000000	 67.986302 
801.000000	 68.485152 
800.000000	 68.979718 
799.000000	 69.444892 
798.000000	 69.862728 
797.000000	 70.247304 
796.000000	 70.586036 
795.000000	 70.838521 
794.000000	 70.984355 
793.000000	 70.983499 
792.000000	 70.807446 
791.000000	 70.418571 
790.000000	 69.718255 
789.000000	 68.589965 
788.000000	 66.874220 
787.000000	 64.271613 
786.000000	 60.537823 
785.000000	 55.665371 
784.000000	 49.920441 
783.000000	 43.934494 
782.000000	 38.659177 
781.000000	 35.036804 
780.000000	 33.709103 
779.000000	 34.817575 
778.000000	 37.938207 
777.000000	 42.299232 
776.000000	 47.111028 
775.000000	 51.742196 
774.000000	 55.808269 
773.000000	 59.203249 
772.000000	 62.006025 
771.000000	 64.328303 
770.000000	 66.274151 
769.000000	 67.944214 
768.000000	 69.416794 
767.000000	 70.738749 
766.000000	 71.909329 
765.000000	 72.910934 
764.000000	 73.752090 
763.000000	 74.455967 
762.000000	 75.031541 
761.000000	 75.515493 
760.000000	 75.961625 
759.000000	 76.407375 
758.000000	 76.845056 
757.000000	 77.272214 
756.000000	 77.713278 
755.000000	 78.172868 
754.000000	 78.589039 
753.000000	 78.949366 
752.000000	 79.291965 
751.000000	 79.616434 
750.000000	 79.906235 
749.000000	 80.186185 
748.000000	 80.454534 
747.000000	 80.622578 
746.000000	 80.496704 
745.000000	 79.737745 
744.000000	 77.846352 
743.000000	 74.331824 
742.000000	 68.977991 
741.000000	 62.081209 
740.000000	 54.551340 
739.000000	 47.713311 
738.000000	 42.864575 
737.000000	 40.840128 
736.000000	 41.694889 
735.000000	 44.730385 
734.000000	 48.940152 
733.000000	 53.383679 
732.000000	 57.352229 
731.000000	 60.544336 
730.000000	 63.032700 
729.000000	 64.980464 
728.000000	 66.514694 
727.000000	 67.772539 
726.000000	 68.863329 
725.000000	 69.816757 
724.000000	 70.646479 
723.000000	 71.388982 
722.000000	 72.082435 
721.000000	 72.728550 
720.000000	 73.329197 
719.000000	 73.893744 
718.000000	 74.408024 
717.000000	 74.835311 
716.000000	 75.174519 
715.000000	 75.456510 
714.000000	 75.693242 
713.000000	 75.890896 
712.000000	 76.077424 
711.000000	 76.268248 
710.000000	 76.443175 
709.000000	 76.595536 
708.000000	 76.726137 
707.000000	 76.846066 
706.000000	 76.949523 
705.000000	 77.040348 
704.000000	 77.164934 
703.000000	 77.369085 
702.000000	 77.612180 
701.000000	 77.872032 
700.000000	 78.168078 
699.000000	 78.453771 
698.000000	 78.710140 
697.000000	 78.976776 
696.000000	 79.257647 
695.000000	 79.548198 
694.000000	 79.862286 
693.000000	 80.142535 
692.000000	 80.348965 
691.000000	 80.526457 
690.000000	 80.678173 
689.000000	 80.799404 
688.000000	 80.910245 
687.000000	 81.018769 
686.000000	 81.108528 
685.000000	 81.153661 
684.000000	 81.151457 
683.000000	 81.156086 
682.000000	 81.175943 
681.000000	 81.181332 
680.000000	 81.201315 
679.000000	 81.218629 
678.000000	 81.216498 
677.000000	 81.232642 
676.000000	 81.291716 
675.000000	 81.390053 
674.000000	 81.556979 
673.000000	 81.753716 
672.000000	 81.914629 
671.000000	 82.002809 
670.000000	 81.954006 
669.000000	 81.643110 
668.000000	 80.817209 
667.000000	 79.114548 
666.000000	 76.369175 
665.000000	 72.856088 
664.000000	 69.099214 
663.000000	 65.844451 
662.000000	 64.104144 
661.000000	 64.447042 
660.000000	 66.476417 
659.000000	 69.424669 
658.000000	 72.569218 
657.000000	 75.254156 
656.000000	 77.127944 
655.000000	 78.293518 
654.000000	 79.060117 
653.000000	 79.700542 
652.000000	 80.292211 
651.000000	 80.815504 
650.000000	 81.240912 
649.000000	 81.590578 
648.000000	 81.873518 
647.000000	 82.119854 
646.000000	 82.359034 
645.000000	 82.652835 
644.000000	 83.004034 
643.000000	 83.334498 
642.000000	 83.605151 
641.000000	 83.823047 
640.000000	 83.951933 
639.000000	 83.951241 
638.000000	 83.848774 
637.000000	 83.695484 
636.000000	 83.517109 
635.000000	 83.330120 
634.000000	 83.168029 
633.000000	 83.036848 
632.000000	 82.948485 
631.000000	 82.893352 
630.000000	 82.846783 
629.000000	 82.842832 
628.000000	 82.920376 
627.000000	 83.010129 
626.000000	 83.084131 
625.000000	 83.202232 
624.000000	 83.343346 
623.000000	 83.475127 
622.000000	 83.620889 
621.000000	 83.819119 
620.000000	 84.039145 
619.000000	 84.224583 
618.000000	 84.363789 
617.000000	 84.482087 
616.000000	 84.592394 
615.000000	 84.721923 
614.000000	 84.922157 
613.000000	 85.176973 
612.000000	 85.434261 
611.000000	 85.655763 
610.000000	 85.804935 
609.000000	 85.854017 
608.000000	 85.854759 
607.000000	 85.886630 
606.000000	 85.937613 
605.000000	 85.945801 
604.000000	 85.916464 
603.000000	 85.861724 
602.000000	 85.741740 
601.000000	 85.596537 
600.000000	 85.525754 
599.000000	 85.553081 
598.000000	 85.615526 
597.000000	 85.689936 
596.000000	 85.722481 
595.000000	 85.655077 
594.000000	 85.414647 
593.000000	 84.998475 
592.000000	 84.502218 
591.000000	 84.013207 
590.000000	 83.613551 
589.000000	 83.460021 
588.000000	 83.580842 
587.000000	 83.873748 
586.000000	 84.267331 
585.000000	 84.658146 
584.000000	 84.938548 
583.000000	 85.145195 
582.000000	 85.315440 
581.000000	 85.411294 
580.000000	 85.458917 
579.000000	 85.485992 
578.000000	 85.414529 
577.000000	 85.229366 
576.000000	 85.047341 
575.000000	 84.902232 
574.000000	 84.771840 
573.000000	 84.738574 
572.000000	 84.831623 
571.000000	 84.991216 
570.000000	 85.187117 
569.000000	 85.431782 
568.000000	 85.698954 
567.000000	 85.956174 
566.000000	 86.181730 
565.000000	 86.375001 
564.000000	 86.561013 
563.000000	 86.728853 
562.000000	 86.861465 
561.000000	 86.941505 
560.000000	 86.970043 
559.000000	 86.949274 
558.000000	 86.854489 
557.000000	 86.706711 
556.000000	 86.575355 
555.000000	 86.509844 
554.000000	 86.469979 
553.000000	 86.409554 
552.000000	 86.323752 
551.000000	 86.240399 
550.000000	 86.136029 
549.000000	 85.996337 
548.000000	 85.886185 
547.000000	 85.833026 
546.000000	 85.782020 
545.000000	 85.696602 
544.000000	 85.649111 
543.000000	 85.637295 
542.000000	 85.639335 
541.000000	 85.697195 
540.000000	 85.826988 
539.000000	 85.989994 
538.000000	 86.277103 
537.000000	 86.704556 
536.000000	 87.154826 
535.000000	 87.561405 
534.000000	 87.934498 
533.000000	 88.131648 
532.000000	 88.011190 
531.000000	 87.641158 
530.000000	 87.200030 
529.000000	 86.686503 
528.000000	 86.124295 
527.000000	 85.741806 
526.000000	 85.615522 
525.000000	 85.612242 
524.000000	 85.744210 
523.000000	 86.043068 
522.000000	 86.365873 
521.000000	 86.636486 
520.000000	 86.937870 
519.000000	 87.292580 
518.000000	 87.635825 
517.000000	 87.956006 
516.000000	 88.279880 
515.000000	 88.513142 
514.000000	 88.537896 
513.000000	 88.363220 
512.000000	 88.158043 
511.000000	 87.983470 
510.000000	 87.842086 
509.000000	 87.788205 
508.000000	 87.865957 
507.000000	 87.977998 
506.000000	 88.022509 
505.000000	 87.991861 
504.000000	 87.945840 
503.000000	 87.898655 
502.000000	 87.777463 
501.000000	 87.531345 
500.000000	 87.216222 
499.000000	 86.911670 
498.000000	 86.623235 
497.000000	 86.327726 
496.000000	 86.165953 
495.000000	 86.215147 
494.000000	 86.277654 
493.000000	 86.250862 
492.000000	 86.321313 
491.000000	 86.521950 
490.000000	 86.716192 
489.000000	 86.955105 
488.000000	 87.314051 
487.000000	 87.615937 
486.000000	 87.783225 
485.000000	 87.898081 
484.000000	 87.904229 
483.000000	 87.800651 
482.000000	 87.718204 
481.000000	 87.639495 
480.000000	 87.507755 
479.000000	 87.437023 
478.000000	 87.456627 
477.000000	 87.425305 
476.000000	 87.345851 
475.000000	 87.287962 
474.000000	 87.239346 
473.000000	 87.202290 
472.000000	 87.286735 
471.000000	 87.478811 
470.000000	 87.691174 
469.000000	 87.941016 
468.000000	 88.265588 
467.000000	 88.601535 
466.000000	 88.943044 
465.000000	 89.225618 
464.000000	 89.370977 
463.000000	 89.304818 
462.000000	 89.004419 
461.000000	 88.588697 
460.000000	 88.275192 
459.000000	 88.204895 
458.000000	 88.416283 
457.000000	 88.887538 
456.000000	 89.463268 
455.000000	 90.024509 
454.000000	 90.393833 
453.000000	 90.520704 
452.000000	 90.500366 
451.000000	 90.351052 
450.000000	 90.044699 
449.000000	 89.759214 
448.000000	 89.613831 
447.000000	 89.512629 
446.000000	 89.445917 
445.000000	 89.476746 
444.000000	 89.539454 
443.000000	 89.483816 
442.000000	 89.308785 
441.000000	 89.203427 
440.000000	 89.248132 
439.000000	 89.488087 
438.000000	 89.891992 
437.000000	 90.328791 
436.000000	 90.604936 
435.000000	 90.743141 
434.000000	 90.663882 
433.000000	 90.559724 
432.000000	 90.874891 
431.000000	 91.533221 
430.000000	 92.094643 
429.000000	 92.582491 
428.000000	 92.982791 
427.000000	 92.776501 
426.000000	 92.226533 
425.000000	 91.990019 
424.000000	 91.957435 
423.000000	 91.771073 
422.000000	 91.596602 
421.000000	 91.386668 
420.000000	 91.010410 
419.000000	 90.633206 
418.000000	 90.667497 
417.000000	 91.223134 
416.000000	 92.211385 
415.000000	 93.207613 
414.000000	 93.889511 
413.000000	 94.145466 
412.000000	 93.678418 
411.000000	 92.107268 
410.000000	 89.355588 
409.000000	 85.316881 
408.000000	 80.067416 
407.000000	 74.298888 
406.000000	 68.765823 
405.000000	 64.775086 
404.000000	 63.707480 
403.000000	 65.880410 
402.000000	 70.974525 
401.000000	 78.586021 
400.000000	 87.623200 
