# Supplementary material for: catena-Poly[[tetra­kis­(3,5-dimethyl-1H-pyrazole-κN 2)copper(II)]-μ2-sulfato-κ2 O:O′]: crystal structure and Hirshfeld surface analysis of a CuII coordination polymer
Source: Acta Crystallogr E Crystallogr Commun. 2022 Mar 24;78(Pt 4):433–8. doi: 10.1107/S2056989022002894 (PMC8983981; doi:10.1107/S2056989022002894)
Supplement: Supplementary file 5 [file e-78-00433-sup5.txt]

PE IR       SPECTRUM    SPECTRUM    ASCII       PEDS        1.60        
  -1
AD6TV.ASC
21/02/18
13:06:20.00
21/02/18
13:06:52.00
Admin

400.000000
8


1005,2.19
DTGS
MIR
KBR
0
0.300000
1
4.000000
STRONG
RATIO
SPECTRUM


DOUBLE
8
BI DIRECTIONAL
2

0


#HDR
-1
-1
#GR
CM-1
%T
0.00002384185791015625
0.0
4000.000000
-2.000000
1801
8
126.813181
25.489476
#DATA
4000.000000	123.944576 
3998.000000	123.948095 
3996.000000	123.953221 
3994.000000	123.944691 
3992.000000	123.929040 
3990.000000	123.898981 
3988.000000	123.850356 
3986.000000	123.803205 
3984.000000	123.787564 
3982.000000	123.784737 
3980.000000	123.769137 
3978.000000	123.761352 
3976.000000	123.756308 
3974.000000	123.720391 
3972.000000	123.684412 
3970.000000	123.654934 
3968.000000	123.626645 
3966.000000	123.613254 
3964.000000	123.607093 
3962.000000	123.600632 
3960.000000	123.571577 
3958.000000	123.549488 
3956.000000	123.542970 
3954.000000	123.531812 
3952.000000	123.528969 
3950.000000	123.533413 
3948.000000	123.526063 
3946.000000	123.503836 
3944.000000	123.496810 
3942.000000	123.493082 
3940.000000	123.461812 
3938.000000	123.434200 
3936.000000	123.425314 
3934.000000	123.453614 
3932.000000	123.508827 
3930.000000	123.511509 
3928.000000	123.462572 
3926.000000	123.443977 
3924.000000	123.447459 
3922.000000	123.431995 
3920.000000	123.429030 
3918.000000	123.435671 
3916.000000	123.444992 
3914.000000	123.418505 
3912.000000	123.390565 
3910.000000	123.396274 
3908.000000	123.448741 
3906.000000	123.525060 
3904.000000	123.595900 
3902.000000	123.624302 
3900.000000	123.615134 
3898.000000	123.586424 
3896.000000	123.564204 
3894.000000	123.579532 
3892.000000	123.614872 
3890.000000	123.634799 
3888.000000	123.649778 
3886.000000	123.669489 
3884.000000	123.688916 
3882.000000	123.705947 
3880.000000	123.723886 
3878.000000	123.742378 
3876.000000	123.762183 
3874.000000	123.783123 
3872.000000	123.802926 
3870.000000	123.819993 
3868.000000	123.833121 
3866.000000	123.842864 
3864.000000	123.851189 
3862.000000	123.859113 
3860.000000	123.868380 
3858.000000	123.879876 
3856.000000	123.893134 
3854.000000	123.907873 
3852.000000	123.916434 
3850.000000	123.910886 
3848.000000	123.900515 
3846.000000	123.895418 
3844.000000	123.899325 
3842.000000	123.910072 
3840.000000	123.921229 
3838.000000	123.925473 
3836.000000	123.922334 
3834.000000	123.903630 
3832.000000	123.879181 
3830.000000	123.855424 
3828.000000	123.834352 
3826.000000	123.829501 
3824.000000	123.821209 
3822.000000	123.849310 
3820.000000	123.886200 
3818.000000	123.821839 
3816.000000	123.772348 
3814.000000	123.704972 
3812.000000	123.576976 
3810.000000	123.528057 
3808.000000	123.593350 
3806.000000	123.672331 
3804.000000	123.653605 
3802.000000	123.690841 
3800.000000	123.680135 
3798.000000	123.540939 
3796.000000	123.447832 
3794.000000	123.343990 
3792.000000	123.237760 
3790.000000	123.184447 
3788.000000	123.177626 
3786.000000	123.213406 
3784.000000	123.229134 
3782.000000	123.238675 
3780.000000	123.282757 
3778.000000	123.269114 
3776.000000	123.216126 
3774.000000	123.228948 
3772.000000	123.281150 
3770.000000	123.342113 
3768.000000	123.359125 
3766.000000	123.354298 
3764.000000	123.364518 
3762.000000	123.375105 
3760.000000	123.431761 
3758.000000	123.477832 
3756.000000	123.477219 
3754.000000	123.499111 
3752.000000	123.589865 
3750.000000	123.656368 
3748.000000	123.644825 
3746.000000	123.601986 
3744.000000	123.606874 
3742.000000	123.582456 
3740.000000	123.540345 
3738.000000	123.539009 
3736.000000	123.568162 
3734.000000	123.557054 
3732.000000	123.489643 
3730.000000	123.423159 
3728.000000	123.370720 
3726.000000	123.349488 
3724.000000	123.329649 
3722.000000	123.291291 
3720.000000	123.239004 
3718.000000	123.190002 
3716.000000	123.155598 
3714.000000	123.147265 
3712.000000	123.170343 
3710.000000	123.140805 
3708.000000	123.052317 
3706.000000	122.970577 
3704.000000	122.927064 
3702.000000	122.928337 
3700.000000	122.898545 
3698.000000	122.827322 
3696.000000	122.788264 
3694.000000	122.789086 
3692.000000	122.845719 
3690.000000	122.924546 
3688.000000	122.889841 
3686.000000	122.743852 
3684.000000	122.607705 
3682.000000	122.563366 
3680.000000	122.608222 
3678.000000	122.708020 
3676.000000	122.803327 
3674.000000	122.762651 
3672.000000	122.632758 
3670.000000	122.605735 
3668.000000	122.435747 
3666.000000	122.192084 
3664.000000	122.049781 
3662.000000	121.953675 
3660.000000	121.904699 
3658.000000	121.893411 
3656.000000	121.854578 
3654.000000	121.765540 
3652.000000	121.758401 
3650.000000	121.921287 
3648.000000	121.801494 
3646.000000	121.382884 
3644.000000	121.034876 
3642.000000	120.803390 
3640.000000	120.602029 
3638.000000	120.410757 
3636.000000	120.255602 
3634.000000	120.141027 
3632.000000	120.032470 
3630.000000	119.977933 
3628.000000	119.856695 
3626.000000	119.428191 
3624.000000	119.074474 
3622.000000	118.936004 
3620.000000	118.847812 
3618.000000	118.589881 
3616.000000	118.232008 
3614.000000	117.919086 
3612.000000	117.558814 
3610.000000	117.201011 
3608.000000	116.832049 
3606.000000	116.345733 
3604.000000	115.861435 
3602.000000	115.499434 
3600.000000	115.129670 
3598.000000	114.711200 
3596.000000	114.326743 
3594.000000	113.911101 
3592.000000	113.415280 
3590.000000	113.006787 
3588.000000	112.677096 
3586.000000	112.172310 
3584.000000	111.607958 
3582.000000	111.100809 
3580.000000	110.638773 
3578.000000	110.184334 
3576.000000	109.726134 
3574.000000	109.242029 
3572.000000	108.754675 
3570.000000	108.340680 
3568.000000	108.000042 
3566.000000	107.540469 
3564.000000	106.939845 
3562.000000	106.355295 
3560.000000	105.822950 
3558.000000	105.287837 
3556.000000	104.802159 
3554.000000	104.374530 
3552.000000	103.901799 
3550.000000	103.373844 
3548.000000	102.962311 
3546.000000	102.546954 
3544.000000	101.878727 
3542.000000	101.191759 
3540.000000	100.702666 
3538.000000	100.222745 
3536.000000	99.627429  
3534.000000	98.975809  
3532.000000	98.363217  
3530.000000	97.847441  
3528.000000	97.296725  
3526.000000	96.683951  
3524.000000	95.922968  
3522.000000	95.027661  
3520.000000	94.156190  
3518.000000	93.363732  
3516.000000	92.491172  
3514.000000	91.603816  
3512.000000	90.835725  
3510.000000	90.034496  
3508.000000	89.036844  
3506.000000	88.085841  
3504.000000	87.183938  
3502.000000	86.075446  
3500.000000	84.882858  
3498.000000	83.791309  
3496.000000	82.779044  
3494.000000	81.680752  
3492.000000	80.521915  
3490.000000	79.383689  
3488.000000	78.225195  
3486.000000	77.104288  
3484.000000	76.061821  
3482.000000	75.018244  
3480.000000	73.906288  
3478.000000	72.893680  
3476.000000	72.017247  
3474.000000	71.184371  
3472.000000	70.462000  
3470.000000	69.812174  
3468.000000	69.403496  
3466.000000	69.227825  
3464.000000	69.163463  
3462.000000	69.243259  
3460.000000	69.469329  
3458.000000	69.807232  
3456.000000	70.270702  
3454.000000	70.837061  
3452.000000	71.519386  
3450.000000	72.322826  
3448.000000	73.250077  
3446.000000	74.232896  
3444.000000	75.187582  
3442.000000	76.132045  
3440.000000	77.099371  
3438.000000	78.068940  
3436.000000	79.030464  
3434.000000	80.054288  
3432.000000	81.046903  
3430.000000	81.922995  
3428.000000	82.797654  
3426.000000	83.665888  
3424.000000	84.490218  
3422.000000	85.209577  
3420.000000	85.834120  
3418.000000	86.438596  
3416.000000	87.032083  
3414.000000	87.540041  
3412.000000	87.996822  
3410.000000	88.327475  
3408.000000	88.693438  
3406.000000	89.098876  
3404.000000	89.405822  
3402.000000	89.637110  
3400.000000	89.839288  
3398.000000	90.071770  
3396.000000	90.217824  
3394.000000	90.263147  
3392.000000	90.334100  
3390.000000	90.400149  
3388.000000	90.469542  
3386.000000	90.541170  
3384.000000	90.572769  
3382.000000	90.514933  
3380.000000	90.422554  
3378.000000	90.419102  
3376.000000	90.367667  
3374.000000	90.217710  
3372.000000	90.096428  
3370.000000	89.936731  
3368.000000	89.779464  
3366.000000	89.715117  
3364.000000	89.601413  
3362.000000	89.362230  
3360.000000	89.152599  
3358.000000	88.988690  
3356.000000	88.747173  
3354.000000	88.480901  
3352.000000	88.207284  
3350.000000	87.875869  
3348.000000	87.509880  
3346.000000	87.135929  
3344.000000	86.752653  
3342.000000	86.387070  
3340.000000	86.057537  
3338.000000	85.701747  
3336.000000	85.316585  
3334.000000	84.842324  
3332.000000	84.317090  
3330.000000	83.847156  
3328.000000	83.370433  
3326.000000	82.844604  
3324.000000	82.379674  
3322.000000	81.997684  
3320.000000	81.559639  
3318.000000	81.051474  
3316.000000	80.543921  
3314.000000	80.020486  
3312.000000	79.485646  
3310.000000	78.997106  
3308.000000	78.506775  
3306.000000	77.970155  
3304.000000	77.460535  
3302.000000	77.000096  
3300.000000	76.478433  
3298.000000	75.837398  
3296.000000	75.203758  
3294.000000	74.613735  
3292.000000	74.043546  
3290.000000	73.450489  
3288.000000	72.786084  
3286.000000	72.154453  
3284.000000	71.529862  
3282.000000	70.862339  
3280.000000	70.223754  
3278.000000	69.594562  
3276.000000	68.941172  
3274.000000	68.318222  
3272.000000	67.703053  
3270.000000	67.102202  
3268.000000	66.504816  
3266.000000	65.923920  
3264.000000	65.388057  
3262.000000	64.802295  
3260.000000	64.190315  
3258.000000	63.560166  
3256.000000	62.928383  
3254.000000	62.365571  
3252.000000	61.803569  
3250.000000	61.185106  
3248.000000	60.581800  
3246.000000	60.078203  
3244.000000	59.565643  
3242.000000	59.042224  
3240.000000	58.519533  
3238.000000	57.901892  
3236.000000	57.267976  
3234.000000	56.685138  
3232.000000	56.126440  
3230.000000	55.550822  
3228.000000	54.973853  
3226.000000	54.367567  
3224.000000	53.680225  
3222.000000	53.017365  
3220.000000	52.400320  
3218.000000	51.756659  
3216.000000	51.110587  
3214.000000	50.474087  
3212.000000	49.871570  
3210.000000	49.349312  
3208.000000	48.897933  
3206.000000	48.472645  
3204.000000	48.096850  
3202.000000	47.874792  
3200.000000	47.795929  
3198.000000	47.778012  
3196.000000	47.886563  
3194.000000	48.176531  
3192.000000	48.588896  
3190.000000	49.126930  
3188.000000	49.882040  
3186.000000	50.755525  
3184.000000	51.704650  
3182.000000	52.766847  
3180.000000	53.848813  
3178.000000	54.914245  
3176.000000	55.973608  
3174.000000	56.933886  
3172.000000	57.771192  
3170.000000	58.452317  
3168.000000	58.898635  
3166.000000	58.968400  
3164.000000	58.649123  
3162.000000	58.015879  
3160.000000	57.091095  
3158.000000	55.967703  
3156.000000	54.672857  
3154.000000	53.274969  
3152.000000	51.953204  
3150.000000	50.843691  
3148.000000	49.927416  
3146.000000	49.220352  
3144.000000	48.714962  
3142.000000	48.475209  
3140.000000	48.493102  
3138.000000	48.821327  
3136.000000	49.423527  
3134.000000	50.104256  
3132.000000	50.395450  
3130.000000	50.076032  
3128.000000	49.392610  
3126.000000	48.861058  
3124.000000	48.808933  
3122.000000	49.117278  
3120.000000	49.490945  
3118.000000	49.836750  
3116.000000	50.081791  
3114.000000	50.210736  
3112.000000	50.200959  
3110.000000	50.084918  
3108.000000	50.052136  
3106.000000	50.152412  
3104.000000	50.299519  
3102.000000	50.483874  
3100.000000	50.793704  
3098.000000	51.240780  
3096.000000	51.792957  
3094.000000	52.397383  
3092.000000	53.017670  
3090.000000	53.663250  
3088.000000	54.375526  
3086.000000	55.075494  
3084.000000	55.810692  
3082.000000	56.550867  
3080.000000	57.250256  
3078.000000	58.004409  
3076.000000	58.799720  
3074.000000	59.543386  
3072.000000	60.239924  
3070.000000	60.846957  
3068.000000	61.338970  
3066.000000	61.751723  
3064.000000	61.953492  
3062.000000	61.858235  
3060.000000	61.507192  
3058.000000	60.919488  
3056.000000	60.118518  
3054.000000	59.198049  
3052.000000	58.364750  
3050.000000	57.739191  
3048.000000	57.229646  
3046.000000	56.840428  
3044.000000	56.587154  
3042.000000	56.381938  
3040.000000	56.254473  
3038.000000	56.245669  
3036.000000	56.272213  
3034.000000	56.429414  
3032.000000	56.848375  
3030.000000	57.368126  
3028.000000	57.930622  
3026.000000	58.620209  
3024.000000	59.410415  
3022.000000	60.238921  
3020.000000	61.021611  
3018.000000	61.781702  
3016.000000	62.484519  
3014.000000	63.058764  
3012.000000	63.459633  
3010.000000	63.720027  
3008.000000	63.786103  
3006.000000	63.611552  
3004.000000	63.253860  
3002.000000	62.730728  
3000.000000	62.070763  
2998.000000	61.445094  
2996.000000	60.902282  
2994.000000	60.393099  
2992.000000	60.057042  
2990.000000	59.906435  
2988.000000	59.813177  
2986.000000	59.735044  
2984.000000	59.670488  
2982.000000	59.634599  
2980.000000	59.698066  
2978.000000	59.812467  
2976.000000	59.993448  
2974.000000	60.235901  
2972.000000	60.488738  
2970.000000	60.685359  
2968.000000	60.908792  
2966.000000	61.150711  
2964.000000	61.460555  
2962.000000	61.822532  
2960.000000	62.165318  
2958.000000	62.457229  
2956.000000	62.688861  
2954.000000	62.801480  
2952.000000	62.788636  
2950.000000	62.726613  
2948.000000	62.649390  
2946.000000	62.567655  
2944.000000	62.456180  
2942.000000	62.345021  
2940.000000	62.216897  
2938.000000	61.969257  
2936.000000	61.575866  
2934.000000	61.110705  
2932.000000	60.777914  
2930.000000	60.932804  
2928.000000	61.686809  
2926.000000	62.994478  
2924.000000	64.725617  
2922.000000	66.677133  
2920.000000	68.666896  
2918.000000	70.479336  
2916.000000	71.776693  
2914.000000	72.522602  
2912.000000	73.042557  
2910.000000	73.557946  
2908.000000	74.043092  
2906.000000	74.449012  
2904.000000	74.732383  
2902.000000	74.869969  
2900.000000	74.777574  
2898.000000	74.463036  
2896.000000	73.918938  
2894.000000	73.141077  
2892.000000	72.151141  
2890.000000	70.988996  
2888.000000	69.758468  
2886.000000	68.528398  
2884.000000	67.455892  
2882.000000	66.673954  
2880.000000	66.141163  
2878.000000	65.798455  
2876.000000	65.644815  
2874.000000	65.647661  
2872.000000	65.778405  
2870.000000	65.975819  
2868.000000	66.236965  
2866.000000	66.625496  
2864.000000	67.229380  
2862.000000	67.995265  
2860.000000	68.850055  
2858.000000	69.810697  
2856.000000	70.914347  
2854.000000	72.071108  
2852.000000	73.131138  
2850.000000	73.758726  
2848.000000	73.772054  
2846.000000	73.521162  
2844.000000	73.429755  
2842.000000	73.530676  
2840.000000	73.724664  
2838.000000	74.020876  
2836.000000	74.409109  
2834.000000	74.837026  
2832.000000	75.315200  
2830.000000	75.850576  
2828.000000	76.387916  
2826.000000	76.969114  
2824.000000	77.617721  
2822.000000	78.248242  
2820.000000	78.883127  
2818.000000	79.543516  
2816.000000	80.148347  
2814.000000	80.654470  
2812.000000	81.083550  
2810.000000	81.402614  
2808.000000	81.599017  
2806.000000	81.736646  
2804.000000	81.750276  
2802.000000	81.650358  
2800.000000	81.454881  
2798.000000	81.190910  
2796.000000	80.908040  
2794.000000	80.607737  
2792.000000	80.278834  
2790.000000	79.947578  
2788.000000	79.656093  
2786.000000	79.413738  
2784.000000	79.279268  
2782.000000	79.261683  
2780.000000	79.352290  
2778.000000	79.577135  
2776.000000	79.888872  
2774.000000	80.254295  
2772.000000	80.697241  
2770.000000	81.218915  
2768.000000	81.765983  
2766.000000	82.340770  
2764.000000	83.024033  
2762.000000	83.722487  
2760.000000	84.366730  
2758.000000	84.996552  
2756.000000	85.620680  
2754.000000	86.180920  
2752.000000	86.646463  
2750.000000	87.022736  
2748.000000	87.256983  
2746.000000	87.361992  
2744.000000	87.420322  
2742.000000	87.487122  
2740.000000	87.534980  
2738.000000	87.547218  
2736.000000	87.536048  
2734.000000	87.508147  
2732.000000	87.497240  
2730.000000	87.506963  
2728.000000	87.569318  
2726.000000	87.705227  
2724.000000	87.898837  
2722.000000	88.173556  
2720.000000	88.559626  
2718.000000	89.033127  
2716.000000	89.534095  
2714.000000	90.043979  
2712.000000	90.589134  
2710.000000	91.180168  
2708.000000	91.780245  
2706.000000	92.348792  
2704.000000	92.899240  
2702.000000	93.456831  
2700.000000	93.992867  
2698.000000	94.476491  
2696.000000	94.914334  
2694.000000	95.316229  
2692.000000	95.699874  
2690.000000	96.027044  
2688.000000	96.351642  
2686.000000	96.726575  
2684.000000	97.078907  
2682.000000	97.390616  
2680.000000	97.700855  
2678.000000	98.006177  
2676.000000	98.302519  
2674.000000	98.621880  
2672.000000	98.962024  
2670.000000	99.282873  
2668.000000	99.611987  
2666.000000	99.921446  
2664.000000	100.215613 
2662.000000	100.539417 
2660.000000	100.875568 
2658.000000	101.179499 
2656.000000	101.386733 
2654.000000	101.528052 
2652.000000	101.667100 
2650.000000	101.746716 
2648.000000	101.714264 
2646.000000	101.614178 
2644.000000	101.556188 
2642.000000	101.475439 
2640.000000	101.347674 
2638.000000	101.221828 
2636.000000	101.093610 
2634.000000	100.941313 
2632.000000	100.786596 
2630.000000	100.682149 
2628.000000	100.640655 
2626.000000	100.606406 
2624.000000	100.578437 
2622.000000	100.590626 
2620.000000	100.658652 
2618.000000	100.773838 
2616.000000	100.933572 
2614.000000	101.154228 
2612.000000	101.464277 
2610.000000	101.843604 
2608.000000	102.252310 
2606.000000	102.692567 
2604.000000	103.164404 
2602.000000	103.576311 
2600.000000	103.966032 
2598.000000	104.396408 
2596.000000	104.857612 
2594.000000	105.331381 
2592.000000	105.737518 
2590.000000	106.073741 
2588.000000	106.406769 
2586.000000	106.732426 
2584.000000	107.015170 
2582.000000	107.302166 
2580.000000	107.631568 
2578.000000	107.952013 
2576.000000	108.201811 
2574.000000	108.412719 
2572.000000	108.643785 
2570.000000	108.887584 
2568.000000	109.119085 
2566.000000	109.323168 
2564.000000	109.556947 
2562.000000	109.819112 
2560.000000	110.005231 
2558.000000	110.145822 
2556.000000	110.271893 
2554.000000	110.391112 
2552.000000	110.530417 
2550.000000	110.643101 
2548.000000	110.729516 
2546.000000	110.839088 
2544.000000	110.932924 
2542.000000	111.007480 
2540.000000	111.036060 
2538.000000	111.081496 
2536.000000	111.166542 
2534.000000	111.259800 
2532.000000	111.400771 
2530.000000	111.565216 
2528.000000	111.712377 
2526.000000	111.881488 
2524.000000	112.020999 
2522.000000	112.144387 
2520.000000	112.311859 
2518.000000	112.499546 
2516.000000	112.695493 
2514.000000	112.823856 
2512.000000	112.902765 
2510.000000	113.011785 
2508.000000	113.136232 
2506.000000	113.257891 
2504.000000	113.361110 
2502.000000	113.452105 
2500.000000	113.524770 
2498.000000	113.545396 
2496.000000	113.567043 
2494.000000	113.571004 
2492.000000	113.580514 
2490.000000	113.610778 
2488.000000	113.633175 
2486.000000	113.635536 
2484.000000	113.632280 
2482.000000	113.614024 
2480.000000	113.589977 
2478.000000	113.566610 
2476.000000	113.530791 
2474.000000	113.525023 
2472.000000	113.585227 
2470.000000	113.676183 
2468.000000	113.805316 
2466.000000	113.937552 
2464.000000	114.000791 
2462.000000	114.080516 
2460.000000	114.241559 
2458.000000	114.429324 
2456.000000	114.636362 
2454.000000	114.850032 
2452.000000	115.042865 
2450.000000	115.208402 
2448.000000	115.342235 
2446.000000	115.487201 
2444.000000	115.626302 
2442.000000	115.757629 
2440.000000	115.902105 
2438.000000	116.060407 
2436.000000	116.211072 
2434.000000	116.338326 
2432.000000	116.443858 
2430.000000	116.557023 
2428.000000	116.696663 
2426.000000	116.787894 
2424.000000	116.829097 
2422.000000	116.866283 
2420.000000	116.893261 
2418.000000	116.930811 
2416.000000	116.998511 
2414.000000	117.041665 
2412.000000	117.119540 
2410.000000	117.309468 
2408.000000	117.477679 
2406.000000	117.601945 
2404.000000	117.752861 
2402.000000	117.839714 
2400.000000	117.895991 
2398.000000	117.968566 
2396.000000	118.058574 
2394.000000	118.206791 
2392.000000	118.345562 
2390.000000	118.434212 
2388.000000	118.461777 
2386.000000	118.364000 
2384.000000	118.192655 
2382.000000	117.956867 
2380.000000	117.710664 
2378.000000	117.533685 
2376.000000	117.413884 
2374.000000	117.220446 
2372.000000	116.997792 
2370.000000	116.702863 
2368.000000	116.441772 
2366.000000	116.312750 
2364.000000	116.298378 
2362.000000	116.314375 
2360.000000	116.359473 
2358.000000	116.422768 
2356.000000	116.578568 
2354.000000	116.837211 
2352.000000	117.182832 
2350.000000	117.531355 
2348.000000	117.580814 
2346.000000	117.432840 
2344.000000	117.515504 
2342.000000	117.648642 
2340.000000	117.717745 
2338.000000	117.775372 
2336.000000	117.860370 
2334.000000	117.963618 
2332.000000	118.015223 
2330.000000	118.094514 
2328.000000	118.234509 
2326.000000	118.362434 
2324.000000	118.429637 
2322.000000	118.564854 
2320.000000	118.750666 
2318.000000	118.916850 
2316.000000	119.078122 
2314.000000	119.234319 
2312.000000	119.361733 
2310.000000	119.485550 
2308.000000	119.592947 
2306.000000	119.703517 
2304.000000	119.837244 
2302.000000	119.988417 
2300.000000	120.170631 
2298.000000	120.332312 
2296.000000	120.455283 
2294.000000	120.549367 
2292.000000	120.608930 
2290.000000	120.686655 
2288.000000	120.826975 
2286.000000	121.002716 
2284.000000	121.165154 
2282.000000	121.258378 
2280.000000	121.304366 
2278.000000	121.307014 
2276.000000	121.328173 
2274.000000	121.430750 
2272.000000	121.556285 
2270.000000	121.640661 
2268.000000	121.706048 
2266.000000	121.738028 
2264.000000	121.746747 
2262.000000	121.751636 
2260.000000	121.755622 
2258.000000	121.736149 
2256.000000	121.715487 
2254.000000	121.704989 
2252.000000	121.696110 
2250.000000	121.688746 
2248.000000	121.735800 
2246.000000	121.846858 
2244.000000	121.931041 
2242.000000	121.969340 
2240.000000	122.028718 
2238.000000	122.081857 
2236.000000	122.107577 
2234.000000	122.152977 
2232.000000	122.187598 
2230.000000	122.193502 
2228.000000	122.213214 
2226.000000	122.237437 
2224.000000	122.259683 
2222.000000	122.309289 
2220.000000	122.359810 
2218.000000	122.370330 
2216.000000	122.355335 
2214.000000	122.363694 
2212.000000	122.384330 
2210.000000	122.427119 
2208.000000	122.478879 
2206.000000	122.525991 
2204.000000	122.545475 
2202.000000	122.532731 
2200.000000	122.510817 
2198.000000	122.502406 
2196.000000	122.522786 
2194.000000	122.562056 
2192.000000	122.598492 
2190.000000	122.606558 
2188.000000	122.567519 
2186.000000	122.512526 
2184.000000	122.483326 
2182.000000	122.485970 
2180.000000	122.514067 
2178.000000	122.520844 
2176.000000	122.516701 
2174.000000	122.509335 
2172.000000	122.461361 
2170.000000	122.411475 
2168.000000	122.376466 
2166.000000	122.373412 
2164.000000	122.443084 
2162.000000	122.484257 
2160.000000	122.500069 
2158.000000	122.514600 
2156.000000	122.520534 
2154.000000	122.532700 
2152.000000	122.554245 
2150.000000	122.595725 
2148.000000	122.679417 
2146.000000	122.735914 
2144.000000	122.766464 
2142.000000	122.802477 
2140.000000	122.819772 
2138.000000	122.799457 
2136.000000	122.766082 
2134.000000	122.769958 
2132.000000	122.788385 
2130.000000	122.805605 
2128.000000	122.818368 
2126.000000	122.786503 
2124.000000	122.736833 
2122.000000	122.712846 
2120.000000	122.692420 
2118.000000	122.725818 
2116.000000	122.779520 
2114.000000	122.804093 
2112.000000	122.795894 
2110.000000	122.729987 
2108.000000	122.627286 
2106.000000	122.591898 
2104.000000	122.541376 
2102.000000	122.477000 
2100.000000	122.427083 
2098.000000	122.364075 
2096.000000	122.276609 
2094.000000	122.180483 
2092.000000	122.133009 
2090.000000	122.121303 
2088.000000	122.045684 
2086.000000	121.944921 
2084.000000	121.868463 
2082.000000	121.808276 
2080.000000	121.786657 
2078.000000	121.820820 
2076.000000	121.865302 
2074.000000	121.878896 
2072.000000	121.887781 
2070.000000	121.912486 
2068.000000	121.979256 
2066.000000	122.092068 
2064.000000	122.189161 
2062.000000	122.213266 
2060.000000	122.233086 
2058.000000	122.255951 
2056.000000	122.250808 
2054.000000	122.243464 
2052.000000	122.301618 
2050.000000	122.360107 
2048.000000	122.400448 
2046.000000	122.428701 
2044.000000	122.452491 
2042.000000	122.482157 
2040.000000	122.523702 
2038.000000	122.586297 
2036.000000	122.645933 
2034.000000	122.673545 
2032.000000	122.668509 
2030.000000	122.670547 
2028.000000	122.716033 
2026.000000	122.755564 
2024.000000	122.758754 
2022.000000	122.734884 
2020.000000	122.727758 
2018.000000	122.755633 
2016.000000	122.757308 
2014.000000	122.790497 
2012.000000	122.857719 
2010.000000	122.950608 
2008.000000	123.039968 
2006.000000	123.089601 
2004.000000	123.118598 
2002.000000	123.161743 
2000.000000	123.207023 
1998.000000	123.283741 
1996.000000	123.354283 
1994.000000	123.466313 
1992.000000	123.555866 
1990.000000	123.543958 
1988.000000	123.552049 
1986.000000	123.567276 
1984.000000	123.600853 
1982.000000	123.639298 
1980.000000	123.652478 
1978.000000	123.665767 
1976.000000	123.686847 
1974.000000	123.707249 
1972.000000	123.715270 
1970.000000	123.746029 
1968.000000	123.795162 
1966.000000	123.810105 
1964.000000	123.821779 
1962.000000	123.847244 
1960.000000	123.870975 
1958.000000	123.881884 
1956.000000	123.887613 
1954.000000	123.882349 
1952.000000	123.884348 
1950.000000	123.887133 
1948.000000	123.903165 
1946.000000	123.927931 
1944.000000	123.958530 
1942.000000	123.942507 
1940.000000	123.886914 
1938.000000	123.859696 
1936.000000	123.856345 
1934.000000	123.856741 
1932.000000	123.851158 
1930.000000	123.838872 
1928.000000	123.823165 
1926.000000	123.818394 
1924.000000	123.836287 
1922.000000	123.842085 
1920.000000	123.837542 
1918.000000	123.826537 
1916.000000	123.784584 
1914.000000	123.749288 
1912.000000	123.737271 
1910.000000	123.733954 
1908.000000	123.721452 
1906.000000	123.707018 
1904.000000	123.696119 
1902.000000	123.681857 
1900.000000	123.666560 
1898.000000	123.661937 
1896.000000	123.662245 
1894.000000	123.655482 
1892.000000	123.647519 
1890.000000	123.645566 
1888.000000	123.631560 
1886.000000	123.621682 
1884.000000	123.618689 
1882.000000	123.617824 
1880.000000	123.619445 
1878.000000	123.615757 
1876.000000	123.608019 
1874.000000	123.607720 
1872.000000	123.625083 
1870.000000	123.665185 
1868.000000	123.677770 
1866.000000	123.645126 
1864.000000	123.621121 
1862.000000	123.615673 
1860.000000	123.611425 
1858.000000	123.608347 
1856.000000	123.606804 
1854.000000	123.600597 
1852.000000	123.595054 
1850.000000	123.598827 
1848.000000	123.610905 
1846.000000	123.634408 
1844.000000	123.648094 
1842.000000	123.610753 
1840.000000	123.581144 
1838.000000	123.568437 
1836.000000	123.554756 
1834.000000	123.548737 
1832.000000	123.568401 
1830.000000	123.588315 
1828.000000	123.567683 
1826.000000	123.549983 
1824.000000	123.528360 
1822.000000	123.496244 
1820.000000	123.481671 
1818.000000	123.478946 
1816.000000	123.473701 
1814.000000	123.473097 
1812.000000	123.477746 
1810.000000	123.472843 
1808.000000	123.463025 
1806.000000	123.456250 
1804.000000	123.452868 
1802.000000	123.452448 
1800.000000	123.447839 
1798.000000	123.436964 
1796.000000	123.427001 
1794.000000	123.430038 
1792.000000	123.427395 
1790.000000	123.393062 
1788.000000	123.361865 
1786.000000	123.351370 
1784.000000	123.342792 
1782.000000	123.348358 
1780.000000	123.350036 
1778.000000	123.334708 
1776.000000	123.343344 
1774.000000	123.414285 
1772.000000	123.478447 
1770.000000	123.404652 
1768.000000	123.309519 
1766.000000	123.231408 
1764.000000	123.231276 
1762.000000	123.259165 
1760.000000	123.195735 
1758.000000	123.184659 
1756.000000	123.171978 
1754.000000	123.202535 
1752.000000	123.420232 
1750.000000	123.635803 
1748.000000	123.591502 
1746.000000	123.437582 
1744.000000	123.451036 
1742.000000	123.558707 
1740.000000	123.676503 
1738.000000	123.567774 
1736.000000	123.766007 
1734.000000	123.922161 
1732.000000	123.522994 
1730.000000	123.235516 
1728.000000	122.978022 
1726.000000	122.839090 
1724.000000	122.731036 
1722.000000	122.476187 
1720.000000	122.505625 
1718.000000	122.662418 
1716.000000	122.164426 
1714.000000	121.387876 
1712.000000	120.712314 
1710.000000	120.224344 
1708.000000	119.947646 
1706.000000	119.633562 
1704.000000	119.066607 
1702.000000	118.960014 
1700.000000	118.780211 
1698.000000	118.201442 
1696.000000	117.380993 
1694.000000	116.030725 
1692.000000	115.271030 
1690.000000	114.815826 
1688.000000	114.296975 
1686.000000	114.261701 
1684.000000	113.453089 
1682.000000	111.654204 
1680.000000	110.254430 
1678.000000	109.147647 
1676.000000	108.259528 
1674.000000	106.903420 
1672.000000	106.005066 
1670.000000	105.208266 
1668.000000	103.897053 
1666.000000	103.412973 
1664.000000	103.845581 
1662.000000	104.512146 
1660.000000	104.969685 
1658.000000	105.853692 
1656.000000	107.149718 
1654.000000	109.067207 
1652.000000	109.671340 
1650.000000	109.823102 
1648.000000	110.948694 
1646.000000	111.409025 
1644.000000	110.956497 
1642.000000	110.949046 
1640.000000	111.335257 
1638.000000	112.212424 
1636.000000	113.091064 
1634.000000	112.534331 
1632.000000	112.175455 
1630.000000	112.352826 
1628.000000	112.592579 
1626.000000	112.525265 
1624.000000	112.755994 
1622.000000	112.433912 
1620.000000	112.213499 
1618.000000	112.539602 
1616.000000	112.326809 
1614.000000	111.518134 
1612.000000	111.186206 
1610.000000	110.907577 
1608.000000	110.284273 
1606.000000	109.238260 
1604.000000	107.929262 
1602.000000	105.930803 
1600.000000	103.000054 
1598.000000	99.188221  
1596.000000	94.285073  
1594.000000	88.023850  
1592.000000	80.846704  
1590.000000	73.087533  
1588.000000	65.937275  
1586.000000	61.367560  
1584.000000	60.086124  
1582.000000	61.009067  
1580.000000	63.068816  
1578.000000	65.478827  
1576.000000	69.237574  
1574.000000	72.941940  
1572.000000	77.216938  
1570.000000	83.997716  
1568.000000	91.265784  
1566.000000	96.689826  
1564.000000	102.137694 
1562.000000	105.697684 
1560.000000	109.891284 
1558.000000	112.779582 
1556.000000	112.808049 
1554.000000	113.259902 
1552.000000	113.805342 
1550.000000	114.317606 
1548.000000	114.754895 
1546.000000	115.718497 
1544.000000	117.213106 
1542.000000	118.648224 
1540.000000	119.323201 
1538.000000	118.013590 
1536.000000	117.655141 
1534.000000	117.915396 
1532.000000	117.379137 
1530.000000	117.037855 
1528.000000	117.221127 
1526.000000	117.327164 
1524.000000	117.415551 
1522.000000	117.581787 
1520.000000	116.803815 
1518.000000	116.493318 
1516.000000	115.822559 
1514.000000	114.791442 
1512.000000	114.132314 
1510.000000	113.840618 
1508.000000	113.624294 
1506.000000	110.204926 
1504.000000	106.348277 
1502.000000	103.488447 
1500.000000	100.804743 
1498.000000	98.745311  
1496.000000	96.966290  
1494.000000	95.812167  
1492.000000	95.505408  
1490.000000	95.392317  
1488.000000	94.645633  
1486.000000	93.557802  
1484.000000	92.755153  
1482.000000	92.635280  
1480.000000	93.371506  
1478.000000	94.790987  
1476.000000	96.665751  
1474.000000	98.562217  
1472.000000	100.392488 
1470.000000	101.425723 
1468.000000	102.652734 
1466.000000	104.016765 
1464.000000	104.711774 
1462.000000	104.741415 
1460.000000	105.247349 
1458.000000	105.725519 
1456.000000	104.281310 
1454.000000	102.619930 
1452.000000	101.225981 
1450.000000	99.829686  
1448.000000	98.440964  
1446.000000	97.118844  
1444.000000	96.381156  
1442.000000	96.010266  
1440.000000	95.820109  
1438.000000	95.595092  
1436.000000	94.350517  
1434.000000	92.572547  
1432.000000	90.700287  
1430.000000	88.198003  
1428.000000	85.662695  
1426.000000	84.146421  
1424.000000	83.491321  
1422.000000	83.631821  
1420.000000	84.906757  
1418.000000	86.985516  
1416.000000	89.182091  
1414.000000	91.952330  
1412.000000	95.214454  
1410.000000	98.507315  
1408.000000	101.533821 
1406.000000	104.511067 
1404.000000	107.273144 
1402.000000	109.531407 
1400.000000	111.706409 
1398.000000	113.515448 
1396.000000	114.799147 
1394.000000	115.945242 
1392.000000	116.993068 
1390.000000	118.504887 
1388.000000	121.578065 
1386.000000	126.266258 
1384.000000	126.813181 
1382.000000	122.140259 
1380.000000	118.213514 
1378.000000	116.908289 
1376.000000	116.979046 
1374.000000	117.818490 
1372.000000	119.162613 
1370.000000	120.590177 
1368.000000	121.610544 
1366.000000	122.157441 
1364.000000	122.701175 
1362.000000	123.046697 
1360.000000	123.044013 
1358.000000	122.991439 
1356.000000	123.028661 
1354.000000	122.944708 
1352.000000	122.782398 
1350.000000	122.559715 
1348.000000	122.313060 
1346.000000	122.023915 
1344.000000	121.814699 
1342.000000	121.846380 
1340.000000	121.867292 
1338.000000	121.186943 
1336.000000	119.980038 
1334.000000	118.558710 
1332.000000	116.995248 
1330.000000	115.308231 
1328.000000	113.586911 
1326.000000	111.586811 
1324.000000	108.902304 
1322.000000	105.337983 
1320.000000	100.779447 
1318.000000	95.410372  
1316.000000	89.969172  
1314.000000	84.945077  
1312.000000	80.617347  
1310.000000	77.348014  
1308.000000	75.046086  
1306.000000	73.617642  
1304.000000	73.299730  
1302.000000	74.308628  
1300.000000	76.768897  
1298.000000	80.490042  
1296.000000	84.993592  
1294.000000	89.591600  
1292.000000	93.925666  
1290.000000	97.810086  
1288.000000	101.135591 
1286.000000	103.857249 
1284.000000	106.146268 
1282.000000	108.209608 
1280.000000	110.010750 
1278.000000	111.620558 
1276.000000	113.220399 
1274.000000	114.952504 
1272.000000	116.704444 
1270.000000	118.285737 
1268.000000	119.610072 
1266.000000	120.597711 
1264.000000	121.392040 
1262.000000	122.109334 
1260.000000	122.773067 
1258.000000	123.334832 
1256.000000	123.710431 
1254.000000	123.867665 
1252.000000	123.970348 
1250.000000	124.047471 
1248.000000	124.202359 
1246.000000	124.233621 
1244.000000	124.122628 
1242.000000	123.880435 
1240.000000	123.483740 
1238.000000	123.073972 
1236.000000	122.764748 
1234.000000	122.411647 
1232.000000	121.958620 
1230.000000	121.311006 
1228.000000	120.598859 
1226.000000	119.914903 
1224.000000	119.282057 
1222.000000	118.752402 
1220.000000	118.229965 
1218.000000	117.500980 
1216.000000	116.547891 
1214.000000	115.535941 
1212.000000	114.535552 
1210.000000	113.478568 
1208.000000	112.294304 
1206.000000	110.847004 
1204.000000	108.892920 
1202.000000	106.314052 
1200.000000	103.123004 
1198.000000	99.305957  
1196.000000	94.660824  
1194.000000	89.198170  
1192.000000	83.425921  
1190.000000	77.998154  
1188.000000	73.262747  
1186.000000	69.603494  
1184.000000	67.047926  
1182.000000	65.040350  
1180.000000	63.770968  
1178.000000	63.573770  
1176.000000	64.198218  
1174.000000	65.404580  
1172.000000	67.164342  
1170.000000	69.089770  
1168.000000	70.463899  
1166.000000	70.769309  
1164.000000	69.786073  
1162.000000	67.319234  
1160.000000	63.375763  
1158.000000	58.464639  
1156.000000	53.634210  
1154.000000	50.388142  
1152.000000	49.395195  
1150.000000	49.429875  
1148.000000	49.060086  
1146.000000	48.369904  
1144.000000	47.848320  
1142.000000	47.325928  
1140.000000	45.982480  
1138.000000	43.542185  
1136.000000	40.437716  
1134.000000	37.397161  
1132.000000	34.498080  
1130.000000	31.762489  
1128.000000	29.588562  
1126.000000	27.892504  
1124.000000	26.359145  
1122.000000	25.489476  
1120.000000	25.804631  
1118.000000	27.406925  
1116.000000	29.892371  
1114.000000	32.766842  
1112.000000	35.526588  
1110.000000	37.940895  
1108.000000	40.094706  
1106.000000	42.152908  
1104.000000	44.290847  
1102.000000	46.723053  
1100.000000	49.592327  
1098.000000	52.857973  
1096.000000	56.295281  
1094.000000	59.562517  
1092.000000	62.442838  
1090.000000	64.725041  
1088.000000	66.323726  
1086.000000	67.248813  
1084.000000	67.745992  
1082.000000	68.292880  
1080.000000	69.374885  
1078.000000	71.085102  
1076.000000	73.184171  
1074.000000	75.259699  
1072.000000	76.923396  
1070.000000	77.833194  
1068.000000	77.527817  
1066.000000	75.427801  
1064.000000	70.553145  
1062.000000	63.117353  
1060.000000	56.494043  
1058.000000	52.849970  
1056.000000	49.421951  
1054.000000	44.256986  
1052.000000	38.943472  
1050.000000	35.240262  
1048.000000	33.755912  
1046.000000	34.686745  
1044.000000	38.002818  
1042.000000	43.384747  
1040.000000	50.326529  
1038.000000	58.224734  
1036.000000	66.414734  
1034.000000	73.739575  
1032.000000	76.577646  
1030.000000	71.915467  
1028.000000	66.006193  
1026.000000	66.580599  
1024.000000	70.463643  
1022.000000	74.138815  
1020.000000	78.130475  
1018.000000	82.670329  
1016.000000	87.276286  
1014.000000	91.549686  
1012.000000	95.429337  
1010.000000	99.034333  
1008.000000	102.328482 
1006.000000	105.246354 
1004.000000	107.804112 
1002.000000	110.083914 
1000.000000	112.127483 
998.000000	 114.011256 
996.000000	 115.618250 
994.000000	 116.707451 
992.000000	 117.302426 
990.000000	 117.398388 
988.000000	 116.953703 
986.000000	 116.201950 
984.000000	 115.200618 
982.000000	 114.180056 
980.000000	 113.314188 
978.000000	 112.379443 
976.000000	 110.895994 
974.000000	 108.739640 
972.000000	 105.900169 
970.000000	 103.786884 
968.000000	 105.421814 
966.000000	 109.515063 
964.000000	 112.927126 
962.000000	 115.247127 
960.000000	 116.702128 
958.000000	 117.557102 
956.000000	 118.016788 
954.000000	 118.295124 
952.000000	 118.597073 
950.000000	 118.927696 
948.000000	 119.238417 
946.000000	 119.518735 
944.000000	 119.707489 
942.000000	 119.788799 
940.000000	 119.851701 
938.000000	 119.986425 
936.000000	 120.252519 
934.000000	 120.518386 
932.000000	 120.623933 
930.000000	 120.496274 
928.000000	 120.261654 
926.000000	 120.099293 
924.000000	 120.009655 
922.000000	 119.862627 
920.000000	 119.598613 
918.000000	 119.160680 
916.000000	 118.621689 
914.000000	 118.103335 
912.000000	 117.633135 
910.000000	 117.213228 
908.000000	 116.767872 
906.000000	 116.081312 
904.000000	 115.287012 
902.000000	 114.552773 
900.000000	 113.929584 
898.000000	 113.416838 
896.000000	 112.938353 
894.000000	 112.491761 
892.000000	 112.017751 
890.000000	 111.507121 
888.000000	 111.098755 
886.000000	 110.898288 
884.000000	 110.901102 
882.000000	 111.056023 
880.000000	 111.080845 
878.000000	 110.899539 
876.000000	 110.681482 
874.000000	 110.375813 
872.000000	 109.911707 
870.000000	 109.436945 
868.000000	 108.925627 
866.000000	 108.295676 
864.000000	 107.592166 
862.000000	 107.027163 
860.000000	 106.534767 
858.000000	 105.993959 
856.000000	 105.317964 
854.000000	 104.417160 
852.000000	 103.323074 
850.000000	 102.208495 
848.000000	 101.302819 
846.000000	 100.518732 
844.000000	 99.674688  
842.000000	 98.714108  
840.000000	 97.477297  
838.000000	 96.031250  
836.000000	 94.636428  
834.000000	 93.418174  
832.000000	 92.271672  
830.000000	 91.028058  
828.000000	 89.714615  
826.000000	 88.334445  
824.000000	 86.950400  
822.000000	 85.541945  
820.000000	 84.196789  
818.000000	 83.055188  
816.000000	 81.781775  
814.000000	 80.216568  
812.000000	 78.523140  
810.000000	 76.735825  
808.000000	 74.938356  
806.000000	 72.936644  
804.000000	 70.519336  
802.000000	 67.822959  
800.000000	 64.937076  
798.000000	 62.298368  
796.000000	 60.670519  
794.000000	 60.707422  
792.000000	 62.554545  
790.000000	 65.724516  
788.000000	 69.307150  
786.000000	 72.985734  
784.000000	 76.741974  
782.000000	 80.632255  
780.000000	 84.822456  
778.000000	 89.366914  
776.000000	 93.930225  
774.000000	 98.178375  
772.000000	 101.909562 
770.000000	 105.148255 
768.000000	 107.814977 
766.000000	 109.565485 
764.000000	 110.387184 
762.000000	 110.546754 
760.000000	 110.480097 
758.000000	 110.563863 
756.000000	 110.848729 
754.000000	 111.130598 
752.000000	 110.741726 
750.000000	 109.012744 
748.000000	 106.093971 
746.000000	 104.352239 
744.000000	 104.180941 
742.000000	 103.756089 
740.000000	 104.133735 
738.000000	 105.660901 
736.000000	 106.977964 
734.000000	 107.575615 
732.000000	 107.771373 
730.000000	 107.989276 
728.000000	 108.270847 
726.000000	 108.342108 
724.000000	 108.167353 
722.000000	 107.890652 
720.000000	 107.675099 
718.000000	 107.725290 
716.000000	 107.798395 
714.000000	 107.558642 
712.000000	 107.323860 
710.000000	 107.076298 
708.000000	 106.746193 
706.000000	 106.445720 
704.000000	 106.236238 
702.000000	 106.099324 
700.000000	 105.956534 
698.000000	 105.835225 
696.000000	 105.712718 
694.000000	 105.857316 
692.000000	 106.395801 
690.000000	 107.126678 
688.000000	 107.598800 
686.000000	 107.804310 
684.000000	 107.945112 
682.000000	 108.251200 
680.000000	 108.967600 
678.000000	 109.773109 
676.000000	 110.332364 
674.000000	 110.567258 
672.000000	 110.509730 
670.000000	 110.114980 
668.000000	 108.533803 
666.000000	 106.650991 
664.000000	 105.581574 
662.000000	 105.511330 
660.000000	 106.116605 
658.000000	 106.466482 
656.000000	 106.533534 
654.000000	 106.490285 
652.000000	 106.256556 
650.000000	 105.495908 
648.000000	 103.720491 
646.000000	 100.960296 
644.000000	 97.058902  
642.000000	 92.985874  
640.000000	 90.851278  
638.000000	 91.834348  
636.000000	 93.796306  
634.000000	 93.715342  
632.000000	 90.943021  
630.000000	 86.291153  
628.000000	 80.502845  
626.000000	 74.201894  
624.000000	 68.080063  
622.000000	 63.235364  
620.000000	 61.288893  
618.000000	 63.308506  
616.000000	 67.722802  
614.000000	 71.871726  
612.000000	 74.932166  
610.000000	 77.039507  
608.000000	 78.529372  
606.000000	 79.501129  
604.000000	 79.965909  
602.000000	 80.075377  
600.000000	 80.673154  
598.000000	 81.869960  
596.000000	 83.178003  
594.000000	 85.445262  
592.000000	 89.361360  
590.000000	 93.585741  
588.000000	 97.430207  
586.000000	 101.306099 
584.000000	 104.937378 
582.000000	 107.348032 
580.000000	 108.881509 
578.000000	 110.453975 
576.000000	 112.050764 
574.000000	 113.840004 
572.000000	 115.226723 
570.000000	 115.449409 
568.000000	 115.542788 
566.000000	 116.151857 
564.000000	 116.574561 
562.000000	 117.207151 
560.000000	 117.969520 
558.000000	 118.297854 
556.000000	 118.135005 
554.000000	 117.881523 
552.000000	 117.998352 
550.000000	 118.428782 
548.000000	 118.886029 
546.000000	 119.445537 
544.000000	 119.584899 
542.000000	 119.566216 
540.000000	 120.012415 
538.000000	 120.542558 
536.000000	 120.838299 
534.000000	 121.287613 
532.000000	 121.690040 
530.000000	 121.843709 
528.000000	 122.141701 
526.000000	 122.545924 
524.000000	 122.546209 
522.000000	 122.769069 
520.000000	 123.323180 
518.000000	 123.453526 
516.000000	 123.653927 
514.000000	 123.890197 
512.000000	 124.062227 
510.000000	 124.223327 
508.000000	 124.031476 
506.000000	 123.536434 
504.000000	 123.462829 
502.000000	 123.605550 
500.000000	 123.415535 
498.000000	 123.393981 
496.000000	 123.247864 
494.000000	 122.873080 
492.000000	 122.335136 
490.000000	 121.740300 
488.000000	 121.586672 
486.000000	 121.620733 
484.000000	 121.468408 
482.000000	 121.221764 
480.000000	 120.530748 
478.000000	 119.454225 
476.000000	 118.633889 
474.000000	 118.385706 
472.000000	 118.277851 
470.000000	 117.864524 
468.000000	 117.602866 
466.000000	 117.800351 
464.000000	 118.319895 
462.000000	 119.100405 
460.000000	 120.106325 
458.000000	 120.586995 
456.000000	 119.899220 
454.000000	 119.708053 
452.000000	 120.133776 
450.000000	 120.049780 
448.000000	 120.775829 
446.000000	 121.214885 
444.000000	 120.276399 
442.000000	 118.717051 
440.000000	 116.735210 
438.000000	 114.211399 
436.000000	 111.230462 
434.000000	 109.497027 
432.000000	 109.521628 
430.000000	 111.606089 
428.000000	 115.066226 
426.000000	 118.349582 
424.000000	 120.274364 
422.000000	 120.522760 
420.000000	 120.485987 
418.000000	 120.991589 
416.000000	 121.784795 
414.000000	 121.881920 
412.000000	 121.779011 
410.000000	 122.198199 
408.000000	 121.538351 
406.000000	 122.402912 
404.000000	 123.734594 
402.000000	 123.457506 
400.000000	 124.303343 
