# Supplementary material for: catena-Poly[[tetra­kis­(3,5-dimethyl-1H-pyrazole-κN 2)copper(II)]-μ2-sulfato-κ2 O:O′]: crystal structure and Hirshfeld surface analysis of a CuII coordination polymer
Source: Acta Crystallogr E Crystallogr Commun. 2022 Mar 24;78(Pt 4):433–8. doi: 10.1107/S2056989022002894 (PMC8983981; doi:10.1107/S2056989022002894)
Supplement: Supplementary file 6 [file e-78-00433-sup6.txt]

PE IR       SPECTRUM    SPECTRUM    ASCII       PEDS        1.60        
  -1
AD6__(~1.ASC
21/03/15
12:21:37.00
21/03/15
12:21:53.00
Admin

400.000000
8


1005,2.19
DTGS
MIR
KBR
0
0.300000
1
4.000000
STRONG
RATIO
SPECTRUM


DOUBLE
8
BI DIRECTIONAL
2

0


#HDR
-1
-1
#GR
CM-1
%T
0.00002384185791015625
0.0
4000.000000
-2.000000
1801
8
103.230033
0.718917
#DATA
4000.000000	101.822966 
3998.000000	101.738898 
3996.000000	101.671538 
3994.000000	101.602126 
3992.000000	101.539310 
3990.000000	101.460961 
3988.000000	101.342819 
3986.000000	101.249676 
3984.000000	101.189901 
3982.000000	101.132223 
3980.000000	101.064091 
3978.000000	101.014323 
3976.000000	100.976322 
3974.000000	100.912947 
3972.000000	100.845991 
3970.000000	100.790504 
3968.000000	100.734891 
3966.000000	100.693313 
3964.000000	100.675531 
3962.000000	100.654718 
3960.000000	100.622854 
3958.000000	100.597617 
3956.000000	100.578710 
3954.000000	100.559980 
3952.000000	100.543792 
3950.000000	100.539248 
3948.000000	100.526744 
3946.000000	100.496407 
3944.000000	100.505194 
3942.000000	100.497363 
3940.000000	100.422836 
3938.000000	100.360925 
3936.000000	100.367955 
3934.000000	100.517843 
3932.000000	100.661241 
3930.000000	100.595076 
3928.000000	100.488386 
3926.000000	100.559378 
3924.000000	100.599128 
3922.000000	100.509815 
3920.000000	100.532251 
3918.000000	100.622914 
3916.000000	100.489499 
3914.000000	100.252844 
3912.000000	100.133231 
3910.000000	100.151144 
3908.000000	100.385397 
3906.000000	100.867440 
3904.000000	101.275507 
3902.000000	101.327189 
3900.000000	101.170931 
3898.000000	100.892596 
3896.000000	100.755966 
3894.000000	100.865269 
3892.000000	100.992494 
3890.000000	100.959414 
3888.000000	100.985418 
3886.000000	101.082723 
3884.000000	101.145241 
3882.000000	101.194005 
3880.000000	101.202834 
3878.000000	101.194658 
3876.000000	101.255557 
3874.000000	101.366032 
3872.000000	101.464590 
3870.000000	101.507277 
3868.000000	101.489283 
3866.000000	101.501430 
3864.000000	101.518415 
3862.000000	101.457642 
3860.000000	101.396593 
3858.000000	101.437054 
3856.000000	101.573786 
3854.000000	101.828318 
3852.000000	101.791354 
3850.000000	101.457477 
3848.000000	101.177719 
3846.000000	101.104895 
3844.000000	101.216125 
3842.000000	101.432190 
3840.000000	101.733395 
3838.000000	101.760778 
3836.000000	101.472806 
3834.000000	101.138125 
3832.000000	100.833465 
3830.000000	100.554725 
3828.000000	100.483322 
3826.000000	100.436779 
3824.000000	100.544001 
3822.000000	101.141088 
3820.000000	101.231230 
3818.000000	100.826497 
3816.000000	100.293155 
3814.000000	99.445456  
3812.000000	98.771246  
3810.000000	98.686933  
3808.000000	99.172509  
3806.000000	99.460183  
3804.000000	99.794548  
3802.000000	100.309862 
3800.000000	99.840789  
3798.000000	99.250410  
3796.000000	98.443806  
3794.000000	97.626053  
3792.000000	97.185752  
3790.000000	97.091006  
3788.000000	97.244212  
3786.000000	97.599958  
3784.000000	97.578734  
3782.000000	97.546198  
3780.000000	97.816682  
3778.000000	97.627074  
3776.000000	97.264202  
3774.000000	97.267583  
3772.000000	97.724779  
3770.000000	98.205341  
3768.000000	98.308734  
3766.000000	98.270766  
3764.000000	98.169160  
3762.000000	98.340334  
3760.000000	98.808016  
3758.000000	99.017784  
3756.000000	99.036673  
3754.000000	99.447431  
3752.000000	100.422400 
3750.000000	100.723528 
3748.000000	100.341013 
3746.000000	100.168258 
3744.000000	99.894916  
3742.000000	99.679883  
3740.000000	99.534899  
3738.000000	99.729435  
3736.000000	100.140328 
3734.000000	99.962129  
3732.000000	99.275885  
3730.000000	98.754789  
3728.000000	98.581642  
3726.000000	98.561162  
3724.000000	98.458704  
3722.000000	98.213089  
3720.000000	97.889874  
3718.000000	97.606862  
3716.000000	97.455067  
3714.000000	97.489401  
3712.000000	97.620383  
3710.000000	97.370795  
3708.000000	96.887450  
3706.000000	96.543454  
3704.000000	96.373126  
3702.000000	96.279063  
3700.000000	96.041467  
3698.000000	95.774904  
3696.000000	95.594977  
3694.000000	95.554468  
3692.000000	95.774383  
3690.000000	96.050430  
3688.000000	95.678515  
3686.000000	95.095970  
3684.000000	94.649059  
3682.000000	94.441731  
3680.000000	94.498516  
3678.000000	94.756292  
3676.000000	95.085035  
3674.000000	94.585556  
3672.000000	94.172054  
3670.000000	93.915815  
3668.000000	92.994690  
3666.000000	92.085624  
3664.000000	91.514915  
3662.000000	91.156231  
3660.000000	90.931971  
3658.000000	90.865639  
3656.000000	90.690378  
3654.000000	90.390087  
3652.000000	90.537494  
3650.000000	91.242963  
3648.000000	90.759340  
3646.000000	89.222193  
3644.000000	88.159853  
3642.000000	87.464951  
3640.000000	86.953643  
3638.000000	86.582637  
3636.000000	86.379388  
3634.000000	86.357916  
3632.000000	86.505950  
3630.000000	86.963867  
3628.000000	86.898205  
3626.000000	86.194912  
3624.000000	85.718926  
3622.000000	85.745381  
3620.000000	86.025122  
3618.000000	85.937461  
3616.000000	85.637384  
3614.000000	85.431882  
3612.000000	85.055551  
3610.000000	84.744982  
3608.000000	84.432922  
3606.000000	83.910822  
3604.000000	83.558219  
3602.000000	83.440858  
3600.000000	83.299592  
3598.000000	83.064532  
3596.000000	82.816864  
3594.000000	82.524163  
3592.000000	82.201849  
3590.000000	81.950532  
3588.000000	81.760670  
3586.000000	81.397676  
3584.000000	80.953087  
3582.000000	80.565874  
3580.000000	80.223349  
3578.000000	79.888575  
3576.000000	79.557899  
3574.000000	79.215990  
3572.000000	78.899313  
3570.000000	78.683467  
3568.000000	78.605536  
3566.000000	78.323570  
3564.000000	77.787185  
3562.000000	77.321032  
3560.000000	76.915171  
3558.000000	76.500116  
3556.000000	76.140276  
3554.000000	75.867896  
3552.000000	75.550388  
3550.000000	75.180455  
3548.000000	74.916669  
3546.000000	74.663923  
3544.000000	74.238821  
3542.000000	73.767120  
3540.000000	73.387275  
3538.000000	73.096939  
3536.000000	72.783079  
3534.000000	72.418804  
3532.000000	72.107366  
3530.000000	71.871238  
3528.000000	71.639737  
3526.000000	71.346412  
3524.000000	70.995982  
3522.000000	70.566215  
3520.000000	70.172645  
3518.000000	69.842514  
3516.000000	69.514573  
3514.000000	69.215000  
3512.000000	68.959277  
3510.000000	68.698951  
3508.000000	68.367069  
3506.000000	68.074631  
3504.000000	67.847325  
3502.000000	67.530647  
3500.000000	67.145464  
3498.000000	66.805312  
3496.000000	66.492877  
3494.000000	66.173914  
3492.000000	65.862894  
3490.000000	65.563240  
3488.000000	65.259128  
3486.000000	64.948381  
3484.000000	64.645645  
3482.000000	64.343322  
3480.000000	64.027697  
3478.000000	63.711411  
3476.000000	63.404758  
3474.000000	63.096810  
3472.000000	62.783623  
3470.000000	62.469661  
3468.000000	62.157436  
3466.000000	61.849164  
3464.000000	61.549499  
3462.000000	61.256548  
3460.000000	60.954760  
3458.000000	60.629232  
3456.000000	60.298712  
3454.000000	59.989773  
3452.000000	59.691435  
3450.000000	59.410504  
3448.000000	59.163113  
3446.000000	58.864039  
3444.000000	58.522421  
3442.000000	58.194059  
3440.000000	57.885259  
3438.000000	57.583750  
3436.000000	57.228039  
3434.000000	56.859936  
3432.000000	56.546063  
3430.000000	56.254220  
3428.000000	55.967316  
3426.000000	55.692198  
3424.000000	55.469867  
3422.000000	55.297236  
3420.000000	55.016895  
3418.000000	54.670787  
3416.000000	54.425973  
3414.000000	54.178495  
3412.000000	53.838364  
3410.000000	53.531980  
3408.000000	53.270832  
3406.000000	53.029310  
3404.000000	52.814079  
3402.000000	52.590911  
3400.000000	52.351230  
3398.000000	52.167545  
3396.000000	51.919528  
3394.000000	51.619383  
3392.000000	51.271386  
3390.000000	50.863909  
3388.000000	50.512504  
3386.000000	50.187302  
3384.000000	49.801792  
3382.000000	49.361068  
3380.000000	48.904485  
3378.000000	48.466573  
3376.000000	48.065894  
3374.000000	47.642880  
3372.000000	47.149522  
3370.000000	46.675808  
3368.000000	46.276754  
3366.000000	45.879096  
3364.000000	45.362540  
3362.000000	44.761976  
3360.000000	44.171664  
3358.000000	43.663328  
3356.000000	43.135236  
3354.000000	42.509307  
3352.000000	41.878025  
3350.000000	41.307178  
3348.000000	40.764839  
3346.000000	40.141882  
3344.000000	39.465681  
3342.000000	38.853176  
3340.000000	38.255587  
3338.000000	37.627339  
3336.000000	36.999049  
3334.000000	36.354085  
3332.000000	35.673696  
3330.000000	34.994382  
3328.000000	34.323588  
3326.000000	33.617204  
3324.000000	32.923402  
3322.000000	32.247995  
3320.000000	31.518864  
3318.000000	30.819281  
3316.000000	30.208288  
3314.000000	29.566769  
3312.000000	28.863267  
3310.000000	28.144057  
3308.000000	27.417545  
3306.000000	26.735091  
3304.000000	26.114955  
3302.000000	25.511848  
3300.000000	24.900632  
3298.000000	24.261748  
3296.000000	23.599362  
3294.000000	23.027482  
3292.000000	22.470332  
3290.000000	21.917715  
3288.000000	21.415602  
3286.000000	20.861648  
3284.000000	20.285228  
3282.000000	19.736874  
3280.000000	19.243532  
3278.000000	18.779887  
3276.000000	18.285455  
3274.000000	17.766323  
3272.000000	17.221721  
3270.000000	16.733257  
3268.000000	16.323083  
3266.000000	15.916235  
3264.000000	15.491491  
3262.000000	15.073631  
3260.000000	14.688779  
3258.000000	14.322289  
3256.000000	13.946564  
3254.000000	13.603477  
3252.000000	13.215895  
3250.000000	12.828929  
3248.000000	12.430302  
3246.000000	12.101777  
3244.000000	11.843133  
3242.000000	11.574322  
3240.000000	11.301737  
3238.000000	10.993288  
3236.000000	10.604227  
3234.000000	10.255989  
3232.000000	10.024560  
3230.000000	9.855086   
3228.000000	9.628399   
3226.000000	9.374699   
3224.000000	9.152716   
3222.000000	8.929391   
3220.000000	8.677252   
3218.000000	8.427168   
3216.000000	8.216876   
3214.000000	8.036252   
3212.000000	7.846834   
3210.000000	7.649890   
3208.000000	7.466781   
3206.000000	7.297178   
3204.000000	7.169385   
3202.000000	7.039390   
3200.000000	6.886735   
3198.000000	6.752160   
3196.000000	6.675637   
3194.000000	6.648821   
3192.000000	6.648926   
3190.000000	6.640301   
3188.000000	6.644335   
3186.000000	6.678728   
3184.000000	6.788990   
3182.000000	6.997285   
3180.000000	7.303304   
3178.000000	7.622606   
3176.000000	7.961529   
3174.000000	8.334634   
3172.000000	8.778575   
3170.000000	9.332614   
3168.000000	9.940675   
3166.000000	10.507658  
3164.000000	11.014583  
3162.000000	11.431381  
3160.000000	11.765164  
3158.000000	11.954537  
3156.000000	11.886074  
3154.000000	11.629918  
3152.000000	11.233159  
3150.000000	10.720962  
3148.000000	10.094624  
3146.000000	9.457795   
3144.000000	8.903307   
3142.000000	8.405063   
3140.000000	7.970588   
3138.000000	7.666708   
3136.000000	7.490045   
3134.000000	7.402678   
3132.000000	7.385839   
3130.000000	7.451151   
3128.000000	7.610447   
3126.000000	7.864269   
3124.000000	8.160732   
3122.000000	8.495324   
3120.000000	8.782782   
3118.000000	8.952028   
3116.000000	8.976325   
3114.000000	8.789889   
3112.000000	8.418148   
3110.000000	8.018617   
3108.000000	7.694269   
3106.000000	7.471680   
3104.000000	7.372356   
3102.000000	7.322188   
3100.000000	7.329212   
3098.000000	7.450992   
3096.000000	7.684215   
3094.000000	7.892213   
3092.000000	8.068359   
3090.000000	8.312911   
3088.000000	8.623510   
3086.000000	8.938802   
3084.000000	9.334431   
3082.000000	9.815302   
3080.000000	10.378145  
3078.000000	10.975638  
3076.000000	11.566044  
3074.000000	12.187122  
3072.000000	12.858776  
3070.000000	13.459601  
3068.000000	14.000923  
3066.000000	14.559098  
3064.000000	15.042196  
3062.000000	15.381577  
3060.000000	15.612217  
3058.000000	15.749852  
3056.000000	15.779536  
3054.000000	15.665738  
3052.000000	15.402269  
3050.000000	15.036852  
3048.000000	14.513296  
3046.000000	13.814640  
3044.000000	13.086550  
3042.000000	12.429080  
3040.000000	11.861673  
3038.000000	11.377340  
3036.000000	10.896461  
3034.000000	10.577634  
3032.000000	10.480599  
3030.000000	10.449592  
3028.000000	10.521616  
3026.000000	10.730085  
3024.000000	11.042768  
3022.000000	11.443091  
3020.000000	11.895103  
3018.000000	12.423258  
3016.000000	12.986014  
3014.000000	13.535906  
3012.000000	14.049335  
3010.000000	14.516736  
3008.000000	14.887441  
3006.000000	15.133018  
3004.000000	15.247975  
3002.000000	15.207340  
3000.000000	15.017727  
2998.000000	14.713615  
2996.000000	14.339569  
2994.000000	13.836311  
2992.000000	13.280346  
2990.000000	12.758464  
2988.000000	12.258381  
2986.000000	11.795867  
2984.000000	11.409844  
2982.000000	11.064958  
2980.000000	10.770497  
2978.000000	10.555632  
2976.000000	10.426088  
2974.000000	10.331619  
2972.000000	10.306537  
2970.000000	10.327874  
2968.000000	10.385311  
2966.000000	10.446122  
2964.000000	10.486274  
2962.000000	10.540978  
2960.000000	10.610196  
2958.000000	10.632035  
2956.000000	10.615605  
2954.000000	10.530566  
2952.000000	10.414509  
2950.000000	10.286932  
2948.000000	10.077354  
2946.000000	9.824382   
2944.000000	9.566645   
2942.000000	9.260823   
2940.000000	8.809608   
2938.000000	8.258409   
2936.000000	7.707331   
2934.000000	7.160028   
2932.000000	6.675103   
2930.000000	6.376324   
2928.000000	6.385258   
2926.000000	6.656609   
2924.000000	7.143521   
2922.000000	7.920420   
2920.000000	8.881752   
2918.000000	9.928703   
2916.000000	11.069990  
2914.000000	12.224046  
2912.000000	13.264567  
2910.000000	14.176804  
2908.000000	14.936163  
2906.000000	15.575111  
2904.000000	16.088064  
2902.000000	16.468414  
2900.000000	16.711435  
2898.000000	16.824113  
2896.000000	16.755593  
2894.000000	16.498192  
2892.000000	16.149172  
2890.000000	15.691148  
2888.000000	15.056259  
2886.000000	14.331423  
2884.000000	13.606736  
2882.000000	12.875134  
2880.000000	12.165805  
2878.000000	11.517603  
2876.000000	10.949210  
2874.000000	10.459447  
2872.000000	10.107840  
2870.000000	9.872704   
2868.000000	9.758311   
2866.000000	9.706648   
2864.000000	9.749980   
2862.000000	9.913433   
2860.000000	10.166508  
2858.000000	10.511460  
2856.000000	10.956601  
2854.000000	11.424334  
2852.000000	11.950731  
2850.000000	12.497111  
2848.000000	13.032963  
2846.000000	13.557126  
2844.000000	14.074336  
2842.000000	14.534466  
2840.000000	14.926347  
2838.000000	15.345823  
2836.000000	15.762810  
2834.000000	16.134606  
2832.000000	16.520097  
2830.000000	16.961576  
2828.000000	17.411352  
2826.000000	17.871893  
2824.000000	18.367072  
2822.000000	18.943764  
2820.000000	19.544623  
2818.000000	20.147103  
2816.000000	20.735531  
2814.000000	21.339549  
2812.000000	21.921601  
2810.000000	22.435444  
2808.000000	22.863282  
2806.000000	23.183643  
2804.000000	23.387784  
2802.000000	23.479347  
2800.000000	23.468568  
2798.000000	23.383434  
2796.000000	23.214311  
2794.000000	22.964442  
2792.000000	22.666497  
2790.000000	22.353412  
2788.000000	22.028418  
2786.000000	21.697222  
2784.000000	21.385611  
2782.000000	21.139596  
2780.000000	20.982252  
2778.000000	20.920419  
2776.000000	20.947659  
2774.000000	21.046572  
2772.000000	21.253132  
2770.000000	21.576202  
2768.000000	21.970822  
2766.000000	22.442733  
2764.000000	23.024821  
2762.000000	23.640226  
2760.000000	24.313468  
2758.000000	25.059345  
2756.000000	25.844810  
2754.000000	26.595873  
2752.000000	27.293063  
2750.000000	27.881997  
2748.000000	28.311652  
2746.000000	28.525247  
2744.000000	28.647971  
2742.000000	28.825610  
2740.000000	28.989216  
2738.000000	29.057929  
2736.000000	29.073887  
2734.000000	29.108409  
2732.000000	29.200025  
2730.000000	29.278029  
2728.000000	29.311635  
2726.000000	29.362886  
2724.000000	29.437654  
2722.000000	29.582605  
2720.000000	29.847574  
2718.000000	30.213106  
2716.000000	30.668008  
2714.000000	31.237101  
2712.000000	31.877776  
2710.000000	32.555779  
2708.000000	33.291781  
2706.000000	34.094782  
2704.000000	34.925479  
2702.000000	35.747044  
2700.000000	36.575989  
2698.000000	37.418440  
2696.000000	38.188971  
2694.000000	38.915098  
2692.000000	39.615174  
2690.000000	40.270135  
2688.000000	40.878124  
2686.000000	41.473895  
2684.000000	42.069797  
2682.000000	42.652633  
2680.000000	43.189982  
2678.000000	43.725767  
2676.000000	44.274762  
2674.000000	44.786470  
2672.000000	45.288294  
2670.000000	45.784062  
2668.000000	46.273374  
2666.000000	46.787274  
2664.000000	47.308958  
2662.000000	47.821266  
2660.000000	48.295067  
2658.000000	48.759863  
2656.000000	49.224279  
2654.000000	49.633533  
2652.000000	49.947118  
2650.000000	50.197172  
2648.000000	50.386416  
2646.000000	50.512989  
2644.000000	50.511600  
2642.000000	50.396104  
2640.000000	50.245739  
2638.000000	50.013093  
2636.000000	49.687003  
2634.000000	49.324493  
2632.000000	48.938535  
2630.000000	48.588775  
2628.000000	48.302631  
2626.000000	48.102823  
2624.000000	47.991157  
2622.000000	47.965619  
2620.000000	48.039242  
2618.000000	48.231523  
2616.000000	48.541109  
2614.000000	48.904623  
2612.000000	49.332584  
2610.000000	49.866207  
2608.000000	50.453862  
2606.000000	51.093891  
2604.000000	51.787436  
2602.000000	52.507620  
2600.000000	53.248055  
2598.000000	54.020219  
2596.000000	54.822851  
2594.000000	55.630779  
2592.000000	56.428491  
2590.000000	57.218952  
2588.000000	58.009085  
2586.000000	58.759462  
2584.000000	59.465558  
2582.000000	60.156625  
2580.000000	60.817617  
2578.000000	61.416716  
2576.000000	62.005042  
2574.000000	62.582725  
2572.000000	63.113423  
2570.000000	63.617343  
2568.000000	64.108297  
2566.000000	64.617155  
2564.000000	65.122859  
2562.000000	65.582593  
2560.000000	65.997228  
2558.000000	66.388533  
2556.000000	66.761136  
2554.000000	67.133262  
2552.000000	67.474714  
2550.000000	67.760186  
2548.000000	68.015621  
2546.000000	68.245839  
2544.000000	68.436513  
2542.000000	68.570338  
2540.000000	68.673687  
2538.000000	68.783924  
2536.000000	68.922884  
2534.000000	69.051868  
2532.000000	69.170885  
2530.000000	69.378481  
2528.000000	69.619190  
2526.000000	69.878908  
2524.000000	70.219920  
2522.000000	70.610172  
2520.000000	70.998462  
2518.000000	71.390070  
2516.000000	71.797159  
2514.000000	72.225519  
2512.000000	72.612681  
2510.000000	72.968427  
2508.000000	73.330344  
2506.000000	73.644218  
2504.000000	73.892857  
2502.000000	74.093025  
2500.000000	74.298486  
2498.000000	74.525099  
2496.000000	74.717953  
2494.000000	74.833376  
2492.000000	74.921116  
2490.000000	74.982800  
2488.000000	75.041962  
2486.000000	75.056748  
2484.000000	75.028078  
2482.000000	74.978821  
2480.000000	74.932764  
2478.000000	74.864942  
2476.000000	74.777763  
2474.000000	74.660530  
2472.000000	74.558227  
2470.000000	74.529795  
2468.000000	74.572292  
2466.000000	74.714712  
2464.000000	74.939254  
2462.000000	75.182050  
2460.000000	75.461050  
2458.000000	75.803601  
2456.000000	76.233161  
2454.000000	76.715895  
2452.000000	77.184758  
2450.000000	77.639953  
2448.000000	78.060334  
2446.000000	78.479920  
2444.000000	78.936310  
2442.000000	79.344298  
2440.000000	79.670315  
2438.000000	79.976735  
2436.000000	80.246098  
2434.000000	80.511690  
2432.000000	80.761990  
2430.000000	80.977820  
2428.000000	81.179169  
2426.000000	81.406160  
2424.000000	81.630115  
2422.000000	81.838087  
2420.000000	82.024437  
2418.000000	82.207407  
2416.000000	82.364907  
2414.000000	82.568662  
2412.000000	82.852751  
2410.000000	83.162591  
2408.000000	83.424241  
2406.000000	83.674402  
2404.000000	84.012898  
2402.000000	84.414260  
2400.000000	84.818898  
2398.000000	85.107769  
2396.000000	85.293219  
2394.000000	85.497305  
2392.000000	85.747878  
2390.000000	86.018889  
2388.000000	86.218166  
2386.000000	86.278814  
2384.000000	86.221464  
2382.000000	86.080121  
2380.000000	85.956470  
2378.000000	85.869277  
2376.000000	85.784393  
2374.000000	85.686063  
2372.000000	85.555250  
2370.000000	85.412969  
2368.000000	85.298845  
2366.000000	85.183738  
2364.000000	85.148317  
2362.000000	85.238747  
2360.000000	85.370991  
2358.000000	85.497898  
2356.000000	85.662404  
2354.000000	85.951580  
2352.000000	86.280253  
2350.000000	86.457079  
2348.000000	86.344096  
2346.000000	86.214423  
2344.000000	86.405341  
2342.000000	86.665477  
2340.000000	86.880565  
2338.000000	87.082788  
2336.000000	87.233964  
2334.000000	87.434106  
2332.000000	87.687790  
2330.000000	87.950335  
2328.000000	88.176329  
2326.000000	88.369769  
2324.000000	88.549612  
2322.000000	88.785574  
2320.000000	89.037332  
2318.000000	89.272902  
2316.000000	89.454783  
2314.000000	89.614170  
2312.000000	89.800482  
2310.000000	90.018374  
2308.000000	90.215234  
2306.000000	90.381326  
2304.000000	90.536292  
2302.000000	90.721181  
2300.000000	90.921060  
2298.000000	91.113918  
2296.000000	91.254528  
2294.000000	91.370767  
2292.000000	91.554029  
2290.000000	91.791473  
2288.000000	92.015310  
2286.000000	92.199925  
2284.000000	92.349256  
2282.000000	92.464344  
2280.000000	92.646737  
2278.000000	92.871552  
2276.000000	93.045330  
2274.000000	93.166320  
2272.000000	93.291066  
2270.000000	93.396984  
2268.000000	93.517587  
2266.000000	93.641350  
2264.000000	93.722939  
2262.000000	93.760936  
2260.000000	93.836707  
2258.000000	93.899418  
2256.000000	93.918377  
2254.000000	93.914517  
2252.000000	93.913213  
2250.000000	93.952184  
2248.000000	94.048895  
2246.000000	94.148858  
2244.000000	94.205549  
2242.000000	94.194913  
2240.000000	94.190927  
2238.000000	94.221690  
2236.000000	94.213759  
2234.000000	94.197506  
2232.000000	94.196898  
2230.000000	94.233519  
2228.000000	94.293412  
2226.000000	94.344340  
2224.000000	94.377925  
2222.000000	94.426988  
2220.000000	94.465272  
2218.000000	94.557379  
2216.000000	94.670718  
2214.000000	94.754964  
2212.000000	94.803998  
2210.000000	94.845316  
2208.000000	94.898280  
2206.000000	95.026467  
2204.000000	95.142139  
2202.000000	95.204952  
2200.000000	95.221522  
2198.000000	95.235957  
2196.000000	95.290381  
2194.000000	95.356366  
2192.000000	95.392115  
2190.000000	95.385952  
2188.000000	95.397963  
2186.000000	95.430686  
2184.000000	95.389941  
2182.000000	95.277893  
2180.000000	95.161366  
2178.000000	95.059127  
2176.000000	94.989056  
2174.000000	94.903897  
2172.000000	94.791853  
2170.000000	94.668305  
2168.000000	94.574242  
2166.000000	94.487658  
2164.000000	94.426920  
2162.000000	94.393431  
2160.000000	94.402698  
2158.000000	94.440011  
2156.000000	94.526632  
2154.000000	94.655206  
2152.000000	94.804946  
2150.000000	94.945000  
2148.000000	95.107409  
2146.000000	95.257217  
2144.000000	95.391569  
2142.000000	95.497077  
2140.000000	95.568943  
2138.000000	95.619208  
2136.000000	95.665322  
2134.000000	95.657497  
2132.000000	95.638942  
2130.000000	95.627088  
2128.000000	95.583997  
2126.000000	95.557702  
2124.000000	95.554502  
2122.000000	95.575841  
2120.000000	95.582059  
2118.000000	95.623380  
2116.000000	95.715937  
2114.000000	95.706012  
2112.000000	95.553386  
2110.000000	95.421386  
2108.000000	95.307018  
2106.000000	95.214611  
2104.000000	95.106545  
2102.000000	95.039811  
2100.000000	94.976776  
2098.000000	94.950376  
2096.000000	94.972781  
2094.000000	94.996663  
2092.000000	95.053926  
2090.000000	95.102679  
2088.000000	95.016800  
2086.000000	94.916031  
2084.000000	94.853024  
2082.000000	94.800837  
2080.000000	94.745609  
2078.000000	94.679052  
2076.000000	94.652615  
2074.000000	94.679322  
2072.000000	94.723015  
2070.000000	94.781086  
2068.000000	94.934549  
2066.000000	95.213337  
2064.000000	95.317252  
2062.000000	95.289836  
2060.000000	95.368826  
2058.000000	95.439205  
2056.000000	95.540008  
2054.000000	95.623263  
2052.000000	95.683961  
2050.000000	95.740544  
2048.000000	95.828359  
2046.000000	95.953370  
2044.000000	96.129419  
2042.000000	96.312399  
2040.000000	96.367341  
2038.000000	96.370069  
2036.000000	96.436863  
2034.000000	96.517246  
2032.000000	96.569622  
2030.000000	96.597641  
2028.000000	96.628549  
2026.000000	96.653015  
2024.000000	96.672718  
2022.000000	96.692287  
2020.000000	96.762859  
2018.000000	96.896200  
2016.000000	96.903349  
2014.000000	96.839662  
2012.000000	96.862270  
2010.000000	96.927205  
2008.000000	96.997581  
2006.000000	97.062579  
2004.000000	97.125142  
2002.000000	97.201818  
2000.000000	97.279755  
1998.000000	97.347564  
1996.000000	97.428541  
1994.000000	97.607241  
1992.000000	97.772117  
1990.000000	97.762372  
1988.000000	97.748475  
1986.000000	97.759415  
1984.000000	97.791989  
1982.000000	97.843779  
1980.000000	97.876927  
1978.000000	97.908133  
1976.000000	97.951684  
1974.000000	98.000485  
1972.000000	98.048501  
1970.000000	98.111713  
1968.000000	98.191848  
1966.000000	98.222441  
1964.000000	98.225501  
1962.000000	98.253646  
1960.000000	98.292056  
1958.000000	98.330946  
1956.000000	98.371193  
1954.000000	98.396674  
1952.000000	98.413410  
1950.000000	98.436699  
1948.000000	98.473195  
1946.000000	98.517397  
1944.000000	98.571949  
1942.000000	98.590869  
1940.000000	98.539830  
1938.000000	98.507975  
1936.000000	98.501945  
1934.000000	98.499294  
1932.000000	98.490578  
1930.000000	98.474522  
1928.000000	98.458727  
1926.000000	98.451785  
1924.000000	98.466226  
1922.000000	98.451335  
1920.000000	98.406713  
1918.000000	98.373625  
1916.000000	98.310138  
1914.000000	98.241330  
1912.000000	98.195727  
1910.000000	98.165498  
1908.000000	98.123700  
1906.000000	98.068311  
1904.000000	98.022257  
1902.000000	97.984715  
1900.000000	97.947190  
1898.000000	97.923460  
1896.000000	97.916905  
1894.000000	97.889683  
1892.000000	97.858590  
1890.000000	97.874094  
1888.000000	97.839472  
1886.000000	97.781418  
1884.000000	97.759266  
1882.000000	97.747374  
1880.000000	97.761615  
1878.000000	97.765186  
1876.000000	97.760088  
1874.000000	97.781214  
1872.000000	97.868279  
1870.000000	98.072107  
1868.000000	98.168188  
1866.000000	98.024003  
1864.000000	97.921295  
1862.000000	97.914115  
1860.000000	97.923215  
1858.000000	97.909617  
1856.000000	97.884260  
1854.000000	97.873235  
1852.000000	97.886541  
1850.000000	97.949855  
1848.000000	98.038972  
1846.000000	98.122956  
1844.000000	98.173186  
1842.000000	98.047398  
1840.000000	97.952045  
1838.000000	97.950897  
1836.000000	97.944564  
1834.000000	97.939483  
1832.000000	97.994875  
1830.000000	98.082092  
1828.000000	98.041191  
1826.000000	97.992472  
1824.000000	97.966229  
1822.000000	97.911335  
1820.000000	97.895939  
1818.000000	97.911376  
1816.000000	97.922865  
1814.000000	97.950868  
1812.000000	98.004131  
1810.000000	98.041924  
1808.000000	98.057418  
1806.000000	98.073694  
1804.000000	98.106061  
1802.000000	98.154858  
1800.000000	98.189944  
1798.000000	98.204733  
1796.000000	98.217354  
1794.000000	98.234624  
1792.000000	98.244013  
1790.000000	98.205679  
1788.000000	98.164862  
1786.000000	98.152370  
1784.000000	98.146505  
1782.000000	98.141769  
1780.000000	98.134131  
1778.000000	98.102420  
1776.000000	98.082946  
1774.000000	98.084225  
1772.000000	98.063403  
1770.000000	97.966941  
1768.000000	97.851861  
1766.000000	97.736322  
1764.000000	97.628211  
1762.000000	97.525256  
1760.000000	97.406601  
1758.000000	97.298207  
1756.000000	97.200119  
1754.000000	97.105932  
1752.000000	97.025371  
1750.000000	96.944562  
1748.000000	96.834230  
1746.000000	96.703910  
1744.000000	96.575705  
1742.000000	96.449671  
1740.000000	96.333632  
1738.000000	96.219345  
1736.000000	96.116214  
1734.000000	96.028200  
1732.000000	95.884360  
1730.000000	95.710045  
1728.000000	95.532149  
1726.000000	95.387753  
1724.000000	95.293583  
1722.000000	95.200219  
1720.000000	95.128964  
1718.000000	95.116690  
1716.000000	95.003226  
1714.000000	94.760053  
1712.000000	94.521535  
1710.000000	94.324765  
1708.000000	94.162616  
1706.000000	94.014967  
1704.000000	93.815398  
1702.000000	93.604281  
1700.000000	93.426245  
1698.000000	93.166065  
1696.000000	92.827059  
1694.000000	92.459896  
1692.000000	92.130221  
1690.000000	91.825986  
1688.000000	91.519261  
1686.000000	91.199354  
1684.000000	90.846379  
1682.000000	90.439358  
1680.000000	89.995966  
1678.000000	89.536075  
1676.000000	89.071075  
1674.000000	88.600640  
1672.000000	88.124744  
1670.000000	87.639193  
1668.000000	87.131852  
1666.000000	86.611496  
1664.000000	86.091174  
1662.000000	85.570791  
1660.000000	85.048717  
1658.000000	84.535400  
1656.000000	84.036059  
1654.000000	83.608504  
1652.000000	83.176258  
1650.000000	82.593540  
1648.000000	82.338825  
1646.000000	81.747703  
1644.000000	80.163129  
1642.000000	78.854595  
1640.000000	78.151935  
1638.000000	78.389814  
1636.000000	79.320680  
1634.000000	77.578322  
1632.000000	75.841725  
1630.000000	75.296208  
1628.000000	75.576527  
1626.000000	75.246674  
1624.000000	75.565781  
1622.000000	74.690961  
1620.000000	73.287427  
1618.000000	73.705220  
1616.000000	73.878589  
1614.000000	71.415463  
1612.000000	70.075700  
1610.000000	69.612228  
1608.000000	68.575309  
1606.000000	66.525995  
1604.000000	64.249305  
1602.000000	61.006690  
1600.000000	56.297485  
1598.000000	50.750711  
1596.000000	44.349858  
1594.000000	36.771836  
1592.000000	29.116238  
1590.000000	22.269660  
1588.000000	16.759259  
1586.000000	12.786191  
1584.000000	10.230812  
1582.000000	8.905775   
1580.000000	8.622233   
1578.000000	8.900736   
1576.000000	10.111692  
1574.000000	11.620036  
1572.000000	13.820703  
1570.000000	18.702562  
1568.000000	25.791161  
1566.000000	32.080849  
1564.000000	40.126258  
1562.000000	45.557880  
1560.000000	52.773352  
1558.000000	61.557745  
1556.000000	61.034361  
1554.000000	61.933316  
1552.000000	63.370909  
1550.000000	65.235752  
1548.000000	66.674753  
1546.000000	68.953558  
1544.000000	73.089209  
1542.000000	76.687607  
1540.000000	78.901312  
1538.000000	75.307454  
1536.000000	74.061449  
1534.000000	74.865412  
1532.000000	73.930649  
1530.000000	72.872743  
1528.000000	73.557165  
1526.000000	74.857553  
1524.000000	75.813730  
1522.000000	77.702211  
1520.000000	76.918776  
1518.000000	76.106888  
1516.000000	74.983845  
1514.000000	72.373935  
1512.000000	71.224228  
1510.000000	71.526019  
1508.000000	72.960564  
1506.000000	68.036274  
1504.000000	61.539675  
1502.000000	57.820445  
1500.000000	54.745812  
1498.000000	51.772629  
1496.000000	47.511027  
1494.000000	43.599661  
1492.000000	41.499891  
1490.000000	40.310287  
1488.000000	38.771519  
1486.000000	37.371676  
1484.000000	36.620797  
1482.000000	36.303182  
1480.000000	35.644978  
1478.000000	34.941168  
1476.000000	34.755546  
1474.000000	35.287006  
1472.000000	36.308729  
1470.000000	36.441131  
1468.000000	37.333098  
1466.000000	39.139533  
1464.000000	40.586196  
1462.000000	40.609786  
1460.000000	41.491850  
1458.000000	43.316248  
1456.000000	42.316519  
1454.000000	39.827592  
1452.000000	38.166114  
1450.000000	36.959566  
1448.000000	35.981571  
1446.000000	34.527191  
1444.000000	33.177694  
1442.000000	32.107865  
1440.000000	31.263149  
1438.000000	30.738889  
1436.000000	29.498224  
1434.000000	27.534742  
1432.000000	25.835900  
1430.000000	24.001213  
1428.000000	22.011920  
1426.000000	20.642630  
1424.000000	19.604168  
1422.000000	18.802718  
1420.000000	18.923579  
1418.000000	19.724295  
1416.000000	20.424489  
1414.000000	21.864536  
1412.000000	24.354089  
1410.000000	27.539955  
1408.000000	31.049237  
1406.000000	35.330291  
1404.000000	39.934356  
1402.000000	43.421655  
1400.000000	47.463958  
1398.000000	51.670794  
1396.000000	54.374278  
1394.000000	56.277585  
1392.000000	56.751525  
1390.000000	57.283015  
1388.000000	57.353854  
1386.000000	55.244706  
1384.000000	53.254553  
1382.000000	52.992552  
1380.000000	53.105978  
1378.000000	52.607683  
1376.000000	52.181255  
1374.000000	53.512214  
1372.000000	57.522213  
1370.000000	62.923177  
1368.000000	67.628767  
1366.000000	70.336311  
1364.000000	73.114837  
1362.000000	75.095485  
1360.000000	74.942075  
1358.000000	74.891152  
1356.000000	75.287479  
1354.000000	75.433540  
1352.000000	75.329883  
1350.000000	75.257557  
1348.000000	74.977511  
1346.000000	74.426177  
1344.000000	73.824961  
1342.000000	73.769155  
1340.000000	74.260383  
1338.000000	72.671040  
1336.000000	69.720049  
1334.000000	67.085717  
1332.000000	64.690279  
1330.000000	62.166105  
1328.000000	59.395707  
1326.000000	56.205492  
1324.000000	52.179936  
1322.000000	47.197038  
1320.000000	41.263991  
1318.000000	34.529123  
1316.000000	28.269126  
1314.000000	23.285487  
1312.000000	19.546098  
1310.000000	17.045327  
1308.000000	15.318151  
1306.000000	13.964867  
1304.000000	12.999326  
1302.000000	12.643125  
1300.000000	13.185420  
1298.000000	14.846882  
1296.000000	17.613454  
1294.000000	21.203608  
1292.000000	25.419898  
1290.000000	29.856885  
1288.000000	33.982158  
1286.000000	37.232280  
1284.000000	39.872703  
1282.000000	42.516998  
1280.000000	45.164364  
1278.000000	47.790016  
1276.000000	50.589662  
1274.000000	53.667018  
1272.000000	56.983352  
1270.000000	60.424391  
1268.000000	63.951151  
1266.000000	67.312119  
1264.000000	70.209205  
1262.000000	72.679445  
1260.000000	74.776027  
1258.000000	76.403055  
1256.000000	77.737934  
1254.000000	78.842424  
1252.000000	79.778997  
1250.000000	80.532455  
1248.000000	81.031778  
1246.000000	81.221656  
1244.000000	81.229886  
1242.000000	81.029950  
1240.000000	80.831345  
1238.000000	80.717374  
1236.000000	80.669863  
1234.000000	80.550935  
1232.000000	80.345064  
1230.000000	80.061462  
1228.000000	79.658366  
1226.000000	79.085208  
1224.000000	78.185171  
1222.000000	77.071118  
1220.000000	75.863476  
1218.000000	74.416092  
1216.000000	72.691855  
1214.000000	70.675377  
1212.000000	68.221815  
1210.000000	65.282435  
1208.000000	61.918320  
1206.000000	58.170851  
1204.000000	54.103146  
1202.000000	49.766176  
1200.000000	45.230676  
1198.000000	40.551508  
1196.000000	35.887721  
1194.000000	31.333467  
1192.000000	26.815694  
1190.000000	22.356778  
1188.000000	18.092132  
1186.000000	14.089328  
1184.000000	10.519921  
1182.000000	7.714430   
1180.000000	5.910028   
1178.000000	4.999828   
1176.000000	4.727836   
1174.000000	4.975581   
1172.000000	5.845474   
1170.000000	7.274033   
1168.000000	8.853614   
1166.000000	9.941366   
1164.000000	10.077691  
1162.000000	9.116445   
1160.000000	7.285052   
1158.000000	5.231887   
1156.000000	3.669321   
1154.000000	3.025988   
1152.000000	3.319549   
1150.000000	4.097048   
1148.000000	4.728751   
1146.000000	5.021678   
1144.000000	4.989480   
1142.000000	4.709446   
1140.000000	4.222044   
1138.000000	3.546136   
1136.000000	2.814871   
1134.000000	2.154595   
1132.000000	1.613523   
1130.000000	1.269212   
1128.000000	1.061349   
1126.000000	0.923103   
1124.000000	0.786475   
1122.000000	0.718917   
1120.000000	0.776613   
1118.000000	0.895320   
1116.000000	0.999013   
1114.000000	1.094356   
1112.000000	1.187454   
1110.000000	1.253850   
1108.000000	1.294656   
1106.000000	1.326626   
1104.000000	1.474919   
1102.000000	1.734750   
1100.000000	2.081539   
1098.000000	2.623528   
1096.000000	3.424371   
1094.000000	4.437269   
1092.000000	5.482805   
1090.000000	6.315322   
1088.000000	6.846999   
1086.000000	7.070199   
1084.000000	7.154215   
1082.000000	7.370105   
1080.000000	8.024485   
1078.000000	9.291674   
1076.000000	11.230288  
1074.000000	13.744648  
1072.000000	16.686125  
1070.000000	19.948834  
1068.000000	23.299598  
1066.000000	26.415383  
1064.000000	28.815212  
1062.000000	29.699948  
1060.000000	28.284857  
1058.000000	24.576751  
1056.000000	19.522797  
1054.000000	14.458909  
1052.000000	10.509568  
1050.000000	8.070127   
1048.000000	6.907388   
1046.000000	6.528932   
1044.000000	6.766197   
1042.000000	7.838745   
1040.000000	9.983840   
1038.000000	13.355603  
1036.000000	17.796411  
1034.000000	22.478816  
1032.000000	25.538651  
1030.000000	25.628759  
1028.000000	23.635225  
1026.000000	21.749087  
1024.000000	20.633743  
1022.000000	20.498196  
1020.000000	22.289738  
1018.000000	25.917648  
1016.000000	30.276124  
1014.000000	34.401777  
1012.000000	38.115279  
1010.000000	41.737194  
1008.000000	45.510304  
1006.000000	49.328869  
1004.000000	52.896351  
1002.000000	55.932950  
1000.000000	58.285823  
998.000000	 59.988821  
996.000000	 61.369391  
994.000000	 62.545485  
992.000000	 63.383302  
990.000000	 63.942698  
988.000000	 64.157724  
986.000000	 63.962811  
984.000000	 63.519124  
982.000000	 62.924276  
980.000000	 62.097018  
978.000000	 60.444292  
976.000000	 57.754382  
974.000000	 56.702863  
972.000000	 60.039644  
970.000000	 65.592845  
968.000000	 69.829330  
966.000000	 72.512329  
964.000000	 74.406601  
962.000000	 75.940584  
960.000000	 77.287286  
958.000000	 78.357220  
956.000000	 79.143648  
954.000000	 79.853256  
952.000000	 80.587634  
950.000000	 81.308058  
948.000000	 81.886456  
946.000000	 82.315330  
944.000000	 82.721290  
942.000000	 83.155493  
940.000000	 83.587144  
938.000000	 83.986648  
936.000000	 84.295265  
934.000000	 84.496812  
932.000000	 84.753343  
930.000000	 84.936141  
928.000000	 84.956880  
926.000000	 84.963419  
924.000000	 84.980702  
922.000000	 85.032150  
920.000000	 85.059656  
918.000000	 84.878005  
916.000000	 84.603359  
914.000000	 84.399784  
912.000000	 84.252953  
910.000000	 84.037128  
908.000000	 83.676738  
906.000000	 83.145608  
904.000000	 82.566094  
902.000000	 82.091643  
900.000000	 81.724810  
898.000000	 81.319401  
896.000000	 80.763998  
894.000000	 80.096137  
892.000000	 79.360154  
890.000000	 78.651493  
888.000000	 78.149790  
886.000000	 77.729516  
884.000000	 77.203942  
882.000000	 76.530687  
880.000000	 75.664857  
878.000000	 74.633132  
876.000000	 73.387785  
874.000000	 72.221738  
872.000000	 71.199754  
870.000000	 70.092374  
868.000000	 68.902928  
866.000000	 67.617841  
864.000000	 66.198560  
862.000000	 64.713930  
860.000000	 63.189778  
858.000000	 61.577857  
856.000000	 59.824571  
854.000000	 57.987672  
852.000000	 56.125417  
850.000000	 54.237356  
848.000000	 52.268820  
846.000000	 50.229980  
844.000000	 48.189015  
842.000000	 46.155195  
840.000000	 44.153765  
838.000000	 42.119074  
836.000000	 40.045014  
834.000000	 38.055018  
832.000000	 36.144712  
830.000000	 34.355400  
828.000000	 32.669423  
826.000000	 30.936144  
824.000000	 29.146585  
822.000000	 27.584303  
820.000000	 26.057790  
818.000000	 24.527812  
816.000000	 23.257368  
814.000000	 22.004429  
812.000000	 20.704878  
810.000000	 19.523992  
808.000000	 18.447040  
806.000000	 17.366414  
804.000000	 16.338881  
802.000000	 15.525671  
800.000000	 14.962523  
798.000000	 14.595545  
796.000000	 14.240790  
794.000000	 14.045924  
792.000000	 14.091145  
790.000000	 14.351906  
788.000000	 14.963050  
786.000000	 16.059520  
784.000000	 17.720810  
782.000000	 20.197920  
780.000000	 23.867009  
778.000000	 29.210209  
776.000000	 36.012102  
774.000000	 43.281662  
772.000000	 50.072653  
770.000000	 55.812975  
768.000000	 60.091876  
766.000000	 62.750169  
764.000000	 63.972132  
762.000000	 64.355992  
760.000000	 64.443911  
758.000000	 64.560401  
756.000000	 64.867194  
754.000000	 65.191054  
752.000000	 65.252442  
750.000000	 64.629701  
748.000000	 62.987403  
746.000000	 59.604885  
744.000000	 54.083138  
742.000000	 48.691678  
740.000000	 47.344073  
738.000000	 49.675471  
736.000000	 52.015172  
734.000000	 52.796948  
732.000000	 52.541692  
730.000000	 52.058821  
728.000000	 51.656956  
726.000000	 51.535764  
724.000000	 51.876506  
722.000000	 52.620611  
720.000000	 53.805312  
718.000000	 55.352043  
716.000000	 56.880021  
714.000000	 58.291646  
712.000000	 59.432353  
710.000000	 60.653780  
708.000000	 61.992574  
706.000000	 63.166113  
704.000000	 64.275463  
702.000000	 65.150136  
700.000000	 65.857643  
698.000000	 66.770605  
696.000000	 67.564472  
694.000000	 68.271428  
692.000000	 68.982721  
690.000000	 69.748828  
688.000000	 70.477958  
686.000000	 71.043210  
684.000000	 71.712451  
682.000000	 72.447272  
680.000000	 73.236889  
678.000000	 73.909710  
676.000000	 74.352963  
674.000000	 74.887687  
672.000000	 75.573143  
670.000000	 75.881570  
668.000000	 74.841172  
666.000000	 71.835251  
664.000000	 68.615936  
662.000000	 66.946537  
660.000000	 68.368711  
658.000000	 70.514899  
656.000000	 72.010454  
654.000000	 73.114422  
652.000000	 73.573173  
650.000000	 73.284025  
648.000000	 71.872642  
646.000000	 68.538150  
644.000000	 62.317914  
642.000000	 54.055973  
640.000000	 47.435281  
638.000000	 46.134152  
636.000000	 48.746796  
634.000000	 50.237482  
632.000000	 48.235421  
630.000000	 43.417870  
628.000000	 36.178540  
626.000000	 27.425554  
624.000000	 19.295248  
622.000000	 13.951986  
620.000000	 12.022447  
618.000000	 13.529168  
616.000000	 18.094169  
614.000000	 24.164371  
612.000000	 29.972328  
610.000000	 33.935510  
608.000000	 35.132216  
606.000000	 33.260972  
604.000000	 28.920842  
602.000000	 24.218547  
600.000000	 21.729838  
598.000000	 21.334840  
596.000000	 21.341760  
594.000000	 22.803443  
592.000000	 27.468937  
590.000000	 33.618441  
588.000000	 39.810015  
586.000000	 47.153900  
584.000000	 55.025708  
582.000000	 61.742485  
580.000000	 66.922545  
578.000000	 70.734573  
576.000000	 74.083608  
574.000000	 76.488732  
572.000000	 78.260328  
570.000000	 79.984048  
568.000000	 81.524941  
566.000000	 82.917754  
564.000000	 83.977273  
562.000000	 84.836700  
560.000000	 85.858742  
558.000000	 86.824233  
556.000000	 87.504494  
554.000000	 88.021341  
552.000000	 88.933644  
550.000000	 89.988901  
548.000000	 90.791888  
546.000000	 91.476351  
544.000000	 91.586326  
542.000000	 91.468891  
540.000000	 91.987078  
538.000000	 92.630797  
536.000000	 93.297209  
534.000000	 93.596218  
532.000000	 93.413276  
530.000000	 93.472902  
528.000000	 94.226450  
526.000000	 95.184946  
524.000000	 95.279525  
522.000000	 95.286555  
520.000000	 95.718033  
518.000000	 96.104023  
516.000000	 96.182752  
514.000000	 96.093820  
512.000000	 96.106742  
510.000000	 96.307646  
508.000000	 96.504514  
506.000000	 96.580590  
504.000000	 96.724849  
502.000000	 96.960550  
500.000000	 96.943915  
498.000000	 96.916993  
496.000000	 97.028324  
494.000000	 97.346654  
492.000000	 97.805236  
490.000000	 97.713088  
488.000000	 97.721228  
486.000000	 98.160594  
484.000000	 97.861464  
482.000000	 97.203329  
480.000000	 96.757947  
478.000000	 96.523469  
476.000000	 96.456904  
474.000000	 96.576329  
472.000000	 97.334717  
470.000000	 97.745839  
468.000000	 98.033172  
466.000000	 96.866595  
464.000000	 96.452401  
462.000000	 97.579776  
460.000000	 98.289195  
458.000000	 98.792931  
456.000000	 97.705519  
454.000000	 96.795538  
452.000000	 96.849292  
450.000000	 96.139038  
448.000000	 95.481666  
446.000000	 94.765142  
444.000000	 93.452325  
442.000000	 89.763926  
440.000000	 83.596325  
438.000000	 77.755603  
436.000000	 70.997922  
434.000000	 64.939927  
432.000000	 62.279738  
430.000000	 64.490311  
428.000000	 71.230051  
426.000000	 78.639900  
424.000000	 85.031214  
422.000000	 90.140570  
420.000000	 94.795489  
418.000000	 98.305436  
416.000000	 96.540241  
414.000000	 96.525462  
412.000000	 97.408478  
410.000000	 98.600998  
408.000000	 100.349810 
406.000000	 100.280626 
404.000000	 99.780899  
402.000000	 100.436219 
400.000000	 103.230033 
